# Supplementary material for: RNA Viruses Linked to Eukaryotic Hosts in Thawed Permafrost
Source: mSystems. 2022 Dec 1;7(6):e00582-22. doi: 10.1128/msystems.00582-22 (PMC9765123; doi:10.1128/msystems.00582-22)
Supplement: TABLE S1 [file msystems.00582-22-s0001.xlsx]

## Sheet: Sheet1
Samples	TransactID (details in Fig1b of Bottos, Eric M., et al. (2018))	Distance (m) (details in Fig1b of Bottos, Eric M., et al. (2018))	Qualified bases	Qualified reads	Number of assemblies	N50	Number of RNA viral contigs	Water	pH	Cl	SO4	NO3	Fe(Tot)	Mn	Mg	Cu	P	S	Fe(II)	N	C	Lactate	Formate	Acetate	Gravel	Sand	Mud	ALD	Oxygen
t140mBot_S016	t14	0	1.4G	687844	109664	614	400	0.46	6.39	0.7	9.75	0.32	1496.42	99.43	198.3	9.82	77.19	9.7	266.87	0.1	1.65	0	0.18	0.41	0.16	0.65	0.19	35	13.8
t14100mBot_S030	t14	100	3.31G	1308131	154023	680	1170	0.42	6.25	1.2	5.75	0.38	2884.9	70.33	307.55	21.21	132.04	7.64	3816.53	0.14	2.43	0	0.52	0.78	0.11	0.61	0.28	37	97
t14-104mBot_S017	t14	104	1.45G	814374	108778	625	314	0.28	6.68	1.01	2.65	0.6	1163.41	134.07	316.51	13.89	202.28	4.96	3052.99	0.09	1.47	0	0.28	0.49	0.15	0.6	0.25	41	99
t1424mBot_S08	t14	24	2.94G	801092	118923	610	536	0.79	6.3	0.6	16.6	0.38	2067.65	189.95	268.79	14.49	85.08	21.43	688.63	0.26	4.17	0	0.36	0.5	0	0.77	0.23	30	97
t1444mBot_S032	t14	44	2.51G	302832	15955	654	627	8.67	5.94	1.39	38.45	1.86	3854.44	236.5	559.33	59.07	134.24	52.22	2627.83	1.22	24.04	0.31	4.66	5.1	0	0.68	0.32	57	0
t1460mBot_S029	t14	60	2.91G	1221677	50681	620	331	1.76	5.7	0.63	46.5	1.35	6959.9	413.22	531.74	39.4	83.94	62.75	4429.39	1.06	20.97	0.15	3.25	3.48	0	0.62	0.38	33	28
t1464mBot_S07	t14	64	2.25G	948593	85238	611	290	2.4	5.79	0.81	51.16	1.41	4384.31	229.6	601.23	39.63	79.93	62.88	4518.18	1.31	22.85	0.2	3.68	4.11	0	0.79	0.21	41	38
t1472mBot_S02	t14	72	2.34G	957334	74908	614	113	0.92	5.77	0.81	24.26	0.25	2612.82	33.38	261.33	28.62	139.41	27.73	5778.08	0.32	5.92	0	1.46	1.29	0	0.56	0.44	40	11.12
t1480mBot_S03	t14	80	5.14G	1340117	165762	696	283	4.08	5.71	0.77	45.56	1.49	2647.11	804.89	573.2	38.32	54.88	60.38	2823.14	1.79	33.36	0.2	3.11	3.56	0	0.82	0.18	36	96
t1484mBot_S015	t14	84	1.44G	265431	59908	722	738	2.58	5.9	2.07	35.61	0.25	2563.63	518.98	727.17	26.64	132.08	30.46	2396.43	0.79	15.84	1.52	2.35	3.11	0	0.81	0.19	32	1.9
t1492mBot_S04	t14	92	2.66G	1190219	67850	671	820	0.32	5.93	0.54	2.09	0.66	1048.6	135.77	263.88	16.29	202.47	3.5	299.48	0.09	1.51	0	0.18	0.42	0.02	0.55	0.43	33	100
t15104mBot_S031	t15	104	2.86G	1081477	135462	637	661	0.43	6.12	0.27	6.92	0.41	1261.45	109.55	342.39	23.76	158.87	8.23	3221.84	0.18	3.15	0	0.43	0.55	0.18	0.58	0.24	41	95
t1532mBot_S023	t15	32	7.44G	1237273	107694	604	678	0.95	6.02	1.44	14.35	1.55	2222.59	51.23	231.8	11.91	102.12	15.62	3221.42	0.16	2.91	0	0.71	0.8	0	0.71	0.29	40	20
t1552mBot_S027	t15	52	29.45G	5393617	565425	668	4773	4.75	5.98	1.15	13.97	1.23	6325.02	1048.5	701.58	19.61	26.93	20.53	272.08	0.91	17.01	0.36	1.28	4.57	0	0.86	0.14	37	99
t1560mBot_S025	t15	60	5.24G	1323836	171287	634	1076	0.72	5.31	1.51	30.12	0.41	4050.48	94.99	452.38	33.59	109.2	35.28	10793.4	0.52	9.8	0	1.78	1.9	0	0.62	0.38	33	98
t1580mBot_S013	t15	80	4.09G	980437	145099	645	647	0.87	5.6	1.22	26.35	0.38	2761.27	148.41	511.68	23.58	104.85	21.21	6022.2	0.5	10.13	0.36	1.74	2.67	0.01	0.63	0.37	26	21
t1592mBot_S010	t15	92	5.02G	1546372	101256	627	265	5.21	5.92	1.23	26.06	0.72	2881.64	152.52	939.97	32.61	61.43	48.65	1737.92	1.54	28.47	0	2.57	2.85	0	0.78	0.22	43	27
t16100mBot_S09	t16	100	2.37G	965145	131538	684	831	0.54	6.18	0.69	5.71	0.78	1094.81	56.37	353.76	30.24	205.68	12.96	351.63	0.32	5.64	0	0.25	0.65	0.24	0.64	0.12	48	96
t16104mBot_S021	t16	104	1.58G	450295	65485	623	281	1.43	6.33	1.24	10.11	0.82	2544.74	384.41	508.99	44.2	72.67	18.55	1179.05	0.59	11.77	0	0.83	1.55	0.02	0.79	0.19	44	18
t1612mBot_S014	t16	12	0.92G	264976	53172	625	360	0.76	5.37	0.32	12.78	0.3	3005.48	107.42	143.21	14.94	109.99	19.12	2442.02	0.23	4.01	0	0.71	0.74	0	0.42	0.58	43	100
t1624mBot_S024	t16	24	1.14G	163550	22641	640	178	0.69	5.79	2.19	5.38	0.37	3058.37	116.63	290.99	23.49	174.69	11.16	674.64	0.14	2.98	0	0.18	0.34	0	0.74	0.26	48	17.3
t1632mBot_S012	t16	32	12.82G	2376673	230647	652	535	0.55	5.51	0.39	14.99	0.2	2073.43	96.97	318.84	26.37	156.73	16.32	4192.16	0.21	4.23	0.4	0.97	1.06	0	0.58	0.42	38	1
t1644mBot_S01	t16	44	2.47G	1229415	155224	606	585	0.58	6.06	1.25	4.8	5.19	7708.98	50.87	556.78	22.59	30.88	17.81	327.24	0.79	14.41	0.12	0.41	1.08	0	0.8	0.2	49	100
t164mBot_S020	t16	4	5.99G	2271801	261766	611	1470	1.48	5.75	0.38	18.52	0.36	3913.52	153.7	330.8	31.21	137.52	30.39	3662.12	0.3	6.15	0.38	2.13	2.13	0	0.76	0.24	44	100
t1660mBot_S022	t16	60	4.82G	757332	78652	611	269	1.54	5.76	0.91	16.42	0.76	3217.55	359.54	351.76	27.27	142.56	29.42	2306.23	0.31	7.09	0	1.61	1.57	0	0.71	0.29	39	0
t1684mBot_S019	t16	84	1.68G	684099	60275	634	211	1.94	5.76	0.63	35.18	0.3	3164.04	205.48	427.42	36.2	174.79	37.06	3383.84	0.35	7.18	0.12	2.01	2.15	0	0.3	0.7	39	25
t1692mBot_S026	t16	92	6.73G	940924	88025	617	670	0.66	5.73	0.82	12.82	0.46	2987.42	113.52	161.98	31.84	175.24	19.46	7150.52	0.24	4.51	0	0.96	1.33	0.31	0.41	0.28	49	87
t1720mBot_S033	t17	20	13.62G	2905150	324294	620	1088	1.36	5.62	0.57	19.52	0.37	1860.12	80.57	335.45	19.16	140	18.18	3943.32	0.32	5.48	0.08	1.26	1.44	0	0.68	0.32	31	100
t1732mBot_S06	t17	32	3.08G	1372594	93583	621	152	1.7	5.14	3.1	5.65	1.54	6663.17	158.94	131.76	21.79	173.43	18.64	857.44	0.21	4.4	0	0.91	0.77	0	0.43	0.57	45	17
t174mBot_S011	t17	4	2.39G	1214018	93044	589	431	0.72	5.85	0.87	5.89	4.72	2060.66	72.24	167.68	9.7	91.01	11.68	124.32	0.15	2.46	0	0.31	1.38	0	0.71	0.29	43	100
t1752mBot_S018	t17	52	2.1G	858745	70049	612	257	0.54	5.44	0.28	5.78	0.3	2568.08	109.56	195.81	15.71	100.26	9.93	2118.64	0.13	2.69	0.15	0.5	0.47	0	0.39	0.61	43	9
t1760mBot_S028	t17	60	6.32G	1305084	142146	669	825	0.46	5.15	0.27	12.59	0.25	3676.45	80.89	162.01	32.03	159.23	16.4	8835.43	0.29	5.94	0.36	1.06	1.06	0	0.49	0.51	37	100
t1764mBot_S05	t17	64	3.81G	1376388	140586	635	259	0.67	4.89	0.45	8.77	0.45	4394.13	69.98	162.64	25.89	183.36	20.1	4147.65	0.29	5.28	0	1.2	1.25	0	0.3	0.7	39	100
