# Supplementary material for: RNA Viruses Linked to Eukaryotic Hosts in Thawed Permafrost
Source: mSystems. 2022 Dec 1;7(6):e00582-22. doi: 10.1128/msystems.00582-22 (PMC9765123; doi:10.1128/msystems.00582-22)
Supplement: TABLE S2 [file msystems.00582-22-s0002.xlsx]

## Sheet: Sheet1
RNA_Viral_Contig	Contig_Length	Phylogenetic_Group	RNA_Viral_Family	Sample	Abundances	Method	RdRP_Identifier	HMM_Hit	HMMSearch_evalue	HMMSearch_BitScore	NCBI_RNA_Viral_Hit	NCBI_evalue	NCBI_BitScore	NCBI_Hit_RdRP	NCBI_Hit_Lineage
t14100mBot_S030RuonanNODE_78244_length_352_cov_6.017467_g77081_i0	352	Hepe_Virga	Alphaflexiviridae	t14100mBot_S030	7.57955	HMM	JX997952.1_1	PF00978.21	5.8e-19	59.4	JX997952	1.38e-08	65.8	NA	Viruses;Riboviria;Orthornavirae;Kitrinoviricota;Alsuviricetes;Tymovirales;Alphaflexiviridae;Allexivirus
t1552mBot_S027RuonanNODE_437520_length_282_cov_19.654088_g430119_i0	282	Hepe_Virga	Alphaflexiviridae	t1552mBot_S027	23.7849	NCBI	P20951.1	NA	NA	NA	MH645156	3.9e-08	63.9	P20951.1	Viruses;Riboviria;Orthornavirae;Kitrinoviricota;Alsuviricetes;Tymovirales;Alphaflexiviridae;Potexvirus
t1632mBot_S012RuonanNODE_132751_length_323_cov_5.685000_g130852_i0	323	Hepe_Virga	Alphaflexiviridae	t1632mBot_S012	7.98016	NCBI	P20951.1	NA	NA	NA	MH645156	1.23e-28	132	P20951.1	Viruses;Riboviria;Orthornavirae;Kitrinoviricota;Alsuviricetes;Tymovirales;Alphaflexiviridae;Potexvirus
t1760mBot_S028RuonanNODE_11379_length_500_cov_1.066313_g10271_i1	500	Bunya_Arena	Arenaviridae	t1760mBot_S028	1.82046	NCBI	ATY47643.1	NA	NA	NA	MN034031	9.39e-07	60.2	ATY47643.1	Viruses;Riboviria;Orthornavirae;Negarnaviricota;Polyploviricotina;Ellioviricetes;Bunyavirales;Arenaviridae;unclassified
t15104mBot_S031RuonanNODE_127164_length_278_cov_3.038710_g126546_i0	278	Bunya_Arena	Arenaviridae	t15104mBot_S031	2.9881	NCBI	ATY47643.1	NA	NA	NA	MN034031	4.99e-07	60.2	ATY47643.1	Viruses;Riboviria;Orthornavirae;Negarnaviricota;Polyploviricotina;Ellioviricetes;Bunyavirales;Arenaviridae;unclassified
t1480mBot_S03RuonanNODE_26812_length_453_cov_6.948485_g26191_i0	453	Bunya_Arena	Arenaviridae	t1480mBot_S03	6.00225	NCBI	ATY47643.1	NA	NA	NA	MN034031	2.35e-07	62.1	ATY47643.1	Viruses;Riboviria;Orthornavirae;Negarnaviricota;Polyploviricotina;Ellioviricetes;Bunyavirales;Arenaviridae;unclassified
t1644mBot_S01RuonanNODE_59230_length_369_cov_1.678862_g58853_i0	369	Bunya_Arena	Arenaviridae	t1644mBot_S01	2	NCBI	ATY47643.1	NA	NA	NA	MN034031	1.89e-07	62.1	ATY47643.1	Viruses;Riboviria;Orthornavirae;Negarnaviricota;Polyploviricotina;Ellioviricetes;Bunyavirales;Arenaviridae;unclassified
t1560mBot_S025RuonanNODE_60354_length_358_cov_6.523404_g58917_i0	358	Bunya_Arena	Arenaviridae	t1560mBot_S025	5.34916	NCBI	ATY47643.1	NA	NA	NA	MN035534	1.82e-07	62.1	ATY47643.1	Viruses;Riboviria;Orthornavirae;Negarnaviricota;Polyploviricotina;Ellioviricetes;Bunyavirales;Arenaviridae;unclassified
t1612mBot_S014RuonanNODE_26334_length_350_cov_3.762115_g26022_i0	350	Bunya_Arena	Arenaviridae	t1612mBot_S014	3.00857	NCBI	ATY47643.1	NA	NA	NA	MN034031	1.78e-07	62.1	ATY47643.1	Viruses;Riboviria;Orthornavirae;Negarnaviricota;Polyploviricotina;Ellioviricetes;Bunyavirales;Arenaviridae;unclassified
t1720mBot_S033RuonanNODE_177039_length_326_cov_5.497537_g174901_i0	326	Bunya_Arena	Arenaviridae	t1720mBot_S033	4.94024	NCBI	ATY47643.1	NA	NA	NA	MN034031	1.65e-07	62.1	ATY47643.1	Viruses;Riboviria;Orthornavirae;Negarnaviricota;Polyploviricotina;Ellioviricetes;Bunyavirales;Arenaviridae;unclassified
t1560mBot_S025RuonanNODE_99532_length_316_cov_2.336788_g98080_i0	316	Bunya_Arena	Arenaviridae	t1560mBot_S025	2	NCBI	ATY47643.1	NA	NA	NA	MN033585	1.23e-08	65.8	ATY47643.1	Viruses;Riboviria;Orthornavirae;Negarnaviricota;Polyploviricotina;Ellioviricetes;Bunyavirales;Arenaviridae;unclassified
t1560mBot_S025RuonanNODE_10704_length_459_cov_3.937500_g9382_i1	459	Bunya_Arena	Arenaviridae	t1560mBot_S025	5.58797	NCBI	ATY47643.1	NA	NA	NA	MN034031	5.13e-09	67.6	ATY47643.1	Viruses;Riboviria;Orthornavirae;Negarnaviricota;Polyploviricotina;Ellioviricetes;Bunyavirales;Arenaviridae;unclassified
t1560mBot_S025RuonanNODE_92936_length_321_cov_5.848485_g91484_i0	321	Bunya_Arena	Arenaviridae	t1560mBot_S025	4.33333	NCBI	ATY47643.1	NA	NA	NA	MN034031	3.48e-09	67.6	ATY47643.1	Viruses;Riboviria;Orthornavirae;Negarnaviricota;Polyploviricotina;Ellioviricetes;Bunyavirales;Arenaviridae;unclassified
t1720mBot_S033RuonanNODE_5967_length_639_cov_3.837209_g5295_i1	639	Bunya_Arena	Arenaviridae	t1720mBot_S033	5.03493	NCBI	ATY47643.1	NA	NA	NA	MN034864	1.56e-10	73.1	ATY47643.1	Viruses;Riboviria;Orthornavirae;Negarnaviricota;Polyploviricotina;Ellioviricetes;Bunyavirales;Arenaviridae;unclassified
t16100mBot_S09RuonanNODE_60653_length_366_cov_1.481481_g60097_i0	366	Bunya_Arena	Arenaviridae	t16100mBot_S09	2	NCBI	ATY47643.1	NA	NA	NA	MN033073	8.63e-11	73.1	ATY47643.1	Viruses;Riboviria;Orthornavirae;Negarnaviricota;Polyploviricotina;Ellioviricetes;Bunyavirales;Arenaviridae;unclassified
t1720mBot_S033RuonanNODE_120089_length_367_cov_4.627049_g118037_i0	367	Bunya_Arena	Arenaviridae	t1720mBot_S033	4.30435	NCBI	ATY47643.1	NA	NA	NA	MN034031	6.69e-12	76.8	ATY47643.1	Viruses;Riboviria;Orthornavirae;Negarnaviricota;Polyploviricotina;Ellioviricetes;Bunyavirales;Arenaviridae;unclassified
t1764mBot_S05RuonanNODE_138642_length_265_cov_5.359155_g137854_i0	265	Bunya_Arena	Arenaviridae	t1764mBot_S05	3.58167	NCBI	ATY47643.1	NA	NA	NA	MN034031	4.7e-12	76.8	ATY47643.1	Viruses;Riboviria;Orthornavirae;Negarnaviricota;Polyploviricotina;Ellioviricetes;Bunyavirales;Arenaviridae;unclassified
t1532mBot_S023RuonanNODE_6894_length_456_cov_2.543544_g7850_i0	456	Bunya_Arena	Arenaviridae	t1532mBot_S023	3.96016	NCBI	ATY47643.1	NA	NA	NA	MN032771	1.82e-13	82.4	ATY47643.1	Viruses;Riboviria;Orthornavirae;Negarnaviricota;Polyploviricotina;Ellioviricetes;Bunyavirales;Arenaviridae;unclassified
t1560mBot_S025RuonanNODE_69980_length_345_cov_5.108108_g68539_i0	345	Bunya_Arena	Arenaviridae	t1560mBot_S025	6.29565	NCBI	ATY47643.1	NA	NA	NA	MN034031	1.35e-13	82.4	ATY47643.1	Viruses;Riboviria;Orthornavirae;Negarnaviricota;Polyploviricotina;Ellioviricetes;Bunyavirales;Arenaviridae;unclassified
t1552mBot_S027RuonanNODE_342574_length_306_cov_1.224044_g335237_i0	306	Bunya_Arena	Arenaviridae	t1552mBot_S027	1	NCBI	ATY47643.1	NA	NA	NA	MN033406	1.18e-13	82.4	ATY47643.1	Viruses;Riboviria;Orthornavirae;Negarnaviricota;Polyploviricotina;Ellioviricetes;Bunyavirales;Arenaviridae;unclassified
t14100mBot_S030RuonanNODE_16_length_3697_cov_4.651651_g14_i1	3697	Bunya_Arena	Arenaviridae	t14100mBot_S030	6.08878	NCBI	ATY47643.1	NA	NA	NA	MN035085	3.35e-14	87.9	ATY47643.1	Viruses;Riboviria;Orthornavirae;Negarnaviricota;Polyploviricotina;Ellioviricetes;Bunyavirales;Arenaviridae;unclassified
t1560mBot_S025RuonanNODE_133736_length_288_cov_6.260606_g132246_i0	288	Bunya_Arena	Arenaviridae	t1560mBot_S025	4.90234	NCBI	ATY47643.1	NA	NA	NA	MN036095	8.52e-15	86.1	ATY47643.1	Viruses;Riboviria;Orthornavirae;Negarnaviricota;Polyploviricotina;Ellioviricetes;Bunyavirales;Arenaviridae;unclassified
t1720mBot_S033RuonanNODE_220522_length_305_cov_1.521978_g218367_i0	305	Bunya_Arena	Arenaviridae	t1720mBot_S033	2.02951	NCBI	ATY47643.1	NA	NA	NA	MN034636	2.53e-15	87.9	ATY47643.1	Viruses;Riboviria;Orthornavirae;Negarnaviricota;Polyploviricotina;Ellioviricetes;Bunyavirales;Arenaviridae;unclassified
t1760mBot_S028RuonanNODE_2699_length_758_cov_2.311811_g1946_i1	758	Bunya_Arena	Arenaviridae	t1760mBot_S028	3.06464	NCBI	ATY47643.1	NA	NA	NA	MN034031	1.85e-15	89.8	ATY47643.1	Viruses;Riboviria;Orthornavirae;Negarnaviricota;Polyploviricotina;Ellioviricetes;Bunyavirales;Arenaviridae;unclassified
t1644mBot_S01RuonanNODE_27044_length_410_cov_0.818815_g26780_i0	410	Bunya_Arena	Arenaviridae	t1644mBot_S01	1	NCBI	ATY47643.1	NA	NA	NA	MN034566	7.49e-17	93.5	ATY47643.1	Viruses;Riboviria;Orthornavirae;Negarnaviricota;Polyploviricotina;Ellioviricetes;Bunyavirales;Arenaviridae;unclassified
t1560mBot_S025RuonanNODE_10731_length_459_cov_2.127976_g9349_i1	459	Bunya_Arena	Arenaviridae	t1560mBot_S025	2.42702	NCBI	ATY47643.1	NA	NA	NA	MN034636	3.91e-20	104	ATY47643.1	Viruses;Riboviria;Orthornavirae;Negarnaviricota;Polyploviricotina;Ellioviricetes;Bunyavirales;Arenaviridae;unclassified
t14100mBot_S030RuonanNODE_2012_length_878_cov_4.202649_g1426_i1	878	Bunya_Arena	Arenaviridae	t14100mBot_S030	4.91146	NCBI	ATY47643.1	NA	NA	NA	MN035166	4.6e-22	111	ATY47643.1	Viruses;Riboviria;Orthornavirae;Negarnaviricota;Polyploviricotina;Ellioviricetes;Bunyavirales;Arenaviridae;unclassified
t1480mBot_S03RuonanNODE_87468_length_347_cov_3.066964_g86475_i0	347	Bunya_Arena	Arenaviridae	t1480mBot_S03	2.9243	NCBI	ATY47643.1	NA	NA	NA	MN033073	1.03e-24	119	ATY47643.1	Viruses;Riboviria;Orthornavirae;Negarnaviricota;Polyploviricotina;Ellioviricetes;Bunyavirales;Arenaviridae;unclassified
t1560mBot_S025RuonanNODE_68121_length_348_cov_1.528889_g66681_i0	348	Bunya_Arena	Arenaviridae	t1560mBot_S025	2	NCBI	ATY47643.1	NA	NA	NA	MN034636	2.88e-25	121	ATY47643.1	Viruses;Riboviria;Orthornavirae;Negarnaviricota;Polyploviricotina;Ellioviricetes;Bunyavirales;Arenaviridae;unclassified
t164mBot_S020RuonanNODE_90946_length_378_cov_0.784314_g89564_i0	378	Bunya_Arena	Arenaviridae	t164mBot_S020	1	NCBI	ATY47643.1	NA	NA	NA	MN034864	8.75e-26	122	ATY47643.1	Viruses;Riboviria;Orthornavirae;Negarnaviricota;Polyploviricotina;Ellioviricetes;Bunyavirales;Arenaviridae;unclassified
t1552mBot_S027RuonanNODE_122893_length_393_cov_0.777778_g116175_i0	393	Bunya_Arena	Arenaviridae	t1552mBot_S027	1	NCBI	ATY47643.1	NA	NA	NA	MN034636	1.52e-28	132	ATY47643.1	Viruses;Riboviria;Orthornavirae;Negarnaviricota;Polyploviricotina;Ellioviricetes;Bunyavirales;Arenaviridae;unclassified
t1480mBot_S03RuonanNODE_10296_length_601_cov_1.728033_g9885_i1	601	Bunya_Arena	Arenaviridae	t1480mBot_S03	2.44511	NCBI	ATY47643.1	NA	NA	NA	MN034636	3.96e-31	141	ATY47643.1	Viruses;Riboviria;Orthornavirae;Negarnaviricota;Polyploviricotina;Ellioviricetes;Bunyavirales;Arenaviridae;unclassified
t1720mBot_S033RuonanNODE_69403_length_408_cov_1.214035_g67620_i0	408	Bunya_Arena	Arenaviridae	t1720mBot_S033	1.98374	NCBI	ATY47643.1	NA	NA	NA	MN034864	2.61e-36	158	ATY47643.1	Viruses;Riboviria;Orthornavirae;Negarnaviricota;Polyploviricotina;Ellioviricetes;Bunyavirales;Arenaviridae;unclassified
t1720mBot_S033RuonanNODE_132264_length_357_cov_2.611111_g130184_i0	357	Bunya_Arena	Arenaviridae	t1720mBot_S033	2.99203	NCBI	ATY47643.1	NA	NA	NA	MN034864	1.04e-39	169	ATY47643.1	Viruses;Riboviria;Orthornavirae;Negarnaviricota;Polyploviricotina;Ellioviricetes;Bunyavirales;Arenaviridae;unclassified
t1720mBot_S033RuonanNODE_186773_length_321_cov_2.060606_g184633_i0	321	Bunya_Arena	Arenaviridae	t1720mBot_S033	1.98805	NCBI	ATY47643.1	NA	NA	NA	MN034864	2.58e-40	171	ATY47643.1	Viruses;Riboviria;Orthornavirae;Negarnaviricota;Polyploviricotina;Ellioviricetes;Bunyavirales;Arenaviridae;unclassified
t1560mBot_S025RuonanNODE_7117_length_499_cov_1.627660_g5942_i1	499	Bunya_Arena	Arenaviridae	t1560mBot_S025	1.42073	NCBI	ATY47643.1	NA	NA	NA	MN034864	5.33e-44	183	ATY47643.1	Viruses;Riboviria;Orthornavirae;Negarnaviricota;Polyploviricotina;Ellioviricetes;Bunyavirales;Arenaviridae;unclassified
t1480mBot_S03RuonanNODE_24210_length_464_cov_1.360704_g23594_i0	464	Bunya_Arena	Arenaviridae	t1480mBot_S03	2	NCBI	ATY47643.1	NA	NA	NA	MN034864	4.93e-44	183	ATY47643.1	Viruses;Riboviria;Orthornavirae;Negarnaviricota;Polyploviricotina;Ellioviricetes;Bunyavirales;Arenaviridae;unclassified
t1560mBot_S025RuonanNODE_113202_length_306_cov_2.065574_g111727_i0	306	Bunya_Arena	Arenaviridae	t1560mBot_S025	1.71569	NCBI	ATY47643.1	NA	NA	NA	MN034636	3.14e-44	183	ATY47643.1	Viruses;Riboviria;Orthornavirae;Negarnaviricota;Polyploviricotina;Ellioviricetes;Bunyavirales;Arenaviridae;unclassified
t1720mBot_S033RuonanNODE_153774_length_341_cov_2.651376_g151660_i0	341	Bunya_Arena	Arenaviridae	t1720mBot_S033	2.78088	NCBI	ATY47643.1	NA	NA	NA	MN034636	7.61e-46	189	ATY47643.1	Viruses;Riboviria;Orthornavirae;Negarnaviricota;Polyploviricotina;Ellioviricetes;Bunyavirales;Arenaviridae;unclassified
t1720mBot_S033RuonanNODE_1362_length_958_cov_4.234731_g986_i1	958	Bunya_Arena	Arenaviridae	t1720mBot_S033	6.46469	NCBI	ATY47643.1	NA	NA	NA	MN034636	5.94e-86	324	ATY47643.1	Viruses;Riboviria;Orthornavirae;Negarnaviricota;Polyploviricotina;Ellioviricetes;Bunyavirales;Arenaviridae;unclassified
t14100mBot_S030RuonanNODE_3494_length_718_cov_4.134454_g2861_i1	718	Bunya_Arena	Arenaviridae	t14100mBot_S030	3.84401	NCBI	ATY47643.1	NA	NA	NA	MN033406	5.66e-90	337	ATY47643.1	Viruses;Riboviria;Orthornavirae;Negarnaviricota;Polyploviricotina;Ellioviricetes;Bunyavirales;Arenaviridae;unclassified
t14100mBot_S030RuonanNODE_722_length_1587_cov_4.360656_g209_i1	1587	Bunya_Arena	Arenaviridae	t14100mBot_S030	6.47373	NCBI	ATY47643.1	NA	NA	NA	MN033423	2.04e-122	446	ATY47643.1	Viruses;Riboviria;Orthornavirae;Negarnaviricota;Polyploviricotina;Ellioviricetes;Bunyavirales;Arenaviridae;unclassified
t1552mBot_S027RuonanNODE_21475_length_496_cov_53.919571_g15895_i2	496	Bunya_Arena	Arenaviridae	t1552mBot_S027	10.93	NCBI	BAM42785.1	NA	NA	NA	AB972431	9.32e-07	60.2	BAM42785.1	Viruses;Riboviria;Orthornavirae;Negarnaviricota;Polyploviricotina;Ellioviricetes;Bunyavirales;Arenaviridae;Mammarenavirus
t14100mBot_S030RuonanNODE_8169_length_556_cov_8.431871_g7434_i1	556	Bunya_Arena	Arenaviridae	t14100mBot_S030	14.7636	NCBI	BAM42785.1	NA	NA	NA	AB972431	1.75e-09	69.4	BAM42785.1	Viruses;Riboviria;Orthornavirae;Negarnaviricota;Polyploviricotina;Ellioviricetes;Bunyavirales;Arenaviridae;Mammarenavirus
t1552mBot_S027RuonanNODE_21474_length_496_cov_53.946381_g15895_i1	496	Bunya_Arena	Arenaviridae	t1552mBot_S027	66.2097	NCBI	BAM42785.1	NA	NA	NA	AB972431	1.55e-09	69.4	BAM42785.1	Viruses;Riboviria;Orthornavirae;Negarnaviricota;Polyploviricotina;Ellioviricetes;Bunyavirales;Arenaviridae;Mammarenavirus
t1552mBot_S027RuonanNODE_415150_length_287_cov_11.853659_g407755_i0	287	Bunya_Arena	Arenaviridae	t1552mBot_S027	30.0139	NCBI	BAM42785.1	NA	NA	NA	AB972431	2.38e-10	71.3	BAM42785.1	Viruses;Riboviria;Orthornavirae;Negarnaviricota;Polyploviricotina;Ellioviricetes;Bunyavirales;Arenaviridae;Mammarenavirus
t1612mBot_S014RuonanNODE_25753_length_353_cov_9.517391_g25442_i0	353	Bunya_Arena	Arenaviridae	t1612mBot_S014	9.30398	NCBI	BAM42785.1	NA	NA	NA	AB972431	8.3e-11	73.1	BAM42785.1	Viruses;Riboviria;Orthornavirae;Negarnaviricota;Polyploviricotina;Ellioviricetes;Bunyavirales;Arenaviridae;Mammarenavirus
t15104mBot_S031RuonanNODE_77842_length_348_cov_2.631111_g77227_i0	348	Bunya_Arena	Arenaviridae	t15104mBot_S031	2.33718	NCBI	BAM42785.1	NA	NA	NA	AB972431	8.17e-11	73.1	BAM42785.1	Viruses;Riboviria;Orthornavirae;Negarnaviricota;Polyploviricotina;Ellioviricetes;Bunyavirales;Arenaviridae;Mammarenavirus
t1632mBot_S012RuonanNODE_104926_length_349_cov_2.659292_g103036_i0	349	Bunya_Arena	Arenaviridae	t1632mBot_S012	2.79656	NCBI	BAM42785.1	NA	NA	NA	AB972431	7.97e-31	139	BAM42785.1	Viruses;Riboviria;Orthornavirae;Negarnaviricota;Polyploviricotina;Ellioviricetes;Bunyavirales;Arenaviridae;Mammarenavirus
t1592mBot_S010RuonanNODE_9172_length_463_cov_1.461765_g8837_i0	463	Bunya_Arena	Arenaviridae	t1592mBot_S010	3.23653	NCBI	BAM42785.1	NA	NA	NA	AB972431	1.07e-35	156	BAM42785.1	Viruses;Riboviria;Orthornavirae;Negarnaviricota;Polyploviricotina;Ellioviricetes;Bunyavirales;Arenaviridae;Mammarenavirus
t1684mBot_S019RuonanNODE_8210_length_440_cov_1.757098_g7949_i0	440	Bunya_Arena	Arenaviridae	t1684mBot_S019	2.19075	NCBI	BAM42785.1	NA	NA	NA	AB972431	1.02e-35	156	BAM42785.1	Viruses;Riboviria;Orthornavirae;Negarnaviricota;Polyploviricotina;Ellioviricetes;Bunyavirales;Arenaviridae;Mammarenavirus
t1720mBot_S033RuonanNODE_117455_length_370_cov_0.890688_g115409_i0	370	Bunya_Arena	Arenaviridae	t1720mBot_S033	2.26295	NCBI	BAM42785.1	NA	NA	NA	AB972431	8.43e-36	156	BAM42785.1	Viruses;Riboviria;Orthornavirae;Negarnaviricota;Polyploviricotina;Ellioviricetes;Bunyavirales;Arenaviridae;Mammarenavirus
t1580mBot_S013RuonanNODE_68565_length_361_cov_2.071429_g67713_i0	361	Bunya_Arena	Arenaviridae	t1580mBot_S013	4.03047	NCBI	BAM42785.1	NA	NA	NA	AB972431	8.21e-36	156	BAM42785.1	Viruses;Riboviria;Orthornavirae;Negarnaviricota;Polyploviricotina;Ellioviricetes;Bunyavirales;Arenaviridae;Mammarenavirus
t14100mBot_S030RuonanNODE_99835_length_323_cov_3.630000_g98671_i0	323	Bunya_Arena	Arenaviridae	t14100mBot_S030	4.57276	NCBI	BAM42785.1	NA	NA	NA	AB972431	7.27e-36	156	BAM42785.1	Viruses;Riboviria;Orthornavirae;Negarnaviricota;Polyploviricotina;Ellioviricetes;Bunyavirales;Arenaviridae;Mammarenavirus
t1424mBot_S08RuonanNODE_80146_length_313_cov_2.147368_g79263_i0	313	Bunya_Arena	Arenaviridae	t1424mBot_S08	2.80224	NCBI	BAM42785.1	NA	NA	NA	AB972431	7.02e-36	156	BAM42785.1	Viruses;Riboviria;Orthornavirae;Negarnaviricota;Polyploviricotina;Ellioviricetes;Bunyavirales;Arenaviridae;Mammarenavirus
t1560mBot_S025RuonanNODE_9698_length_467_cov_116.183140_g8437_i1	467	Bunya_Arena	Arenaviridae	t1560mBot_S025	218.375	NCBI	Q6UY70.1	NA	NA	NA	KU746283	1.88e-08	65.8	Q6UY70.1	Viruses;Riboviria;Orthornavirae;Negarnaviricota;Polyploviricotina;Ellioviricetes;Bunyavirales;Arenaviridae;Mammarenavirus
t1560mBot_S025RuonanNODE_24779_length_411_cov_138.927083_g8437_i2	411	Bunya_Arena	Arenaviridae	t1560mBot_S025	20.764	NCBI	Q6UY70.1	NA	NA	NA	KU746283	1.64e-08	65.8	Q6UY70.1	Viruses;Riboviria;Orthornavirae;Negarnaviricota;Polyploviricotina;Ellioviricetes;Bunyavirales;Arenaviridae;Mammarenavirus
t1552mBot_S027RuonanNODE_262629_length_329_cov_31.101942_g255410_i0	329	Bunya_Arena	Arenaviridae	t1552mBot_S027	40.8185	NCBI	Q6UY70.1	NA	NA	NA	KU746283	1.29e-08	65.8	Q6UY70.1	Viruses;Riboviria;Orthornavirae;Negarnaviricota;Polyploviricotina;Ellioviricetes;Bunyavirales;Arenaviridae;Mammarenavirus
t1484mBot_S015RuonanNODE_38413_length_341_cov_1.380734_g37905_i0	341	Bunya_Arena	Arenaviridae	t1484mBot_S015	1.86804	NCBI	Q6UY70.1	NA	NA	NA	KU746283	1.03e-09	69.4	Q6UY70.1	Viruses;Riboviria;Orthornavirae;Negarnaviricota;Polyploviricotina;Ellioviricetes;Bunyavirales;Arenaviridae;Mammarenavirus
t174mBot_S011RuonanNODE_25078_length_388_cov_3.875472_g24918_i0	388	Bunya_Arena	Arenaviridae	t174mBot_S011	4.95833	NCBI	Q6UY70.1	NA	NA	NA	KU746283	3.31e-10	71.3	Q6UY70.1	Viruses;Riboviria;Orthornavirae;Negarnaviricota;Polyploviricotina;Ellioviricetes;Bunyavirales;Arenaviridae;Mammarenavirus
t1644mBot_S01RuonanNODE_129908_length_289_cov_13.632530_g129523_i0	289	Bunya_Arena	Arenaviridae	t1644mBot_S01	16.6955	NCBI	Q6UY70.1	NA	NA	NA	KU746283	2.4e-10	71.3	Q6UY70.1	Viruses;Riboviria;Orthornavirae;Negarnaviricota;Polyploviricotina;Ellioviricetes;Bunyavirales;Arenaviridae;Mammarenavirus
t1552mBot_S027RuonanNODE_6655_length_707_cov_44.928082_g2211_i11	707	Bunya_Arena	Arenaviridae	t1552mBot_S027	12.1485	NCBI	Q6UY70.1	NA	NA	NA	KU746283	1.34e-11	76.8	Q6UY70.1	Viruses;Riboviria;Orthornavirae;Negarnaviricota;Polyploviricotina;Ellioviricetes;Bunyavirales;Arenaviridae;Mammarenavirus
t1560mBot_S025RuonanNODE_80315_length_333_cov_7.209524_g78872_i0	333	Bunya_Arena	Arenaviridae	t1560mBot_S025	6.47573	NCBI	Q6UY70.1	NA	NA	NA	KU746283	4.65e-13	80.5	Q6UY70.1	Viruses;Riboviria;Orthornavirae;Negarnaviricota;Polyploviricotina;Ellioviricetes;Bunyavirales;Arenaviridae;Mammarenavirus
t1532mBot_S023RuonanNODE_98014_length_268_cov_19.537931_g95847_i0	268	Bunya_Arena	Arenaviridae	t1532mBot_S023	13.1394	NCBI	Q6UY70.1	NA	NA	NA	KU746283	7.9e-15	86.1	Q6UY70.1	Viruses;Riboviria;Orthornavirae;Negarnaviricota;Polyploviricotina;Ellioviricetes;Bunyavirales;Arenaviridae;Mammarenavirus
t1552mBot_S027RuonanNODE_6654_length_707_cov_44.970890_g2211_i10	707	Bunya_Arena	Arenaviridae	t1552mBot_S027	13.4501	NCBI	Q6UY70.1	NA	NA	NA	KU746283	4.79e-16	91.6	Q6UY70.1	Viruses;Riboviria;Orthornavirae;Negarnaviricota;Polyploviricotina;Ellioviricetes;Bunyavirales;Arenaviridae;Mammarenavirus
t1692mBot_S026RuonanNODE_18680_length_416_cov_33.406143_g17762_i0	416	Bunya_Arena	Arenaviridae	t1692mBot_S026	41.0521	NCBI	Q6UY70.1	NA	NA	NA	KU746283	2.74e-16	91.6	Q6UY70.1	Viruses;Riboviria;Orthornavirae;Negarnaviricota;Polyploviricotina;Ellioviricetes;Bunyavirales;Arenaviridae;Mammarenavirus
t1552mBot_S027RuonanNODE_134259_length_387_cov_5.090909_g127453_i0	387	Bunya_Arena	Arenaviridae	t1552mBot_S027	7.3274	NCBI	Q6UY70.1	NA	NA	NA	KU746283	2.53e-16	91.6	Q6UY70.1	Viruses;Riboviria;Orthornavirae;Negarnaviricota;Polyploviricotina;Ellioviricetes;Bunyavirales;Arenaviridae;Mammarenavirus
t1552mBot_S027RuonanNODE_134370_length_387_cov_4.613636_g127564_i0	387	Bunya_Arena	Arenaviridae	t1552mBot_S027	3.19535	NCBI	Q6UY70.1	NA	NA	NA	KU746283	2.53e-16	91.6	Q6UY70.1	Viruses;Riboviria;Orthornavirae;Negarnaviricota;Polyploviricotina;Ellioviricetes;Bunyavirales;Arenaviridae;Mammarenavirus
t1464mBot_S07RuonanNODE_37890_length_367_cov_12.852459_g37395_i0	367	Bunya_Arena	Arenaviridae	t1464mBot_S07	17.5015	NCBI	Q6UY70.1	NA	NA	NA	KU746283	2.39e-16	91.6	Q6UY70.1	Viruses;Riboviria;Orthornavirae;Negarnaviricota;Polyploviricotina;Ellioviricetes;Bunyavirales;Arenaviridae;Mammarenavirus
t164mBot_S020RuonanNODE_179373_length_310_cov_3.967914_g177926_i0	310	Bunya_Arena	Arenaviridae	t164mBot_S020	4.86383	NCBI	Q6UY70.1	NA	NA	NA	KU746283	1.99e-16	91.6	Q6UY70.1	Viruses;Riboviria;Orthornavirae;Negarnaviricota;Polyploviricotina;Ellioviricetes;Bunyavirales;Arenaviridae;Mammarenavirus
t1472mBot_S02RuonanNODE_54507_length_308_cov_3.545946_g53707_i0	308	Bunya_Arena	Arenaviridae	t1472mBot_S02	7.4026	NCBI	Q6UY70.1	NA	NA	NA	KU746283	1.97e-16	91.6	Q6UY70.1	Viruses;Riboviria;Orthornavirae;Negarnaviricota;Polyploviricotina;Ellioviricetes;Bunyavirales;Arenaviridae;Mammarenavirus
t1552mBot_S027RuonanNODE_6633_length_708_cov_44.772650_g2211_i9	708	Bunya_Arena	Arenaviridae	t1552mBot_S027	17.0207	NCBI	Q6UY70.1	NA	NA	NA	KU746283	1.33e-16	93.5	Q6UY70.1	Viruses;Riboviria;Orthornavirae;Negarnaviricota;Polyploviricotina;Ellioviricetes;Bunyavirales;Arenaviridae;Mammarenavirus
t1484mBot_S015RuonanNODE_32867_length_370_cov_5.020243_g32370_i0	370	Bunya_Arena	Arenaviridae	t1484mBot_S015	10.526	NCBI	Q6UY70.1	NA	NA	NA	KU746283	6.71e-17	93.5	Q6UY70.1	Viruses;Riboviria;Orthornavirae;Negarnaviricota;Polyploviricotina;Ellioviricetes;Bunyavirales;Arenaviridae;Mammarenavirus
t15104mBot_S031RuonanNODE_1235_length_927_cov_5.909204_g1120_i1	927	Bunya_Arena	Arenaviridae	t15104mBot_S031	10.019	NCBI	Q6UY70.1	NA	NA	NA	KU746283	1.36e-17	97.1	Q6UY70.1	Viruses;Riboviria;Orthornavirae;Negarnaviricota;Polyploviricotina;Ellioviricetes;Bunyavirales;Arenaviridae;Mammarenavirus
t16100mBot_S09RuonanNODE_1379_length_923_cov_26.388750_g1185_i1	923	Bunya_Arena	Arenaviridae	t16100mBot_S09	58.6698	NCBI	Q6UY70.1	NA	NA	NA	KU746283	1.36e-17	97.1	Q6UY70.1	Viruses;Riboviria;Orthornavirae;Negarnaviricota;Polyploviricotina;Ellioviricetes;Bunyavirales;Arenaviridae;Mammarenavirus
t1552mBot_S027RuonanNODE_4559_length_806_cov_48.525622_g2211_i6	806	Bunya_Arena	Arenaviridae	t1552mBot_S027	45.0063	NCBI	Q6UY70.1	NA	NA	NA	KU746283	1.18e-17	97.1	Q6UY70.1	Viruses;Riboviria;Orthornavirae;Negarnaviricota;Polyploviricotina;Ellioviricetes;Bunyavirales;Arenaviridae;Mammarenavirus
t14-104mBot_S017RuonanNODE_1489_length_725_cov_4.744186_g1409_i1	725	Bunya_Arena	Arenaviridae	t14-104mBot_S017	7.53356	NCBI	Q6UY70.1	NA	NA	NA	KU746283	1.06e-17	97.1	Q6UY70.1	Viruses;Riboviria;Orthornavirae;Negarnaviricota;Polyploviricotina;Ellioviricetes;Bunyavirales;Arenaviridae;Mammarenavirus
t1552mBot_S027RuonanNODE_6632_length_708_cov_44.878632_g2211_i8	708	Bunya_Arena	Arenaviridae	t1552mBot_S027	13.298	NCBI	Q6UY70.1	NA	NA	NA	KU746283	1.03e-17	97.1	Q6UY70.1	Viruses;Riboviria;Orthornavirae;Negarnaviricota;Polyploviricotina;Ellioviricetes;Bunyavirales;Arenaviridae;Mammarenavirus
t1624mBot_S024RuonanNODE_736_length_490_cov_61.523161_g666_i1	490	Bunya_Arena	Arenaviridae	t1624mBot_S024	117.402	NCBI	Q6UY70.1	NA	NA	NA	KU746283	7.01e-18	97.1	Q6UY70.1	Viruses;Riboviria;Orthornavirae;Negarnaviricota;Polyploviricotina;Ellioviricetes;Bunyavirales;Arenaviridae;Mammarenavirus
t1720mBot_S033RuonanNODE_26171_length_468_cov_83.544928_g24294_i1	468	Bunya_Arena	Arenaviridae	t1720mBot_S033	104.49	NCBI	Q6UY70.1	NA	NA	NA	KU746283	6.67e-18	97.1	Q6UY70.1	Viruses;Riboviria;Orthornavirae;Negarnaviricota;Polyploviricotina;Ellioviricetes;Bunyavirales;Arenaviridae;Mammarenavirus
t1492mBot_S04RuonanNODE_25156_length_364_cov_19.427386_g24867_i0	364	Bunya_Arena	Arenaviridae	t1492mBot_S04	25.4793	NCBI	Q6UY70.1	NA	NA	NA	KU746283	5.09e-18	97.1	Q6UY70.1	Viruses;Riboviria;Orthornavirae;Negarnaviricota;Polyploviricotina;Ellioviricetes;Bunyavirales;Arenaviridae;Mammarenavirus
t1752mBot_S018RuonanNODE_48767_length_314_cov_12.926702_g48502_i0	314	Bunya_Arena	Arenaviridae	t1752mBot_S018	12.8833	NCBI	Q6UY70.1	NA	NA	NA	KU746283	4.33e-18	97.1	Q6UY70.1	Viruses;Riboviria;Orthornavirae;Negarnaviricota;Polyploviricotina;Ellioviricetes;Bunyavirales;Arenaviridae;Mammarenavirus
t1532mBot_S023RuonanNODE_77817_length_285_cov_53.537037_g75662_i0	285	Bunya_Arena	Arenaviridae	t1532mBot_S023	107.608	NCBI	Q6UY70.1	NA	NA	NA	KU746283	3.89e-18	97.1	Q6UY70.1	Viruses;Riboviria;Orthornavirae;Negarnaviricota;Polyploviricotina;Ellioviricetes;Bunyavirales;Arenaviridae;Mammarenavirus
t1484mBot_S015RuonanNODE_28757_length_386_cov_10.391635_g28316_i0	386	Bunya_Arena	Arenaviridae	t1484mBot_S015	14.5247	NCBI	Q6UY70.1	NA	NA	NA	KU746283	1.51e-18	99	Q6UY70.1	Viruses;Riboviria;Orthornavirae;Negarnaviricota;Polyploviricotina;Ellioviricetes;Bunyavirales;Arenaviridae;Mammarenavirus
t1484mBot_S015RuonanNODE_35886_length_353_cov_2.569565_g35383_i0	353	Bunya_Arena	Arenaviridae	t1484mBot_S015	2	NCBI	Q6UY70.1	NA	NA	NA	KU746283	1.37e-18	99	Q6UY70.1	Viruses;Riboviria;Orthornavirae;Negarnaviricota;Polyploviricotina;Ellioviricetes;Bunyavirales;Arenaviridae;Mammarenavirus
t1552mBot_S027RuonanNODE_1033_length_1236_cov_77.929021_g511_i1	1236	Bunya_Arena	Arenaviridae	t1552mBot_S027	111.306	NCBI	Q6UY70.1	NA	NA	NA	KU746283	1.09e-19	104	Q6UY70.1	Viruses;Riboviria;Orthornavirae;Negarnaviricota;Polyploviricotina;Ellioviricetes;Bunyavirales;Arenaviridae;Mammarenavirus
t1484mBot_S015RuonanNODE_23674_length_404_cov_0.893238_g23320_i0	404	Bunya_Arena	Arenaviridae	t1484mBot_S015	1.55587	NCBI	Q6UY70.1	NA	NA	NA	KU746283	2.63e-21	108	Q6UY70.1	Viruses;Riboviria;Orthornavirae;Negarnaviricota;Polyploviricotina;Ellioviricetes;Bunyavirales;Arenaviridae;Mammarenavirus
t1764mBot_S05RuonanNODE_1377_length_879_cov_7.690476_g1200_i1	879	Bunya_Arena	Arenaviridae	t1764mBot_S05	15.9288	NCBI	Q6UY70.1	NA	NA	NA	KU746283	4.61e-22	111	Q6UY70.1	Viruses;Riboviria;Orthornavirae;Negarnaviricota;Polyploviricotina;Ellioviricetes;Bunyavirales;Arenaviridae;Mammarenavirus
t1552mBot_S027RuonanNODE_189747_length_360_cov_5.270042_g182656_i0	360	Bunya_Arena	Arenaviridae	t1552mBot_S027	7.27684	NCBI	Q6UY70.1	NA	NA	NA	KU746283	5e-23	113	Q6UY70.1	Viruses;Riboviria;Orthornavirae;Negarnaviricota;Polyploviricotina;Ellioviricetes;Bunyavirales;Arenaviridae;Mammarenavirus
t1484mBot_S015RuonanNODE_29395_length_384_cov_2.026820_g28904_i0	384	Bunya_Arena	Arenaviridae	t1484mBot_S015	2.77291	NCBI	Q6UY70.1	NA	NA	NA	KU746283	3.2e-25	121	Q6UY70.1	Viruses;Riboviria;Orthornavirae;Negarnaviricota;Polyploviricotina;Ellioviricetes;Bunyavirales;Arenaviridae;Mammarenavirus
t1552mBot_S027RuonanNODE_64367_length_427_cov_949.490132_g58419_i0	427	Bunya_Arena	Arenaviridae	t1552mBot_S027	1904.8	NCBI	Q6UY70.1	NA	NA	NA	KU746283	5.97e-28	130	Q6UY70.1	Viruses;Riboviria;Orthornavirae;Negarnaviricota;Polyploviricotina;Ellioviricetes;Bunyavirales;Arenaviridae;Mammarenavirus
t1484mBot_S015RuonanNODE_9206_length_509_cov_209.417098_g8912_i1	509	Bunya_Arena	Arenaviridae	t1484mBot_S015	242.308	NCBI	Q6UY70.1	NA	NA	NA	KU746283	2e-28	132	Q6UY70.1	Viruses;Riboviria;Orthornavirae;Negarnaviricota;Polyploviricotina;Ellioviricetes;Bunyavirales;Arenaviridae;Mammarenavirus
t14100mBot_S030RuonanNODE_28045_length_423_cov_3.570000_g27193_i0	423	Bunya_Arena	Arenaviridae	t14100mBot_S030	5.27423	NCBI	Q6UY70.1	NA	NA	NA	KU746283	1.64e-28	132	Q6UY70.1	Viruses;Riboviria;Orthornavirae;Negarnaviricota;Polyploviricotina;Ellioviricetes;Bunyavirales;Arenaviridae;Mammarenavirus
t164mBot_S020RuonanNODE_70400_length_393_cov_1.414815_g69103_i0	393	Bunya_Arena	Arenaviridae	t164mBot_S020	2.5498	NCBI	Q6UY70.1	NA	NA	NA	KU746283	9.07e-31	139	Q6UY70.1	Viruses;Riboviria;Orthornavirae;Negarnaviricota;Polyploviricotina;Ellioviricetes;Bunyavirales;Arenaviridae;Mammarenavirus
t14-104mBot_S017RuonanNODE_34739_length_390_cov_2.936330_g34612_i0	390	Bunya_Arena	Arenaviridae	t14-104mBot_S017	3.99203	NCBI	Q6UY70.1	NA	NA	NA	KU746283	1.15e-39	169	Q6UY70.1	Viruses;Riboviria;Orthornavirae;Negarnaviricota;Polyploviricotina;Ellioviricetes;Bunyavirales;Arenaviridae;Mammarenavirus
t1492mBot_S04RuonanNODE_57695_length_283_cov_2.656250_g57404_i0	283	Bunya_Arena	Arenaviridae	t1492mBot_S04	1.99177	NCBI	Q6UY70.1	NA	NA	NA	KU746283	2.24e-40	171	Q6UY70.1	Viruses;Riboviria;Orthornavirae;Negarnaviricota;Polyploviricotina;Ellioviricetes;Bunyavirales;Arenaviridae;Mammarenavirus
t1484mBot_S015RuonanNODE_15571_length_439_cov_1.886076_g15249_i0	439	Bunya_Arena	Arenaviridae	t1484mBot_S015	1.83667	NCBI	Q6UY70.1	NA	NA	NA	KU746283	3.6e-45	187	Q6UY70.1	Viruses;Riboviria;Orthornavirae;Negarnaviricota;Polyploviricotina;Ellioviricetes;Bunyavirales;Arenaviridae;Mammarenavirus
t14100mBot_S030RuonanNODE_25489_length_429_cov_1.225490_g24643_i0	429	Bunya_Arena	Arenaviridae	t14100mBot_S030	2	NCBI	Q6UY70.1	NA	NA	NA	KU746283	2.71e-46	191	Q6UY70.1	Viruses;Riboviria;Orthornavirae;Negarnaviricota;Polyploviricotina;Ellioviricetes;Bunyavirales;Arenaviridae;Mammarenavirus
t1484mBot_S015RuonanNODE_56627_length_275_cov_3.210526_g56102_i0	275	Bunya_Arena	Arenaviridae	t1484mBot_S015	2.70916	NCBI	Q6UY70.1	NA	NA	NA	KU746283	1.68e-46	191	Q6UY70.1	Viruses;Riboviria;Orthornavirae;Negarnaviricota;Polyploviricotina;Ellioviricetes;Bunyavirales;Arenaviridae;Mammarenavirus
t1484mBot_S015RuonanNODE_11857_length_468_cov_34.171014_g11549_i0	468	Bunya_Arena	Arenaviridae	t1484mBot_S015	40.6063	NCBI	Q6UY70.1	NA	NA	NA	KU746283	1.78e-48	198	Q6UY70.1	Viruses;Riboviria;Orthornavirae;Negarnaviricota;Polyploviricotina;Ellioviricetes;Bunyavirales;Arenaviridae;Mammarenavirus
t1552mBot_S027RuonanNODE_23482_length_486_cov_16.504132_g17747_i1	486	Bunya_Arena	Arenaviridae	t1552mBot_S027	28.4321	NCBI	Q6UY70.1	NA	NA	NA	KU746283	5.15e-49	200	Q6UY70.1	Viruses;Riboviria;Orthornavirae;Negarnaviricota;Polyploviricotina;Ellioviricetes;Bunyavirales;Arenaviridae;Mammarenavirus
t1484mBot_S015RuonanNODE_17602_length_429_cov_0.549020_g17278_i0	429	Bunya_Arena	Arenaviridae	t1484mBot_S015	1	NCBI	Q6UY70.1	NA	NA	NA	KU746283	2.69e-51	207	Q6UY70.1	Viruses;Riboviria;Orthornavirae;Negarnaviricota;Polyploviricotina;Ellioviricetes;Bunyavirales;Arenaviridae;Mammarenavirus
t1580mBot_S013RuonanNODE_61695_length_376_cov_4.434783_g60856_i0	376	Bunya_Arena	Arenaviridae	t1580mBot_S013	6.85121	NCBI	Q6UY70.1	NA	NA	NA	KU746283	3e-55	220	Q6UY70.1	Viruses;Riboviria;Orthornavirae;Negarnaviricota;Polyploviricotina;Ellioviricetes;Bunyavirales;Arenaviridae;Mammarenavirus
t1484mBot_S015RuonanNODE_12522_length_461_cov_28.233728_g12212_i0	461	Bunya_Arena	Arenaviridae	t1484mBot_S015	29.7787	NCBI	Q6UY70.1	NA	NA	NA	KU746283	7.97e-62	243	Q6UY70.1	Viruses;Riboviria;Orthornavirae;Negarnaviricota;Polyploviricotina;Ellioviricetes;Bunyavirales;Arenaviridae;Mammarenavirus
t174mBot_S011RuonanNODE_40406_length_351_cov_0.754386_g40152_i0	351	Astro_Poty	Astroviridae	t174mBot_S011	1.64542	NCBI	QDH88137.1	NA	NA	NA	MN033120	2.29e-11	75	QDH88137.1	Viruses;Riboviria;Orthornavirae;Pisuviricota;Stelpaviricetes;Stellavirales;Astroviridae;unclassifiedAstroviridae
t164mBot_S020RuonanNODE_138062_length_336_cov_5.821596_g136643_i0	336	Astro_Poty	Astroviridae	t164mBot_S020	5.57669	NCBI	QDH88137.1	NA	NA	NA	MN033120	2.19e-11	75	QDH88137.1	Viruses;Riboviria;Orthornavirae;Pisuviricota;Stelpaviricetes;Stellavirales;Astroviridae;unclassifiedAstroviridae
t164mBot_S020RuonanNODE_166485_length_317_cov_9.247423_g165040_i0	317	Astro_Poty	Astroviridae	t164mBot_S020	9.76	NCBI	QDH88137.1	NA	NA	NA	MN033120	5.66e-17	93.5	QDH88137.1	Viruses;Riboviria;Orthornavirae;Pisuviricota;Stelpaviricetes;Stellavirales;Astroviridae;unclassifiedAstroviridae
t16100mBot_S09RuonanNODE_118960_length_281_cov_3.797468_g118398_i0	281	Astro_Poty	Astroviridae	t16100mBot_S09	2.88845	NCBI	QDH88137.1	NA	NA	NA	MN033120	4.96e-17	93.5	QDH88137.1	Viruses;Riboviria;Orthornavirae;Pisuviricota;Stelpaviricetes;Stellavirales;Astroviridae;unclassifiedAstroviridae
t1552mBot_S027RuonanNODE_508201_length_270_cov_9.238095_g500784_i0	270	Astro_Poty	Astroviridae	t1552mBot_S027	5.97211	NCBI	QDH88137.1	NA	NA	NA	MN033120	4.76e-17	93.5	QDH88137.1	Viruses;Riboviria;Orthornavirae;Pisuviricota;Stelpaviricetes;Stellavirales;Astroviridae;unclassifiedAstroviridae
t1720mBot_S033RuonanNODE_316661_length_265_cov_11.204225_g314482_i0	265	Astro_Poty	Astroviridae	t1720mBot_S033	6.72908	NCBI	QDH88137.1	NA	NA	NA	MN033120	4.66e-17	93.5	QDH88137.1	Viruses;Riboviria;Orthornavirae;Pisuviricota;Stelpaviricetes;Stellavirales;Astroviridae;unclassifiedAstroviridae
t1552mBot_S027RuonanNODE_324494_length_310_cov_15.411765_g317210_i0	310	Astro_Poty	Astroviridae	t1552mBot_S027	15.5791	NCBI	QDH88137.1	NA	NA	NA	MN033120	1.19e-18	99	QDH88137.1	Viruses;Riboviria;Orthornavirae;Pisuviricota;Stelpaviricetes;Stellavirales;Astroviridae;unclassifiedAstroviridae
t164mBot_S020RuonanNODE_195255_length_302_cov_1.944134_g193807_i0	302	Astro_Poty	Astroviridae	t164mBot_S020	2	NCBI	QDH88137.1	NA	NA	NA	MN033120	1.15e-18	99	QDH88137.1	Viruses;Riboviria;Orthornavirae;Pisuviricota;Stelpaviricetes;Stellavirales;Astroviridae;unclassifiedAstroviridae
t1644mBot_S01RuonanNODE_4909_length_507_cov_3.976562_g4684_i1	507	Astro_Poty	Astroviridae	t1644mBot_S01	4.41617	NCBI	AEM37618.1	NA	NA	NA	JN420352	3.43e-06	58.4	AEM37618.1	Viruses;Riboviria;Orthornavirae;Pisuviricota;Stelpaviricetes;Stellavirales;Astroviridae;unclassifiedAstroviridae
t1644mBot_S01RuonanNODE_133568_length_285_cov_4.845679_g133183_i0	285	Astro_Poty	Astroviridae	t1644mBot_S01	3.44366	NCBI	AEM37618.1	NA	NA	NA	JN420352	1.84e-06	58.4	AEM37618.1	Viruses;Riboviria;Orthornavirae;Pisuviricota;Stelpaviricetes;Stellavirales;Astroviridae;unclassifiedAstroviridae
t1552mBot_S027RuonanNODE_1410_length_1160_cov_11.332690_g619_i1	1160	Astro_Poty	Astroviridae	t1552mBot_S027	17.1837	HMM	t1552mBot_S027RuonanNODE_1410_length_1160_cov_11.332690_g619_i1_1	PF00680.20	1.2e-19	75.2	NA	NA	NA	NA	unclassified
t140mBot_S016RuonanNODE_604_length_813_cov_2.742029_g533_i1	813	Astro_Poty	Astroviridae	t140mBot_S016	3.13352	HMM	t140mBot_S016RuonanNODE_604_length_813_cov_2.742029_g533_i1_1	PF00680.20	1.3e-23	85.9	NA	NA	NA	NA	unclassified
t1580mBot_S013RuonanNODE_14467_length_485_cov_2.500000_g13480_i1	485	Astro_Poty	Astroviridae	t1580mBot_S013	2.82167	HMM	t1580mBot_S013RuonanNODE_14467_length_485_cov_2.500000_g13480_i1_1	PF00680.20	4.6e-26	94.5	NA	NA	NA	NA	unclassified
t16100mBot_S09RuonanNODE_16653_length_438_cov_1.079365_g16281_i0	438	Astro_Poty	Astroviridae	t16100mBot_S09	1.45205	HMM	t16100mBot_S09RuonanNODE_16653_length_438_cov_1.079365_g16281_i0_1	PF00680.20	1.7e-16	62.7	NA	NA	NA	NA	unclassified
t15104mBot_S031RuonanNODE_22912_length_435_cov_1.695513_g22592_i0	435	Astro_Poty	Astroviridae	t15104mBot_S031	1.51494	HMM	t15104mBot_S031RuonanNODE_22912_length_435_cov_1.695513_g22592_i0_1	PF00680.20	2.9e-17	65.3	NA	NA	NA	NA	unclassified
t164mBot_S020RuonanNODE_42688_length_419_cov_0.665541_g41434_i0	419	Astro_Poty	Astroviridae	t164mBot_S020	1	HMM	t164mBot_S020RuonanNODE_42688_length_419_cov_0.665541_g41434_i0_1	PF00680.20	6.4e-16	61.8	NA	NA	NA	NA	unclassified
t16100mBot_S09RuonanNODE_46444_length_388_cov_0.694340_g46048_i0	388	Astro_Poty	Astroviridae	t16100mBot_S09	1	HMM	t16100mBot_S09RuonanNODE_46444_length_388_cov_0.694340_g46048_i0_1	PF00680.20	9.7e-14	53.7	NA	NA	NA	NA	unclassified
t1720mBot_S033RuonanNODE_131126_length_358_cov_1.931915_g129048_i0	358	Astro_Poty	Astroviridae	t1720mBot_S033	1.99602	HMM	t1720mBot_S033RuonanNODE_131126_length_358_cov_1.931915_g129048_i0_1	PF00680.20	1.3e-20	77.6	NA	NA	NA	NA	unclassified
t1552mBot_S027RuonanNODE_230715_length_342_cov_1.684932_g223544_i0	342	Astro_Poty	Astroviridae	t1552mBot_S027	1.82329	HMM	t1552mBot_S027RuonanNODE_230715_length_342_cov_1.684932_g223544_i0_1	PF00680.20	3.8e-14	57	NA	NA	NA	NA	unclassified
t1552mBot_S027RuonanNODE_259128_length_331_cov_2.004808_g251911_i0	331	Astro_Poty	Astroviridae	t1552mBot_S027	1.99602	HMM	t1552mBot_S027RuonanNODE_259128_length_331_cov_2.004808_g251911_i0_1	PF00680.20	1.1e-12	52.2	NA	NA	NA	NA	unclassified
t16100mBot_S09RuonanNODE_83608_length_325_cov_1.797030_g83049_i0	325	Astro_Poty	Astroviridae	t16100mBot_S09	2.26866	HMM	t16100mBot_S09RuonanNODE_83608_length_325_cov_1.797030_g83049_i0_1	PF00680.20	1.2e-14	56.7	NA	NA	NA	NA	unclassified
t1552mBot_S027RuonanNODE_430526_length_284_cov_6.913043_g423128_i0	284	Astro_Poty	Astroviridae	t1552mBot_S027	4.98805	HMM	t1552mBot_S027RuonanNODE_430526_length_284_cov_6.913043_g423128_i0_1	PF00680.20	5.1e-15	59.9	NA	NA	NA	NA	unclassified
t1552mBot_S027RuonanNODE_451108_length_280_cov_11.898089_g443705_i0	280	Astro_Poty	Astroviridae	t1552mBot_S027	7.98008	HMM	t1552mBot_S027RuonanNODE_451108_length_280_cov_11.898089_g443705_i0_1	PF00680.20	4.1e-14	56.9	NA	NA	NA	NA	unclassified
t1592mBot_S010RuonanNODE_19928_length_416_cov_1.918089_g19486_i0	416	Hepe_Virga	Bromoviridae	t1592mBot_S010	1.16054	NCBI	P03593.2	NA	NA	NA	LC485018	9.99e-06	56.5	P03593.2	Viruses;Riboviria;Orthornavirae;Kitrinoviricota;Alsuviricetes;Martellivirales;Bromoviridae;Alfamovirus
t16100mBot_S09RuonanNODE_33329_length_405_cov_0.592199_g32939_i0	405	Hepe_Virga	Bromoviridae	t16100mBot_S09	1	NCBI	P03593.2	NA	NA	NA	LC485018	9.7e-06	56.5	P03593.2	Viruses;Riboviria;Orthornavirae;Kitrinoviricota;Alsuviricetes;Martellivirales;Bromoviridae;Alfamovirus
t1552mBot_S027RuonanNODE_295317_length_319_cov_2.867347_g288088_i0	319	Hepe_Virga	Bromoviridae	t1552mBot_S027	3	NCBI	P03593.2	NA	NA	NA	LC485018	7.48e-06	56.5	P03593.2	Viruses;Riboviria;Orthornavirae;Kitrinoviricota;Alsuviricetes;Martellivirales;Bromoviridae;Alfamovirus
t1732mBot_S06RuonanNODE_21675_length_408_cov_2.673684_g21189_i0	408	Hepe_Virga	Bromoviridae	t1732mBot_S06	3.98805	NCBI	P03593.2	NA	NA	NA	LC485018	2.72e-06	58.4	P03593.2	Viruses;Riboviria;Orthornavirae;Kitrinoviricota;Alsuviricetes;Martellivirales;Bromoviridae;Alfamovirus
t14-104mBot_S017RuonanNODE_12_length_2469_cov_77.797528_g11_i1	2469	Hepe_Virga	Bromoviridae	t14-104mBot_S017	101.812	NCBI	P03593.2	NA	NA	NA	LC485018	1.35e-06	62.1	P03593.2	Viruses;Riboviria;Orthornavirae;Kitrinoviricota;Alsuviricetes;Martellivirales;Bromoviridae;Alfamovirus
t1552mBot_S027RuonanNODE_90330_length_410_cov_4.400697_g83906_i0	410	Hepe_Virga	Bromoviridae	t1552mBot_S027	5.99602	NCBI	P03593.2	NA	NA	NA	LC485018	7.6e-07	60.2	P03593.2	Viruses;Riboviria;Orthornavirae;Kitrinoviricota;Alsuviricetes;Martellivirales;Bromoviridae;Alfamovirus
t1552mBot_S027RuonanNODE_2603_length_1003_cov_150.690909_g1046_i1	1003	Hepe_Virga	Bromoviridae	t1552mBot_S027	229.886	NCBI	P03593.2	NA	NA	NA	LC485018	5.39e-07	62.1	P03593.2	Viruses;Riboviria;Orthornavirae;Kitrinoviricota;Alsuviricetes;Martellivirales;Bromoviridae;Alfamovirus
t1720mBot_S033RuonanNODE_302948_length_269_cov_4.184932_g300772_i0	269	Hepe_Virga	Bromoviridae	t1720mBot_S033	2.99602	NCBI	P03593.2	NA	NA	NA	LC485018	4.81e-07	60.2	P03593.2	Viruses;Riboviria;Orthornavirae;Kitrinoviricota;Alsuviricetes;Martellivirales;Bromoviridae;Alfamovirus
t1632mBot_S012RuonanNODE_39854_length_433_cov_7.806452_g38557_i0	433	Hepe_Virga	Bromoviridae	t1632mBot_S012	11.7229	NCBI	P03593.2	NA	NA	NA	LC485018	2.24e-07	62.1	P03593.2	Viruses;Riboviria;Orthornavirae;Kitrinoviricota;Alsuviricetes;Martellivirales;Bromoviridae;Alfamovirus
t1552mBot_S027RuonanNODE_61758_length_429_cov_568.016340_g55837_i0	429	Hepe_Virga	Bromoviridae	t1552mBot_S027	205.707	NCBI	P03593.2	NA	NA	NA	LC485018	2.22e-07	62.1	P03593.2	Viruses;Riboviria;Orthornavirae;Kitrinoviricota;Alsuviricetes;Martellivirales;Bromoviridae;Alfamovirus
t1580mBot_S013RuonanNODE_41931_length_404_cov_0.669039_g41134_i0	404	Hepe_Virga	Bromoviridae	t1580mBot_S013	1	NCBI	P03593.2	NA	NA	NA	LC485018	2.08e-07	62.1	P03593.2	Viruses;Riboviria;Orthornavirae;Kitrinoviricota;Alsuviricetes;Martellivirales;Bromoviridae;Alfamovirus
t140mBot_S016RuonanNODE_77366_length_313_cov_1.094737_g77167_i0	313	Hepe_Virga	Bromoviridae	t140mBot_S016	1	NCBI	P03593.2	NA	NA	NA	LC485018	1.58e-07	62.1	P03593.2	Viruses;Riboviria;Orthornavirae;Kitrinoviricota;Alsuviricetes;Martellivirales;Bromoviridae;Alfamovirus
t15104mBot_S031RuonanNODE_1519_length_869_cov_9.592493_g1394_i1	869	Hepe_Virga	Bromoviridae	t15104mBot_S031	15.394	NCBI	P03593.2	NA	NA	NA	LC485018	1.29e-07	63.9	P03593.2	Viruses;Riboviria;Orthornavirae;Kitrinoviricota;Alsuviricetes;Martellivirales;Bromoviridae;Alfamovirus
t1552mBot_S027RuonanNODE_5815_length_742_cov_36.415186_g3029_i1	742	Hepe_Virga	Bromoviridae	t1552mBot_S027	51.2534	NCBI	P03593.2	NA	NA	NA	LC485018	1.1e-07	63.9	P03593.2	Viruses;Riboviria;Orthornavirae;Kitrinoviricota;Alsuviricetes;Martellivirales;Bromoviridae;Alfamovirus
t1552mBot_S027RuonanNODE_21151_length_498_cov_54.888000_g15824_i1	498	Hepe_Virga	Bromoviridae	t1552mBot_S027	82.9978	NCBI	P03593.2	NA	NA	NA	LC485018	7.23e-08	63.9	P03593.2	Viruses;Riboviria;Orthornavirae;Kitrinoviricota;Alsuviricetes;Martellivirales;Bromoviridae;Alfamovirus
t16104mBot_S021RuonanNODE_6157_length_457_cov_1.020958_g5920_i0	457	Hepe_Virga	Bromoviridae	t16104mBot_S021	1.52273	NCBI	P03593.2	NA	NA	NA	LC485018	6.6e-08	63.9	P03593.2	Viruses;Riboviria;Orthornavirae;Kitrinoviricota;Alsuviricetes;Martellivirales;Bromoviridae;Alfamovirus
t1480mBot_S03RuonanNODE_31911_length_438_cov_5.926984_g31276_i0	438	Hepe_Virga	Bromoviridae	t1480mBot_S03	12.0411	NCBI	P03593.2	NA	NA	NA	LC485018	6.31e-08	63.9	P03593.2	Viruses;Riboviria;Orthornavirae;Kitrinoviricota;Alsuviricetes;Martellivirales;Bromoviridae;Alfamovirus
t1580mBot_S013RuonanNODE_128716_length_282_cov_3.811321_g127852_i0	282	Hepe_Virga	Bromoviridae	t1580mBot_S013	3.23404	NCBI	P03593.2	NA	NA	NA	LC485018	3.9e-08	63.9	P03593.2	Viruses;Riboviria;Orthornavirae;Kitrinoviricota;Alsuviricetes;Martellivirales;Bromoviridae;Alfamovirus
t1660mBot_S022RuonanNODE_76384_length_265_cov_18.654930_g75789_i0	265	Hepe_Virga	Bromoviridae	t1660mBot_S022	16	NCBI	P03593.2	NA	NA	NA	LC485018	3.66e-08	63.9	P03593.2	Viruses;Riboviria;Orthornavirae;Kitrinoviricota;Alsuviricetes;Martellivirales;Bromoviridae;Alfamovirus
t1632mBot_S012RuonanNODE_11873_length_594_cov_5.923567_g11242_i1	594	Hepe_Virga	Bromoviridae	t1632mBot_S012	7.6308	NCBI	P03593.2	NA	NA	NA	LC485018	6.73e-09	67.6	P03593.2	Viruses;Riboviria;Orthornavirae;Kitrinoviricota;Alsuviricetes;Martellivirales;Bromoviridae;Alfamovirus
t16104mBot_S021RuonanNODE_12516_length_417_cov_1.268707_g12217_i0	417	Hepe_Virga	Bromoviridae	t16104mBot_S021	1.74627	NCBI	P03593.2	NA	NA	NA	LC485018	4.63e-09	67.6	P03593.2	Viruses;Riboviria;Orthornavirae;Kitrinoviricota;Alsuviricetes;Martellivirales;Bromoviridae;Alfamovirus
t1552mBot_S027RuonanNODE_93295_length_408_cov_113.614035_g86840_i0	408	Hepe_Virga	Bromoviridae	t1552mBot_S027	173.2	NCBI	P03593.2	NA	NA	NA	LC485018	4.52e-09	67.6	P03593.2	Viruses;Riboviria;Orthornavirae;Kitrinoviricota;Alsuviricetes;Martellivirales;Bromoviridae;Alfamovirus
t1460mBot_S029RuonanNODE_11248_length_406_cov_2.787986_g10728_i0	406	Hepe_Virga	Bromoviridae	t1460mBot_S029	4.27586	NCBI	P03593.2	NA	NA	NA	LC485018	4.49e-09	67.6	P03593.2	Viruses;Riboviria;Orthornavirae;Kitrinoviricota;Alsuviricetes;Martellivirales;Bromoviridae;Alfamovirus
t1624mBot_S024RuonanNODE_3357_length_400_cov_0.855596_g3256_i0	400	Hepe_Virga	Bromoviridae	t1624mBot_S024	1.51768	NCBI	P03593.2	NA	NA	NA	LC485018	4.42e-09	67.6	P03593.2	Viruses;Riboviria;Orthornavirae;Kitrinoviricota;Alsuviricetes;Martellivirales;Bromoviridae;Alfamovirus
t1592mBot_S010RuonanNODE_28521_length_395_cov_3.113971_g28059_i0	395	Hepe_Virga	Bromoviridae	t1592mBot_S010	4.50996	NCBI	P03593.2	NA	NA	NA	LC485018	4.36e-09	67.6	P03593.2	Viruses;Riboviria;Orthornavirae;Kitrinoviricota;Alsuviricetes;Martellivirales;Bromoviridae;Alfamovirus
t14100mBot_S030RuonanNODE_48106_length_394_cov_2.730627_g47247_i0	394	Hepe_Virga	Bromoviridae	t14100mBot_S030	4.16335	NCBI	P03593.2	NA	NA	NA	LC485018	4.35e-09	67.6	P03593.2	Viruses;Riboviria;Orthornavirae;Kitrinoviricota;Alsuviricetes;Martellivirales;Bromoviridae;Alfamovirus
t1560mBot_S025RuonanNODE_91861_length_322_cov_5.663317_g90409_i0	322	Hepe_Virga	Bromoviridae	t1560mBot_S025	7.50598	NCBI	P03593.2	NA	NA	NA	LC485018	3.49e-09	67.6	P03593.2	Viruses;Riboviria;Orthornavirae;Kitrinoviricota;Alsuviricetes;Martellivirales;Bromoviridae;Alfamovirus
t1720mBot_S033RuonanNODE_198251_length_315_cov_2.953125_g196109_i0	315	Hepe_Virga	Bromoviridae	t1720mBot_S033	5.26351	NCBI	P03593.2	NA	NA	NA	LC485018	3.41e-09	67.6	P03593.2	Viruses;Riboviria;Orthornavirae;Kitrinoviricota;Alsuviricetes;Martellivirales;Bromoviridae;Alfamovirus
t1552mBot_S027RuonanNODE_313463_length_313_cov_30.652632_g306223_i0	313	Hepe_Virga	Bromoviridae	t1552mBot_S027	32.4185	NCBI	P03593.2	NA	NA	NA	LC485018	3.39e-09	67.6	P03593.2	Viruses;Riboviria;Orthornavirae;Kitrinoviricota;Alsuviricetes;Martellivirales;Bromoviridae;Alfamovirus
t15104mBot_S031RuonanNODE_104746_length_312_cov_1.084656_g104129_i0	312	Hepe_Virga	Bromoviridae	t15104mBot_S031	1	NCBI	P03593.2	NA	NA	NA	LC485018	3.37e-09	67.6	P03593.2	Viruses;Riboviria;Orthornavirae;Kitrinoviricota;Alsuviricetes;Martellivirales;Bromoviridae;Alfamovirus
t1560mBot_S025RuonanNODE_113724_length_306_cov_1.043716_g112249_i0	306	Hepe_Virga	Bromoviridae	t1560mBot_S025	2.50754	NCBI	P03593.2	NA	NA	NA	LC485018	3.3e-09	67.6	P03593.2	Viruses;Riboviria;Orthornavirae;Kitrinoviricota;Alsuviricetes;Martellivirales;Bromoviridae;Alfamovirus
t1720mBot_S033RuonanNODE_8023_length_595_cov_10.161017_g7236_i1	595	Hepe_Virga	Bromoviridae	t1720mBot_S033	31.6787	NCBI	P03593.2	NA	NA	NA	LC485018	1.88e-09	69.4	P03593.2	Viruses;Riboviria;Orthornavirae;Kitrinoviricota;Alsuviricetes;Martellivirales;Bromoviridae;Alfamovirus
t1552mBot_S027RuonanNODE_297720_length_318_cov_6.800000_g290490_i0	318	Hepe_Virga	Bromoviridae	t1552mBot_S027	17.2484	NCBI	P03593.2	NA	NA	NA	LC485018	9.58e-10	69.4	P03593.2	Viruses;Riboviria;Orthornavirae;Kitrinoviricota;Alsuviricetes;Martellivirales;Bromoviridae;Alfamovirus
t1460mBot_S029RuonanNODE_33284_length_316_cov_6.958549_g32679_i0	316	Hepe_Virga	Bromoviridae	t1460mBot_S029	7.41634	NCBI	P03593.2	NA	NA	NA	LC485018	9.51e-10	69.4	P03593.2	Viruses;Riboviria;Orthornavirae;Kitrinoviricota;Alsuviricetes;Martellivirales;Bromoviridae;Alfamovirus
t1472mBot_S02RuonanNODE_52149_length_313_cov_1.489474_g51350_i0	313	Hepe_Virga	Bromoviridae	t1472mBot_S02	1.93436	NCBI	P03593.2	NA	NA	NA	LC485018	9.41e-10	69.4	P03593.2	Viruses;Riboviria;Orthornavirae;Kitrinoviricota;Alsuviricetes;Martellivirales;Bromoviridae;Alfamovirus
t174mBot_S011RuonanNODE_62363_length_312_cov_2.074074_g62108_i0	312	Hepe_Virga	Bromoviridae	t174mBot_S011	1.956	NCBI	P03593.2	NA	NA	NA	LC485018	9.38e-10	69.4	P03593.2	Viruses;Riboviria;Orthornavirae;Kitrinoviricota;Alsuviricetes;Martellivirales;Bromoviridae;Alfamovirus
t1492mBot_S04RuonanNODE_44059_length_311_cov_6.750000_g43768_i0	311	Hepe_Virga	Bromoviridae	t1492mBot_S04	5.99203	NCBI	P03593.2	NA	NA	NA	LC485018	9.35e-10	69.4	P03593.2	Viruses;Riboviria;Orthornavirae;Kitrinoviricota;Alsuviricetes;Martellivirales;Bromoviridae;Alfamovirus
t16104mBot_S021RuonanNODE_46300_length_309_cov_1.112903_g45929_i0	309	Hepe_Virga	Bromoviridae	t16104mBot_S021	1	NCBI	P03593.2	NA	NA	NA	LC485018	9.28e-10	69.4	P03593.2	Viruses;Riboviria;Orthornavirae;Kitrinoviricota;Alsuviricetes;Martellivirales;Bromoviridae;Alfamovirus
t1644mBot_S01RuonanNODE_111668_length_308_cov_2.318919_g111286_i0	308	Hepe_Virga	Bromoviridae	t1644mBot_S01	2.324	NCBI	P03593.2	NA	NA	NA	LC485018	9.25e-10	69.4	P03593.2	Viruses;Riboviria;Orthornavirae;Kitrinoviricota;Alsuviricetes;Martellivirales;Bromoviridae;Alfamovirus
t1632mBot_S012RuonanNODE_11227_length_604_cov_9.661123_g10629_i1	604	Hepe_Virga	Bromoviridae	t1632mBot_S012	14.2119	NCBI	P03593.2	NA	NA	NA	LC485018	5.3e-10	71.3	P03593.2	Viruses;Riboviria;Orthornavirae;Kitrinoviricota;Alsuviricetes;Martellivirales;Bromoviridae;Alfamovirus
t14100mBot_S030RuonanNODE_781_length_1521_cov_54.743920_g250_i1	1521	Hepe_Virga	Bromoviridae	t14100mBot_S030	77.5306	NCBI	P03593.2	NA	NA	NA	LC485018	3.81e-10	73.1	P03593.2	Viruses;Riboviria;Orthornavirae;Kitrinoviricota;Alsuviricetes;Martellivirales;Bromoviridae;Alfamovirus
t1752mBot_S018RuonanNODE_11100_length_424_cov_2.189369_g10877_i0	424	Hepe_Virga	Bromoviridae	t1752mBot_S018	2.99602	NCBI	P03593.2	NA	NA	NA	LC485018	3.64e-10	71.3	P03593.2	Viruses;Riboviria;Orthornavirae;Kitrinoviricota;Alsuviricetes;Martellivirales;Bromoviridae;Alfamovirus
t1460mBot_S029RuonanNODE_15490_length_388_cov_1.894340_g14963_i0	388	Hepe_Virga	Bromoviridae	t1460mBot_S029	3	NCBI	P03593.2	NA	NA	NA	LC485018	3.31e-10	71.3	P03593.2	Viruses;Riboviria;Orthornavirae;Kitrinoviricota;Alsuviricetes;Martellivirales;Bromoviridae;Alfamovirus
t1580mBot_S013RuonanNODE_25084_length_437_cov_1.445860_g24358_i0	437	Hepe_Virga	Bromoviridae	t1580mBot_S013	1.77469	NCBI	P03593.2	NA	NA	NA	LC485018	1.05e-10	73.1	P03593.2	Viruses;Riboviria;Orthornavirae;Kitrinoviricota;Alsuviricetes;Martellivirales;Bromoviridae;Alfamovirus
t1732mBot_S06RuonanNODE_20406_length_412_cov_1.072664_g19925_i0	412	Hepe_Virga	Bromoviridae	t1732mBot_S06	1.88385	NCBI	P03593.2	NA	NA	NA	LC485018	9.81e-11	73.1	P03593.2	Viruses;Riboviria;Orthornavirae;Kitrinoviricota;Alsuviricetes;Martellivirales;Bromoviridae;Alfamovirus
t14100mBot_S030RuonanNODE_71525_length_364_cov_1.609959_g70363_i0	364	Hepe_Virga	Bromoviridae	t14100mBot_S030	5.84507	NCBI	P03593.2	NA	NA	NA	LC485018	8.58e-11	73.1	P03593.2	Viruses;Riboviria;Orthornavirae;Kitrinoviricota;Alsuviricetes;Martellivirales;Bromoviridae;Alfamovirus
t1484mBot_S015RuonanNODE_1007_length_1116_cov_3.600201_g892_i1	1116	Hepe_Virga	Bromoviridae	t1484mBot_S015	5.14885	NCBI	P03593.2	NA	NA	NA	LC485018	7.73e-11	75	P03593.2	Viruses;Riboviria;Orthornavirae;Kitrinoviricota;Alsuviricetes;Martellivirales;Bromoviridae;Alfamovirus
t1532mBot_S023RuonanNODE_50201_length_326_cov_2.059113_g48062_i0	326	Hepe_Virga	Bromoviridae	t1532mBot_S023	1.84539	NCBI	P03593.2	NA	NA	NA	LC485018	7.61e-11	73.1	P03593.2	Viruses;Riboviria;Orthornavirae;Kitrinoviricota;Alsuviricetes;Martellivirales;Bromoviridae;Alfamovirus
t14100mBot_S030RuonanNODE_116586_length_307_cov_2.211957_g115422_i0	307	Hepe_Virga	Bromoviridae	t14100mBot_S030	1.96414	NCBI	P03593.2	NA	NA	NA	LC485018	7.12e-11	73.1	P03593.2	Viruses;Riboviria;Orthornavirae;Kitrinoviricota;Alsuviricetes;Martellivirales;Bromoviridae;Alfamovirus
t1692mBot_S026RuonanNODE_63878_length_292_cov_36.639053_g62881_i0	292	Hepe_Virga	Bromoviridae	t1692mBot_S026	25.3014	NCBI	P03593.2	NA	NA	NA	LC485018	6.74e-11	73.1	P03593.2	Viruses;Riboviria;Orthornavirae;Kitrinoviricota;Alsuviricetes;Martellivirales;Bromoviridae;Alfamovirus
t1720mBot_S033RuonanNODE_303871_length_268_cov_16.779310_g301695_i0	268	Hepe_Virga	Bromoviridae	t1720mBot_S033	11.7888	NCBI	P03593.2	NA	NA	NA	LC485018	6.15e-11	73.1	P03593.2	Viruses;Riboviria;Orthornavirae;Kitrinoviricota;Alsuviricetes;Martellivirales;Bromoviridae;Alfamovirus
t1592mBot_S010RuonanNODE_97837_length_267_cov_4.340278_g97266_i0	267	Hepe_Virga	Bromoviridae	t1592mBot_S010	2.92829	NCBI	P03593.2	NA	NA	NA	LC485018	6.13e-11	73.1	P03593.2	Viruses;Riboviria;Orthornavirae;Kitrinoviricota;Alsuviricetes;Martellivirales;Bromoviridae;Alfamovirus
t16104mBot_S021RuonanNODE_272_length_986_cov_10.935110_g241_i1	986	Hepe_Virga	Bromoviridae	t16104mBot_S021	17.5406	NCBI	P03593.2	NA	NA	NA	LC485018	1.89e-11	76.8	P03593.2	Viruses;Riboviria;Orthornavirae;Kitrinoviricota;Alsuviricetes;Martellivirales;Bromoviridae;Alfamovirus
t1532mBot_S023RuonanNODE_98739_length_268_cov_11.827586_g96572_i0	268	Hepe_Virga	Bromoviridae	t1532mBot_S023	9.35458	NCBI	P03593.2	NA	NA	NA	LC485018	1.71e-11	75	P03593.2	Viruses;Riboviria;Orthornavirae;Kitrinoviricota;Alsuviricetes;Martellivirales;Bromoviridae;Alfamovirus
t1552mBot_S027RuonanNODE_539778_length_266_cov_17.321678_g532353_i0	266	Hepe_Virga	Bromoviridae	t1552mBot_S027	13.48	NCBI	P03593.2	NA	NA	NA	LC485018	1.7e-11	75	P03593.2	Viruses;Riboviria;Orthornavirae;Kitrinoviricota;Alsuviricetes;Martellivirales;Bromoviridae;Alfamovirus
t1660mBot_S022RuonanNODE_6657_length_475_cov_5.414773_g6180_i1	475	Hepe_Virga	Bromoviridae	t1660mBot_S022	6.45263	NCBI	P03593.2	NA	NA	NA	LC485018	8.83e-12	76.8	P03593.2	Viruses;Riboviria;Orthornavirae;Kitrinoviricota;Alsuviricetes;Martellivirales;Bromoviridae;Alfamovirus
t15104mBot_S031RuonanNODE_39262_length_406_cov_0.713781_g38927_i0	406	Hepe_Virga	Bromoviridae	t15104mBot_S031	1.01143	NCBI	P03593.2	NA	NA	NA	LC485018	7.47e-12	76.8	P03593.2	Viruses;Riboviria;Orthornavirae;Kitrinoviricota;Alsuviricetes;Martellivirales;Bromoviridae;Alfamovirus
t1632mBot_S012RuonanNODE_1037_length_1201_cov_11.550093_g872_i1	1201	Hepe_Virga	Bromoviridae	t1632mBot_S012	16.505	NCBI	P03593.2	NA	NA	NA	LC485018	6.44e-12	78.7	P03593.2	Viruses;Riboviria;Orthornavirae;Kitrinoviricota;Alsuviricetes;Martellivirales;Bromoviridae;Alfamovirus
t1480mBot_S03RuonanNODE_117604_length_312_cov_4.513228_g116590_i0	312	Hepe_Virga	Bromoviridae	t1480mBot_S03	6.1992	NCBI	P03593.2	NA	NA	NA	LC485018	5.61e-12	76.8	P03593.2	Viruses;Riboviria;Orthornavirae;Kitrinoviricota;Alsuviricetes;Martellivirales;Bromoviridae;Alfamovirus
t1552mBot_S027RuonanNODE_329505_length_309_cov_7.204301_g322184_i0	309	Hepe_Virga	Bromoviridae	t1552mBot_S027	25.2344	NCBI	P03593.2	NA	NA	NA	LC485018	5.55e-12	76.8	P03593.2	Viruses;Riboviria;Orthornavirae;Kitrinoviricota;Alsuviricetes;Martellivirales;Bromoviridae;Alfamovirus
t1492mBot_S04RuonanNODE_5153_length_458_cov_0.928358_g4895_i0	458	Hepe_Virga	Bromoviridae	t1492mBot_S04	1.05677	NCBI	P03593.2	NA	NA	NA	LC485018	2.36e-12	78.7	P03593.2	Viruses;Riboviria;Orthornavirae;Kitrinoviricota;Alsuviricetes;Martellivirales;Bromoviridae;Alfamovirus
t1660mBot_S022RuonanNODE_14825_length_423_cov_3.576667_g14429_i0	423	Hepe_Virga	Bromoviridae	t1660mBot_S022	4.98805	NCBI	P03593.2	NA	NA	NA	LC485018	2.17e-12	78.7	P03593.2	Viruses;Riboviria;Orthornavirae;Kitrinoviricota;Alsuviricetes;Martellivirales;Bromoviridae;Alfamovirus
t14100mBot_S030RuonanNODE_109793_length_313_cov_2.615789_g108629_i0	313	Hepe_Virga	Bromoviridae	t14100mBot_S030	2.99602	NCBI	P03593.2	NA	NA	NA	LC485018	1.56e-12	78.7	P03593.2	Viruses;Riboviria;Orthornavirae;Kitrinoviricota;Alsuviricetes;Martellivirales;Bromoviridae;Alfamovirus
t1532mBot_S023RuonanNODE_1305_length_608_cov_16.193814_g985_i2	608	Hepe_Virga	Bromoviridae	t1532mBot_S023	7.8898	NCBI	P03593.2	NA	NA	NA	LC485018	8.87e-13	80.5	P03593.2	Viruses;Riboviria;Orthornavirae;Kitrinoviricota;Alsuviricetes;Martellivirales;Bromoviridae;Alfamovirus
t1532mBot_S023RuonanNODE_1306_length_608_cov_15.814433_g985_i3	608	Hepe_Virga	Bromoviridae	t1532mBot_S023	25.893	NCBI	P03593.2	NA	NA	NA	LC485018	8.87e-13	80.5	P03593.2	Viruses;Riboviria;Orthornavirae;Kitrinoviricota;Alsuviricetes;Martellivirales;Bromoviridae;Alfamovirus
t1460mBot_S029RuonanNODE_1290_length_600_cov_2.656184_g1034_i1	600	Hepe_Virga	Bromoviridae	t1460mBot_S029	4.39138	NCBI	P03593.2	NA	NA	NA	LC485018	8.74e-13	80.5	P03593.2	Viruses;Riboviria;Orthornavirae;Kitrinoviricota;Alsuviricetes;Martellivirales;Bromoviridae;Alfamovirus
t1660mBot_S022RuonanNODE_10182_length_448_cov_2.870769_g9825_i0	448	Hepe_Virga	Bromoviridae	t1660mBot_S022	4.98008	NCBI	P03593.2	NA	NA	NA	LC485018	6.42e-13	80.5	P03593.2	Viruses;Riboviria;Orthornavirae;Kitrinoviricota;Alsuviricetes;Martellivirales;Bromoviridae;Alfamovirus
t1552mBot_S027RuonanNODE_313558_length_313_cov_18.147368_g306318_i0	313	Hepe_Virga	Bromoviridae	t1552mBot_S027	11.6204	NCBI	P03593.2	NA	NA	NA	LC485018	4.35e-13	80.5	P03593.2	Viruses;Riboviria;Orthornavirae;Kitrinoviricota;Alsuviricetes;Martellivirales;Bromoviridae;Alfamovirus
t1552mBot_S027RuonanNODE_67293_length_425_cov_5.354305_g61276_i0	425	Hepe_Virga	Bromoviridae	t1552mBot_S027	12.4655	NCBI	P03593.2	NA	NA	NA	LC485018	1.69e-13	82.4	P03593.2	Viruses;Riboviria;Orthornavirae;Kitrinoviricota;Alsuviricetes;Martellivirales;Bromoviridae;Alfamovirus
t1532mBot_S023RuonanNODE_27626_length_378_cov_2.811765_g7127_i295	378	Hepe_Virga	Bromoviridae	t1532mBot_S023	3.99203	NCBI	P03593.2	NA	NA	NA	LC485018	1.49e-13	82.4	P03593.2	Viruses;Riboviria;Orthornavirae;Kitrinoviricota;Alsuviricetes;Martellivirales;Bromoviridae;Alfamovirus
t1532mBot_S023RuonanNODE_23620_length_389_cov_7.988722_g22324_i0	389	Hepe_Virga	Bromoviridae	t1532mBot_S023	1.59559	NCBI	P03593.2	NA	NA	NA	LC485018	4.26e-14	84.2	P03593.2	Viruses;Riboviria;Orthornavirae;Kitrinoviricota;Alsuviricetes;Martellivirales;Bromoviridae;Alfamovirus
t1424mBot_S08RuonanNODE_79464_length_314_cov_1.225131_g78581_i0	314	Hepe_Virga	Bromoviridae	t1424mBot_S08	1	NCBI	P03593.2	NA	NA	NA	LC485018	3.37e-14	84.2	P03593.2	Viruses;Riboviria;Orthornavirae;Kitrinoviricota;Alsuviricetes;Martellivirales;Bromoviridae;Alfamovirus
t1760mBot_S028RuonanNODE_8509_length_540_cov_0.834532_g7526_i1	540	Hepe_Virga	Bromoviridae	t1760mBot_S028	3.08023	NCBI	P03593.2	NA	NA	NA	LC485018	1.68e-14	86.1	P03593.2	Viruses;Riboviria;Orthornavirae;Kitrinoviricota;Alsuviricetes;Martellivirales;Bromoviridae;Alfamovirus
t1684mBot_S019RuonanNODE_24520_length_373_cov_3.708000_g24147_i0	373	Hepe_Virga	Bromoviridae	t1684mBot_S019	4.31515	NCBI	P03593.2	NA	NA	NA	LC485018	1.13e-14	86.1	P03593.2	Viruses;Riboviria;Orthornavirae;Kitrinoviricota;Alsuviricetes;Martellivirales;Bromoviridae;Alfamovirus
t1580mBot_S013RuonanNODE_66794_length_365_cov_1.516529_g65944_i0	365	Hepe_Virga	Bromoviridae	t1580mBot_S013	2	NCBI	P03593.2	NA	NA	NA	LC485018	1.11e-14	86.1	P03593.2	Viruses;Riboviria;Orthornavirae;Kitrinoviricota;Alsuviricetes;Martellivirales;Bromoviridae;Alfamovirus
t1752mBot_S018RuonanNODE_215_length_1065_cov_3.493631_g158_i1	1065	Hepe_Virga	Bromoviridae	t1752mBot_S018	5.5128	NCBI	P03593.2	NA	NA	NA	LC485018	2.63e-15	89.8	P03593.2	Viruses;Riboviria;Orthornavirae;Kitrinoviricota;Alsuviricetes;Martellivirales;Bromoviridae;Alfamovirus
t1552mBot_S027RuonanNODE_318453_length_312_cov_7.089947_g311207_i0	312	Hepe_Virga	Bromoviridae	t1552mBot_S027	11.6635	NCBI	P03593.2	NA	NA	NA	LC485018	2.59e-15	87.9	P03593.2	Viruses;Riboviria;Orthornavirae;Kitrinoviricota;Alsuviricetes;Martellivirales;Bromoviridae;Alfamovirus
t1720mBot_S033RuonanNODE_256028_length_287_cov_6.103659_g253858_i0	287	Hepe_Virga	Bromoviridae	t1720mBot_S033	7.45382	NCBI	P03593.2	NA	NA	NA	LC485018	2.36e-15	87.9	P03593.2	Viruses;Riboviria;Orthornavirae;Kitrinoviricota;Alsuviricetes;Martellivirales;Bromoviridae;Alfamovirus
t14100mBot_S030RuonanNODE_142728_length_275_cov_3.269737_g141561_i0	275	Hepe_Virga	Bromoviridae	t14100mBot_S030	2.99602	NCBI	P03593.2	NA	NA	NA	LC485018	2.26e-15	87.9	P03593.2	Viruses;Riboviria;Orthornavirae;Kitrinoviricota;Alsuviricetes;Martellivirales;Bromoviridae;Alfamovirus
t1492mBot_S04RuonanNODE_2623_length_494_cov_2.679245_g2341_i1	494	Hepe_Virga	Bromoviridae	t1492mBot_S04	4.89338	NCBI	P03593.2	NA	NA	NA	LC485018	1.18e-15	89.8	P03593.2	Viruses;Riboviria;Orthornavirae;Kitrinoviricota;Alsuviricetes;Martellivirales;Bromoviridae;Alfamovirus
t14-104mBot_S017RuonanNODE_18502_length_422_cov_1.344482_g18381_i0	422	Hepe_Virga	Bromoviridae	t14-104mBot_S017	2.39841	NCBI	P03593.2	NA	NA	NA	LC485018	1e-15	89.8	P03593.2	Viruses;Riboviria;Orthornavirae;Kitrinoviricota;Alsuviricetes;Martellivirales;Bromoviridae;Alfamovirus
t1552mBot_S027RuonanNODE_182714_length_364_cov_1.568465_g175643_i0	364	Hepe_Virga	Bromoviridae	t1552mBot_S027	4.22311	NCBI	P03593.2	NA	NA	NA	LC485018	8.52e-16	89.8	P03593.2	Viruses;Riboviria;Orthornavirae;Kitrinoviricota;Alsuviricetes;Martellivirales;Bromoviridae;Alfamovirus
t1484mBot_S015RuonanNODE_37203_length_346_cov_2.578475_g36698_i0	346	Hepe_Virga	Bromoviridae	t1484mBot_S015	4.34799	NCBI	P03593.2	NA	NA	NA	LC485018	8.06e-16	89.8	P03593.2	Viruses;Riboviria;Orthornavirae;Kitrinoviricota;Alsuviricetes;Martellivirales;Bromoviridae;Alfamovirus
t1552mBot_S027RuonanNODE_235407_length_340_cov_2.377880_g228234_i0	340	Hepe_Virga	Bromoviridae	t1552mBot_S027	2.98805	NCBI	P03593.2	NA	NA	NA	LC485018	7.91e-16	89.8	P03593.2	Viruses;Riboviria;Orthornavirae;Kitrinoviricota;Alsuviricetes;Martellivirales;Bromoviridae;Alfamovirus
t1732mBot_S06RuonanNODE_65282_length_312_cov_3.671958_g64683_i0	312	Hepe_Virga	Bromoviridae	t1732mBot_S06	6.22868	NCBI	P03593.2	NA	NA	NA	LC485018	7.2e-16	89.8	P03593.2	Viruses;Riboviria;Orthornavirae;Kitrinoviricota;Alsuviricetes;Martellivirales;Bromoviridae;Alfamovirus
t1552mBot_S027RuonanNODE_343381_length_305_cov_17.406593_g336044_i0	305	Hepe_Virga	Bromoviridae	t1552mBot_S027	14.9084	NCBI	P03593.2	NA	NA	NA	LC485018	7.02e-16	89.8	P03593.2	Viruses;Riboviria;Orthornavirae;Kitrinoviricota;Alsuviricetes;Martellivirales;Bromoviridae;Alfamovirus
t15104mBot_S031RuonanNODE_118306_length_298_cov_3.988571_g117689_i0	298	Hepe_Virga	Bromoviridae	t15104mBot_S031	5.98993	NCBI	P03593.2	NA	NA	NA	LC485018	6.84e-16	89.8	P03593.2	Viruses;Riboviria;Orthornavirae;Kitrinoviricota;Alsuviricetes;Martellivirales;Bromoviridae;Alfamovirus
t164mBot_S020RuonanNODE_208352_length_293_cov_2.100000_g206903_i0	293	Hepe_Virga	Bromoviridae	t164mBot_S020	2	NCBI	P03593.2	NA	NA	NA	LC485018	6.72e-16	89.8	P03593.2	Viruses;Riboviria;Orthornavirae;Kitrinoviricota;Alsuviricetes;Martellivirales;Bromoviridae;Alfamovirus
t140mBot_S016RuonanNODE_103419_length_272_cov_3.805369_g103220_i0	272	Hepe_Virga	Bromoviridae	t140mBot_S016	2.98805	NCBI	P03593.2	NA	NA	NA	LC485018	6.21e-16	89.8	P03593.2	Viruses;Riboviria;Orthornavirae;Kitrinoviricota;Alsuviricetes;Martellivirales;Bromoviridae;Alfamovirus
t1632mBot_S012RuonanNODE_312_length_1619_cov_12.264037_g268_i1	1619	Hepe_Virga	Bromoviridae	t1632mBot_S012	18.6564	NCBI	P03593.2	NA	NA	NA	LC485018	3.12e-16	93.5	P03593.2	Viruses;Riboviria;Orthornavirae;Kitrinoviricota;Alsuviricetes;Martellivirales;Bromoviridae;Alfamovirus
t1492mBot_S04RuonanNODE_31301_length_342_cov_1.278539_g31011_i0	342	Hepe_Virga	Bromoviridae	t1492mBot_S04	1.84669	NCBI	P03593.2	NA	NA	NA	LC485018	2.21e-16	91.6	P03593.2	Viruses;Riboviria;Orthornavirae;Kitrinoviricota;Alsuviricetes;Martellivirales;Bromoviridae;Alfamovirus
t1492mBot_S04RuonanNODE_45073_length_309_cov_8.709677_g44782_i0	309	Hepe_Virga	Bromoviridae	t1492mBot_S04	8.16929	NCBI	P03593.2	NA	NA	NA	LC485018	1.98e-16	91.6	P03593.2	Viruses;Riboviria;Orthornavirae;Kitrinoviricota;Alsuviricetes;Martellivirales;Bromoviridae;Alfamovirus
t1720mBot_S033RuonanNODE_6339_length_629_cov_7.086957_g5663_i1	629	Hepe_Virga	Bromoviridae	t1720mBot_S033	20.234	NCBI	P03593.2	NA	NA	NA	LC485018	1.18e-16	93.5	P03593.2	Viruses;Riboviria;Orthornavirae;Kitrinoviricota;Alsuviricetes;Martellivirales;Bromoviridae;Alfamovirus
t1684mBot_S019RuonanNODE_2083_length_587_cov_0.913793_g1898_i1	587	Hepe_Virga	Bromoviridae	t1684mBot_S019	1.27939	NCBI	P03593.2	NA	NA	NA	LC485018	1.1e-16	93.5	P03593.2	Viruses;Riboviria;Orthornavirae;Kitrinoviricota;Alsuviricetes;Martellivirales;Bromoviridae;Alfamovirus
t1632mBot_S012RuonanNODE_13266_length_577_cov_13.645374_g12556_i1	577	Hepe_Virga	Bromoviridae	t1632mBot_S012	16.3022	NCBI	P03593.2	NA	NA	NA	LC485018	1.08e-16	93.5	P03593.2	Viruses;Riboviria;Orthornavirae;Kitrinoviricota;Alsuviricetes;Martellivirales;Bromoviridae;Alfamovirus
t1720mBot_S033RuonanNODE_18638_length_492_cov_5.872629_g17340_i1	492	Hepe_Virga	Bromoviridae	t1720mBot_S033	10.907	NCBI	P03593.2	NA	NA	NA	LC485018	9.11e-17	93.5	P03593.2	Viruses;Riboviria;Orthornavirae;Kitrinoviricota;Alsuviricetes;Martellivirales;Bromoviridae;Alfamovirus
t14100mBot_S030RuonanNODE_58716_length_383_cov_0.684615_g57851_i0	383	Hepe_Virga	Bromoviridae	t14100mBot_S030	1	NCBI	P03593.2	NA	NA	NA	LC485018	6.96e-17	93.5	P03593.2	Viruses;Riboviria;Orthornavirae;Kitrinoviricota;Alsuviricetes;Martellivirales;Bromoviridae;Alfamovirus
t15104mBot_S031RuonanNODE_127407_length_278_cov_2.206452_g126789_i0	278	Hepe_Virga	Bromoviridae	t15104mBot_S031	2	NCBI	P03593.2	NA	NA	NA	LC485018	4.92e-17	93.5	P03593.2	Viruses;Riboviria;Orthornavirae;Kitrinoviricota;Alsuviricetes;Martellivirales;Bromoviridae;Alfamovirus
t1484mBot_S015RuonanNODE_7479_length_547_cov_21.969340_g7194_i1	547	Hepe_Virga	Bromoviridae	t1484mBot_S015	29.0448	NCBI	P03593.2	NA	NA	NA	LC485018	2.83e-17	95.3	P03593.2	Viruses;Riboviria;Orthornavirae;Kitrinoviricota;Alsuviricetes;Martellivirales;Bromoviridae;Alfamovirus
t1444mBot_S032RuonanNODE_7993_length_417_cov_0.000000_g7425_i0	417	Hepe_Virga	Bromoviridae	t1444mBot_S032	13.5133	NCBI	P03593.2	NA	NA	NA	LC485018	2.12e-17	95.3	P03593.2	Viruses;Riboviria;Orthornavirae;Kitrinoviricota;Alsuviricetes;Martellivirales;Bromoviridae;Alfamovirus
t1732mBot_S06RuonanNODE_57768_length_324_cov_1.601990_g57172_i0	324	Hepe_Virga	Bromoviridae	t1732mBot_S06	1.8	NCBI	P03593.2	NA	NA	NA	LC485018	1.61e-17	95.3	P03593.2	Viruses;Riboviria;Orthornavirae;Kitrinoviricota;Alsuviricetes;Martellivirales;Bromoviridae;Alfamovirus
t1752mBot_S018RuonanNODE_20484_length_395_cov_0.823529_g20246_i0	395	Hepe_Virga	Bromoviridae	t1752mBot_S018	1.14848	NCBI	P03593.2	NA	NA	NA	LC485018	5.56e-18	97.1	P03593.2	Viruses;Riboviria;Orthornavirae;Kitrinoviricota;Alsuviricetes;Martellivirales;Bromoviridae;Alfamovirus
t1460mBot_S029RuonanNODE_17484_length_381_cov_1.155039_g16882_i0	381	Hepe_Virga	Bromoviridae	t1460mBot_S029	2.90313	NCBI	P03593.2	NA	NA	NA	LC485018	5.35e-18	97.1	P03593.2	Viruses;Riboviria;Orthornavirae;Kitrinoviricota;Alsuviricetes;Martellivirales;Bromoviridae;Alfamovirus
t15104mBot_S031RuonanNODE_68394_length_371_cov_1.713710_g67780_i0	371	Hepe_Virga	Bromoviridae	t15104mBot_S031	2.30056	NCBI	P03593.2	NA	NA	NA	LC485018	5.2e-18	97.1	P03593.2	Viruses;Riboviria;Orthornavirae;Kitrinoviricota;Alsuviricetes;Martellivirales;Bromoviridae;Alfamovirus
t1632mBot_S012RuonanNODE_1009_length_1211_cov_32.498162_g845_i1	1211	Hepe_Virga	Bromoviridae	t1632mBot_S012	54.5594	NCBI	P03593.2	NA	NA	NA	LC485018	4.99e-18	99	P03593.2	Viruses;Riboviria;Orthornavirae;Kitrinoviricota;Alsuviricetes;Martellivirales;Bromoviridae;Alfamovirus
t1552mBot_S027RuonanNODE_378992_length_296_cov_6.768786_g371608_i0	296	Hepe_Virga	Bromoviridae	t1552mBot_S027	6.20319	NCBI	P03593.2	NA	NA	NA	LC485018	4.06e-18	97.1	P03593.2	Viruses;Riboviria;Orthornavirae;Kitrinoviricota;Alsuviricetes;Martellivirales;Bromoviridae;Alfamovirus
t1560mBot_S025RuonanNODE_141407_length_282_cov_4.515723_g139914_i0	282	Hepe_Virga	Bromoviridae	t1560mBot_S025	3.17131	NCBI	P03593.2	NA	NA	NA	LC485018	3.85e-18	97.1	P03593.2	Viruses;Riboviria;Orthornavirae;Kitrinoviricota;Alsuviricetes;Martellivirales;Bromoviridae;Alfamovirus
t16104mBot_S021RuonanNODE_56826_length_282_cov_4.069182_g56452_i0	282	Hepe_Virga	Bromoviridae	t16104mBot_S021	2.99203	NCBI	P03593.2	NA	NA	NA	LC485018	3.85e-18	97.1	P03593.2	Viruses;Riboviria;Orthornavirae;Kitrinoviricota;Alsuviricetes;Martellivirales;Bromoviridae;Alfamovirus
t1660mBot_S022RuonanNODE_76300_length_266_cov_2.671329_g75705_i0	266	Hepe_Virga	Bromoviridae	t1660mBot_S022	2	NCBI	P03593.2	NA	NA	NA	LC485018	3.62e-18	97.1	P03593.2	Viruses;Riboviria;Orthornavirae;Kitrinoviricota;Alsuviricetes;Martellivirales;Bromoviridae;Alfamovirus
t1760mBot_S028RuonanNODE_2396_length_787_cov_2.763554_g1678_i1	787	Hepe_Virga	Bromoviridae	t1760mBot_S028	4.17287	NCBI	P03593.2	NA	NA	NA	LC485018	3.2e-18	99	P03593.2	Viruses;Riboviria;Orthornavirae;Kitrinoviricota;Alsuviricetes;Martellivirales;Bromoviridae;Alfamovirus
t1580mBot_S013RuonanNODE_3597_length_703_cov_3.186207_g3405_i1	703	Hepe_Virga	Bromoviridae	t1580mBot_S013	5.92171	NCBI	P03593.2	NA	NA	NA	LC485018	2.84e-18	99	P03593.2	Viruses;Riboviria;Orthornavirae;Kitrinoviricota;Alsuviricetes;Martellivirales;Bromoviridae;Alfamovirus
t1552mBot_S027RuonanNODE_6882_length_696_cov_48.012216_g3786_i1	696	Hepe_Virga	Bromoviridae	t1552mBot_S027	180.165	NCBI	P03593.2	NA	NA	NA	LC485018	2.81e-18	99	P03593.2	Viruses;Riboviria;Orthornavirae;Kitrinoviricota;Alsuviricetes;Martellivirales;Bromoviridae;Alfamovirus
t1720mBot_S033RuonanNODE_20169_length_486_cov_5.964187_g18633_i1	486	Hepe_Virga	Bromoviridae	t1720mBot_S033	5.30864	NCBI	P03593.2	NA	NA	NA	LC485018	1.93e-18	99	P03593.2	Viruses;Riboviria;Orthornavirae;Kitrinoviricota;Alsuviricetes;Martellivirales;Bromoviridae;Alfamovirus
t1580mBot_S013RuonanNODE_15462_length_478_cov_2.022535_g14926_i0	478	Hepe_Virga	Bromoviridae	t1580mBot_S013	3.05426	NCBI	P03593.2	NA	NA	NA	LC485018	1.9e-18	99	P03593.2	Viruses;Riboviria;Orthornavirae;Kitrinoviricota;Alsuviricetes;Martellivirales;Bromoviridae;Alfamovirus
t1760mBot_S028RuonanNODE_14940_length_466_cov_2.227405_g13874_i0	466	Hepe_Virga	Bromoviridae	t1760mBot_S028	2.93274	NCBI	P03593.2	NA	NA	NA	LC485018	1.85e-18	99	P03593.2	Viruses;Riboviria;Orthornavirae;Kitrinoviricota;Alsuviricetes;Martellivirales;Bromoviridae;Alfamovirus
t1444mBot_S032RuonanNODE_11762_length_395_cov_0.000000_g11189_i0	395	Hepe_Virga	Bromoviridae	t1444mBot_S032	3.22289	NCBI	P03593.2	NA	NA	NA	LC485018	1.55e-18	99	P03593.2	Viruses;Riboviria;Orthornavirae;Kitrinoviricota;Alsuviricetes;Martellivirales;Bromoviridae;Alfamovirus
t1532mBot_S023RuonanNODE_23619_length_389_cov_8.075188_g22323_i0	389	Hepe_Virga	Bromoviridae	t1532mBot_S023	0	NCBI	P03593.2	NA	NA	NA	LC485018	1.52e-18	99	P03593.2	Viruses;Riboviria;Orthornavirae;Kitrinoviricota;Alsuviricetes;Martellivirales;Bromoviridae;Alfamovirus
t1760mBot_S028RuonanNODE_49672_length_380_cov_0.743191_g48241_i0	380	Hepe_Virga	Bromoviridae	t1760mBot_S028	1	NCBI	P03593.2	NA	NA	NA	LC485018	1.48e-18	99	P03593.2	Viruses;Riboviria;Orthornavirae;Kitrinoviricota;Alsuviricetes;Martellivirales;Bromoviridae;Alfamovirus
t1660mBot_S022RuonanNODE_51857_length_305_cov_6.747253_g51267_i0	305	Hepe_Virga	Bromoviridae	t1660mBot_S022	6.74426	NCBI	P03593.2	NA	NA	NA	LC485018	1.17e-18	99	P03593.2	Viruses;Riboviria;Orthornavirae;Kitrinoviricota;Alsuviricetes;Martellivirales;Bromoviridae;Alfamovirus
t1732mBot_S06RuonanNODE_502_length_971_cov_3.316038_g469_i1	971	Hepe_Virga	Bromoviridae	t1732mBot_S06	5.14077	NCBI	P03593.2	NA	NA	NA	LC485018	1.11e-18	100	P03593.2	Viruses;Riboviria;Orthornavirae;Kitrinoviricota;Alsuviricetes;Martellivirales;Bromoviridae;Alfamovirus
t1720mBot_S033RuonanNODE_1592_length_912_cov_9.451204_g1206_i3	912	Hepe_Virga	Bromoviridae	t1720mBot_S033	7.54675	NCBI	P03593.2	NA	NA	NA	LC485018	1.04e-18	100	P03593.2	Viruses;Riboviria;Orthornavirae;Kitrinoviricota;Alsuviricetes;Martellivirales;Bromoviridae;Alfamovirus
t1684mBot_S019RuonanNODE_55699_length_275_cov_3.164474_g55312_i0	275	Hepe_Virga	Bromoviridae	t1684mBot_S019	2.67636	NCBI	P03593.2	NA	NA	NA	LC485018	1.04e-18	99	P03593.2	Viruses;Riboviria;Orthornavirae;Kitrinoviricota;Alsuviricetes;Martellivirales;Bromoviridae;Alfamovirus
t1580mBot_S013RuonanNODE_137406_length_271_cov_4.209459_g136542_i0	271	Hepe_Virga	Bromoviridae	t1580mBot_S013	2.99602	NCBI	P03593.2	NA	NA	NA	LC485018	1.03e-18	99	P03593.2	Viruses;Riboviria;Orthornavirae;Kitrinoviricota;Alsuviricetes;Martellivirales;Bromoviridae;Alfamovirus
t15104mBot_S031RuonanNODE_3140_length_708_cov_3.528205_g2962_i1	708	Hepe_Virga	Bromoviridae	t15104mBot_S031	7.58842	NCBI	P03593.2	NA	NA	NA	LC485018	7.96e-19	100	P03593.2	Viruses;Riboviria;Orthornavirae;Kitrinoviricota;Alsuviricetes;Martellivirales;Bromoviridae;Alfamovirus
t1492mBot_S04RuonanNODE_800_length_707_cov_6.172945_g612_i1	707	Hepe_Virga	Bromoviridae	t1492mBot_S04	12.216	NCBI	P03593.2	NA	NA	NA	LC485018	7.95e-19	100	P03593.2	Viruses;Riboviria;Orthornavirae;Kitrinoviricota;Alsuviricetes;Martellivirales;Bromoviridae;Alfamovirus
t1632mBot_S012RuonanNODE_10475_length_616_cov_3.888438_g9893_i1	616	Hepe_Virga	Bromoviridae	t1632mBot_S012	7.34833	NCBI	P03593.2	NA	NA	NA	LC485018	6.9e-19	100	P03593.2	Viruses;Riboviria;Orthornavirae;Kitrinoviricota;Alsuviricetes;Martellivirales;Bromoviridae;Alfamovirus
t1532mBot_S023RuonanNODE_1429_length_597_cov_17.303797_g1091_i1	597	Hepe_Virga	Bromoviridae	t1532mBot_S023	13.1939	NCBI	P03593.2	NA	NA	NA	LC485018	6.68e-19	100	P03593.2	Viruses;Riboviria;Orthornavirae;Kitrinoviricota;Alsuviricetes;Martellivirales;Bromoviridae;Alfamovirus
t164mBot_S020RuonanNODE_5139_length_595_cov_5.222458_g4582_i1	595	Hepe_Virga	Bromoviridae	t164mBot_S020	28.116	NCBI	P03593.2	NA	NA	NA	LC485018	6.65e-19	100	P03593.2	Viruses;Riboviria;Orthornavirae;Kitrinoviricota;Alsuviricetes;Martellivirales;Bromoviridae;Alfamovirus
t1752mBot_S018RuonanNODE_7030_length_448_cov_2.716923_g6827_i0	448	Hepe_Virga	Bromoviridae	t1752mBot_S018	3.73731	NCBI	P03593.2	NA	NA	NA	LC485018	4.92e-19	100	P03593.2	Viruses;Riboviria;Orthornavirae;Kitrinoviricota;Alsuviricetes;Martellivirales;Bromoviridae;Alfamovirus
t1532mBot_S023RuonanNODE_12056_length_430_cov_3.605863_g10981_i0	430	Hepe_Virga	Bromoviridae	t1532mBot_S023	11.1992	NCBI	P03593.2	NA	NA	NA	LC485018	4.71e-19	100	P03593.2	Viruses;Riboviria;Orthornavirae;Kitrinoviricota;Alsuviricetes;Martellivirales;Bromoviridae;Alfamovirus
t14100mBot_S030RuonanNODE_30840_length_419_cov_0.611486_g29987_i0	419	Hepe_Virga	Bromoviridae	t14100mBot_S030	1	NCBI	P03593.2	NA	NA	NA	LC485018	4.58e-19	100	P03593.2	Viruses;Riboviria;Orthornavirae;Kitrinoviricota;Alsuviricetes;Martellivirales;Bromoviridae;Alfamovirus
t1760mBot_S028RuonanNODE_40468_length_393_cov_4.681481_g39060_i0	393	Hepe_Virga	Bromoviridae	t1760mBot_S028	10.1603	NCBI	P03593.2	NA	NA	NA	LC485018	4.28e-19	100	P03593.2	Viruses;Riboviria;Orthornavirae;Kitrinoviricota;Alsuviricetes;Martellivirales;Bromoviridae;Alfamovirus
t1580mBot_S013RuonanNODE_54531_length_385_cov_7.908397_g53693_i0	385	Hepe_Virga	Bromoviridae	t1580mBot_S013	6.24638	NCBI	P03593.2	NA	NA	NA	LC485018	4.18e-19	100	P03593.2	Viruses;Riboviria;Orthornavirae;Kitrinoviricota;Alsuviricetes;Martellivirales;Bromoviridae;Alfamovirus
t1720mBot_S033RuonanNODE_132169_length_357_cov_3.017094_g130089_i0	357	Hepe_Virga	Bromoviridae	t1720mBot_S033	7.05594	NCBI	P03593.2	NA	NA	NA	LC485018	3.85e-19	100	P03593.2	Viruses;Riboviria;Orthornavirae;Kitrinoviricota;Alsuviricetes;Martellivirales;Bromoviridae;Alfamovirus
t1532mBot_S023RuonanNODE_44033_length_338_cov_3.883721_g41903_i0	338	Hepe_Virga	Bromoviridae	t1532mBot_S023	4.99203	NCBI	P03593.2	NA	NA	NA	LC485018	3.63e-19	100	P03593.2	Viruses;Riboviria;Orthornavirae;Kitrinoviricota;Alsuviricetes;Martellivirales;Bromoviridae;Alfamovirus
t1732mBot_S06RuonanNODE_71640_length_304_cov_5.414365_g71039_i0	304	Hepe_Virga	Bromoviridae	t1732mBot_S06	4.98016	NCBI	P03593.2	NA	NA	NA	LC485018	3.23e-19	100	P03593.2	Viruses;Riboviria;Orthornavirae;Kitrinoviricota;Alsuviricetes;Martellivirales;Bromoviridae;Alfamovirus
t1720mBot_S033RuonanNODE_237288_length_296_cov_13.173410_g235119_i0	296	Hepe_Virga	Bromoviridae	t1720mBot_S033	14.2891	NCBI	P03593.2	NA	NA	NA	LC485018	3.14e-19	100	P03593.2	Viruses;Riboviria;Orthornavirae;Kitrinoviricota;Alsuviricetes;Martellivirales;Bromoviridae;Alfamovirus
t140mBot_S016RuonanNODE_91399_length_294_cov_2.140351_g91200_i0	294	Hepe_Virga	Bromoviridae	t140mBot_S016	1.99602	NCBI	P03593.2	NA	NA	NA	LC485018	3.11e-19	100	P03593.2	Viruses;Riboviria;Orthornavirae;Kitrinoviricota;Alsuviricetes;Martellivirales;Bromoviridae;Alfamovirus
t1692mBot_S026RuonanNODE_68819_length_284_cov_17.291925_g67811_i0	284	Hepe_Virga	Bromoviridae	t1692mBot_S026	13.7588	NCBI	P03593.2	NA	NA	NA	LC485018	3e-19	100	P03593.2	Viruses;Riboviria;Orthornavirae;Kitrinoviricota;Alsuviricetes;Martellivirales;Bromoviridae;Alfamovirus
t1660mBot_S022RuonanNODE_67738_length_276_cov_9.248366_g67146_i0	276	Hepe_Virga	Bromoviridae	t1660mBot_S022	7.12741	NCBI	P03593.2	NA	NA	NA	LC485018	2.92e-19	100	P03593.2	Viruses;Riboviria;Orthornavirae;Kitrinoviricota;Alsuviricetes;Martellivirales;Bromoviridae;Alfamovirus
t140mBot_S016RuonanNODE_572_length_827_cov_2.551136_g501_i1	827	Hepe_Virga	Bromoviridae	t140mBot_S016	2.95489	NCBI	P03593.2	NA	NA	NA	LC485018	2.6e-19	102	P03593.2	Viruses;Riboviria;Orthornavirae;Kitrinoviricota;Alsuviricetes;Martellivirales;Bromoviridae;Alfamovirus
t16104mBot_S021RuonanNODE_2453_length_560_cov_2.681922_g2313_i1	560	Hepe_Virga	Bromoviridae	t16104mBot_S021	5.87033	NCBI	P03593.2	NA	NA	NA	LC485018	1.74e-19	102	P03593.2	Viruses;Riboviria;Orthornavirae;Kitrinoviricota;Alsuviricetes;Martellivirales;Bromoviridae;Alfamovirus
t1732mBot_S06RuonanNODE_7716_length_495_cov_1.599462_g7266_i1	495	Hepe_Virga	Bromoviridae	t1732mBot_S06	2.38384	NCBI	P03593.2	NA	NA	NA	LC485018	1.52e-19	102	P03593.2	Viruses;Riboviria;Orthornavirae;Kitrinoviricota;Alsuviricetes;Martellivirales;Bromoviridae;Alfamovirus
t1760mBot_S028RuonanNODE_466_length_1620_cov_19.822979_g105_i2	1620	Hepe_Virga	Bromoviridae	t1760mBot_S028	19.739	NCBI	P03593.2	NA	NA	NA	LC485018	1.44e-19	104	P03593.2	Viruses;Riboviria;Orthornavirae;Kitrinoviricota;Alsuviricetes;Martellivirales;Bromoviridae;Alfamovirus
t1732mBot_S06RuonanNODE_13199_length_440_cov_2.905363_g12740_i0	440	Hepe_Virga	Bromoviridae	t1732mBot_S06	6.10508	NCBI	P03593.2	NA	NA	NA	LC485018	1.34e-19	102	P03593.2	Viruses;Riboviria;Orthornavirae;Kitrinoviricota;Alsuviricetes;Martellivirales;Bromoviridae;Alfamovirus
t1760mBot_S028RuonanNODE_729_length_1490_cov_24.607901_g105_i3	1490	Hepe_Virga	Bromoviridae	t1760mBot_S028	18.806	NCBI	P03593.2	NA	NA	NA	LC485018	1.32e-19	104	P03593.2	Viruses;Riboviria;Orthornavirae;Kitrinoviricota;Alsuviricetes;Martellivirales;Bromoviridae;Alfamovirus
t1760mBot_S028RuonanNODE_21402_length_434_cov_1.106109_g20199_i0	434	Hepe_Virga	Bromoviridae	t1760mBot_S028	1.996	NCBI	P03593.2	NA	NA	NA	LC485018	1.32e-19	102	P03593.2	Viruses;Riboviria;Orthornavirae;Kitrinoviricota;Alsuviricetes;Martellivirales;Bromoviridae;Alfamovirus
t15104mBot_S031RuonanNODE_32800_length_415_cov_1.681507_g32466_i0	415	Hepe_Virga	Bromoviridae	t15104mBot_S031	1.83957	NCBI	P03593.2	NA	NA	NA	LC485018	1.26e-19	102	P03593.2	Viruses;Riboviria;Orthornavirae;Kitrinoviricota;Alsuviricetes;Martellivirales;Bromoviridae;Alfamovirus
t1720mBot_S033RuonanNODE_92416_length_389_cov_1.041353_g90536_i0	389	Hepe_Virga	Bromoviridae	t1720mBot_S033	1	NCBI	P03593.2	NA	NA	NA	LC485018	1.18e-19	102	P03593.2	Viruses;Riboviria;Orthornavirae;Kitrinoviricota;Alsuviricetes;Martellivirales;Bromoviridae;Alfamovirus
t1552mBot_S027RuonanNODE_133739_length_387_cov_34.901515_g126933_i0	387	Hepe_Virga	Bromoviridae	t1552mBot_S027	45.4633	NCBI	P03593.2	NA	NA	NA	LC485018	1.17e-19	102	P03593.2	Viruses;Riboviria;Orthornavirae;Kitrinoviricota;Alsuviricetes;Martellivirales;Bromoviridae;Alfamovirus
t140mBot_S016RuonanNODE_173_length_1204_cov_3.035153_g109_i1	1204	Hepe_Virga	Bromoviridae	t140mBot_S016	5.41379	NCBI	P03593.2	NA	NA	NA	LC485018	1.07e-19	104	P03593.2	Viruses;Riboviria;Orthornavirae;Kitrinoviricota;Alsuviricetes;Martellivirales;Bromoviridae;Alfamovirus
t1720mBot_S033RuonanNODE_667_length_1194_cov_10.651727_g407_i1	1194	Hepe_Virga	Bromoviridae	t1720mBot_S033	27.7945	NCBI	P03593.2	NA	NA	NA	LC485018	1.06e-19	104	P03593.2	Viruses;Riboviria;Orthornavirae;Kitrinoviricota;Alsuviricetes;Martellivirales;Bromoviridae;Alfamovirus
t1720mBot_S033RuonanNODE_699_length_1179_cov_11.213068_g423_i1	1179	Hepe_Virga	Bromoviridae	t1720mBot_S033	21.7063	NCBI	P03593.2	NA	NA	NA	LC485018	1.04e-19	104	P03593.2	Viruses;Riboviria;Orthornavirae;Kitrinoviricota;Alsuviricetes;Martellivirales;Bromoviridae;Alfamovirus
t1632mBot_S012RuonanNODE_165394_length_304_cov_2.469613_g163476_i0	304	Hepe_Virga	Bromoviridae	t1632mBot_S012	2	NCBI	P03593.2	NA	NA	NA	LC485018	8.99e-20	102	P03593.2	Viruses;Riboviria;Orthornavirae;Kitrinoviricota;Alsuviricetes;Martellivirales;Bromoviridae;Alfamovirus
t1532mBot_S023RuonanNODE_237_length_948_cov_35.241212_g125_i7	948	Hepe_Virga	Bromoviridae	t1532mBot_S023	35.3811	NCBI	P03593.2	NA	NA	NA	LC485018	8.33e-20	104	P03593.2	Viruses;Riboviria;Orthornavirae;Kitrinoviricota;Alsuviricetes;Martellivirales;Bromoviridae;Alfamovirus
t1552mBot_S027RuonanNODE_437990_length_282_cov_16.930818_g430589_i0	282	Hepe_Virga	Bromoviridae	t1552mBot_S027	14.3191	NCBI	P03593.2	NA	NA	NA	LC485018	8.27e-20	102	P03593.2	Viruses;Riboviria;Orthornavirae;Kitrinoviricota;Alsuviricetes;Martellivirales;Bromoviridae;Alfamovirus
t14-104mBot_S017RuonanNODE_710_length_879_cov_13.460317_g664_i1	879	Hepe_Virga	Bromoviridae	t14-104mBot_S017	20.1716	NCBI	P03593.2	NA	NA	NA	LC485018	7.71e-20	104	P03593.2	Viruses;Riboviria;Orthornavirae;Kitrinoviricota;Alsuviricetes;Martellivirales;Bromoviridae;Alfamovirus
t1580mBot_S013RuonanNODE_3665_length_699_cov_1.295139_g3473_i1	699	Hepe_Virga	Bromoviridae	t1580mBot_S013	2.75115	NCBI	P03593.2	NA	NA	NA	LC485018	6.07e-20	104	P03593.2	Viruses;Riboviria;Orthornavirae;Kitrinoviricota;Alsuviricetes;Martellivirales;Bromoviridae;Alfamovirus
t174mBot_S011RuonanNODE_970_length_640_cov_7.257253_g922_i1	640	Hepe_Virga	Bromoviridae	t174mBot_S011	14.8389	NCBI	P03593.2	NA	NA	NA	LC485018	5.54e-20	104	P03593.2	Viruses;Riboviria;Orthornavirae;Kitrinoviricota;Alsuviricetes;Martellivirales;Bromoviridae;Alfamovirus
t15104mBot_S031RuonanNODE_6088_length_591_cov_0.564103_g5902_i1	591	Hepe_Virga	Bromoviridae	t15104mBot_S031	1.61576	NCBI	P03593.2	NA	NA	NA	LC485018	5.11e-20	104	P03593.2	Viruses;Riboviria;Orthornavirae;Kitrinoviricota;Alsuviricetes;Martellivirales;Bromoviridae;Alfamovirus
t1580mBot_S013RuonanNODE_9680_length_537_cov_2.446860_g9384_i1	537	Hepe_Virga	Bromoviridae	t1580mBot_S013	3.91221	NCBI	P03593.2	NA	NA	NA	LC485018	4.62e-20	104	P03593.2	Viruses;Riboviria;Orthornavirae;Kitrinoviricota;Alsuviricetes;Martellivirales;Bromoviridae;Alfamovirus
t1692mBot_S026RuonanNODE_5299_length_504_cov_4.083990_g4422_i1	504	Hepe_Virga	Bromoviridae	t1692mBot_S026	7.78708	NCBI	P03593.2	NA	NA	NA	LC485018	4.32e-20	104	P03593.2	Viruses;Riboviria;Orthornavirae;Kitrinoviricota;Alsuviricetes;Martellivirales;Bromoviridae;Alfamovirus
t1732mBot_S06RuonanNODE_7979_length_491_cov_1.855978_g7476_i1	491	Hepe_Virga	Bromoviridae	t1732mBot_S06	4.89542	NCBI	P03593.2	NA	NA	NA	LC485018	4.2e-20	104	P03593.2	Viruses;Riboviria;Orthornavirae;Kitrinoviricota;Alsuviricetes;Martellivirales;Bromoviridae;Alfamovirus
t1580mBot_S013RuonanNODE_22895_length_444_cov_0.710280_g22187_i0	444	Hepe_Virga	Bromoviridae	t1580mBot_S013	1.20192	NCBI	P03593.2	NA	NA	NA	LC485018	3.77e-20	104	P03593.2	Viruses;Riboviria;Orthornavirae;Kitrinoviricota;Alsuviricetes;Martellivirales;Bromoviridae;Alfamovirus
t1552mBot_S027RuonanNODE_1061_length_1228_cov_29.342986_g521_i1	1228	Hepe_Virga	Bromoviridae	t1552mBot_S027	75.2296	NCBI	P03593.2	NA	NA	NA	LC485018	3.02e-20	106	P03593.2	Viruses;Riboviria;Orthornavirae;Kitrinoviricota;Alsuviricetes;Martellivirales;Bromoviridae;Alfamovirus
t16104mBot_S021RuonanNODE_145_length_1203_cov_9.860185_g121_i1	1203	Hepe_Virga	Bromoviridae	t16104mBot_S021	21.6813	NCBI	P03593.2	NA	NA	NA	LC485018	2.96e-20	106	P03593.2	Viruses;Riboviria;Orthornavirae;Kitrinoviricota;Alsuviricetes;Martellivirales;Bromoviridae;Alfamovirus
t15104mBot_S031RuonanNODE_77929_length_348_cov_1.862222_g77314_i0	348	Hepe_Virga	Bromoviridae	t15104mBot_S031	5.47126	NCBI	P03593.2	NA	NA	NA	LC485018	2.9e-20	104	P03593.2	Viruses;Riboviria;Orthornavirae;Kitrinoviricota;Alsuviricetes;Martellivirales;Bromoviridae;Alfamovirus
t1560mBot_S025RuonanNODE_68354_length_347_cov_5.656250_g66913_i0	347	Hepe_Virga	Bromoviridae	t1560mBot_S025	5.42775	NCBI	P03593.2	NA	NA	NA	LC485018	2.89e-20	104	P03593.2	Viruses;Riboviria;Orthornavirae;Kitrinoviricota;Alsuviricetes;Martellivirales;Bromoviridae;Alfamovirus
t1552mBot_S027RuonanNODE_260678_length_330_cov_7.473430_g253461_i0	330	Hepe_Virga	Bromoviridae	t1552mBot_S027	7.94024	NCBI	P03593.2	NA	NA	NA	LC485018	2.73e-20	104	P03593.2	Viruses;Riboviria;Orthornavirae;Kitrinoviricota;Alsuviricetes;Martellivirales;Bromoviridae;Alfamovirus
t15104mBot_S031RuonanNODE_775_length_1089_cov_11.250518_g674_i1	1089	Hepe_Virga	Bromoviridae	t15104mBot_S031	20.1865	NCBI	P03593.2	NA	NA	NA	LC485018	2.67e-20	106	P03593.2	Viruses;Riboviria;Orthornavirae;Kitrinoviricota;Alsuviricetes;Martellivirales;Bromoviridae;Alfamovirus
t140mBot_S016RuonanNODE_223_length_1088_cov_4.156477_g158_i1	1088	Hepe_Virga	Bromoviridae	t140mBot_S016	6.10531	NCBI	P03593.2	NA	NA	NA	LC485018	2.67e-20	106	P03593.2	Viruses;Riboviria;Orthornavirae;Kitrinoviricota;Alsuviricetes;Martellivirales;Bromoviridae;Alfamovirus
t1460mBot_S029RuonanNODE_32575_length_318_cov_6.020513_g31970_i0	318	Hepe_Virga	Bromoviridae	t1460mBot_S029	9.32704	NCBI	P03593.2	NA	NA	NA	LC485018	2.63e-20	104	P03593.2	Viruses;Riboviria;Orthornavirae;Kitrinoviricota;Alsuviricetes;Martellivirales;Bromoviridae;Alfamovirus
t164mBot_S020RuonanNODE_182532_length_308_cov_8.102703_g181085_i0	308	Hepe_Virga	Bromoviridae	t164mBot_S020	9.79412	NCBI	P03593.2	NA	NA	NA	LC485018	2.53e-20	104	P03593.2	Viruses;Riboviria;Orthornavirae;Kitrinoviricota;Alsuviricetes;Martellivirales;Bromoviridae;Alfamovirus
t1760mBot_S028RuonanNODE_97874_length_308_cov_1.108108_g96388_i0	308	Hepe_Virga	Bromoviridae	t1760mBot_S028	3.9932	NCBI	P03593.2	NA	NA	NA	LC485018	2.53e-20	104	P03593.2	Viruses;Riboviria;Orthornavirae;Kitrinoviricota;Alsuviricetes;Martellivirales;Bromoviridae;Alfamovirus
t1592mBot_S010RuonanNODE_81538_length_292_cov_4.118343_g80968_i0	292	Hepe_Virga	Bromoviridae	t1592mBot_S010	3.75299	NCBI	P03593.2	NA	NA	NA	LC485018	2.39e-20	104	P03593.2	Viruses;Riboviria;Orthornavirae;Kitrinoviricota;Alsuviricetes;Martellivirales;Bromoviridae;Alfamovirus
t14100mBot_S030RuonanNODE_1817_length_915_cov_5.883838_g1236_i1	915	Hepe_Virga	Bromoviridae	t14100mBot_S030	12.2763	NCBI	P03593.2	NA	NA	NA	LC485018	2.23e-20	106	P03593.2	Viruses;Riboviria;Orthornavirae;Kitrinoviricota;Alsuviricetes;Martellivirales;Bromoviridae;Alfamovirus
t1720mBot_S033RuonanNODE_1593_length_912_cov_9.311787_g1206_i4	912	Hepe_Virga	Bromoviridae	t1720mBot_S033	8.31015	NCBI	P03593.2	NA	NA	NA	LC485018	2.23e-20	106	P03593.2	Viruses;Riboviria;Orthornavirae;Kitrinoviricota;Alsuviricetes;Martellivirales;Bromoviridae;Alfamovirus
t1720mBot_S033RuonanNODE_1598_length_911_cov_6.592640_g1206_i5	911	Hepe_Virga	Bromoviridae	t1720mBot_S033	9.16814	NCBI	P03593.2	NA	NA	NA	LC485018	2.22e-20	106	P03593.2	Viruses;Riboviria;Orthornavirae;Kitrinoviricota;Alsuviricetes;Martellivirales;Bromoviridae;Alfamovirus
t15104mBot_S031RuonanNODE_1394_length_891_cov_2.130208_g1275_i1	891	Hepe_Virga	Bromoviridae	t15104mBot_S031	3.66667	NCBI	P03593.2	NA	NA	NA	LC485018	2.17e-20	106	P03593.2	Viruses;Riboviria;Orthornavirae;Kitrinoviricota;Alsuviricetes;Martellivirales;Bromoviridae;Alfamovirus
t164mBot_S020RuonanNODE_1235_length_891_cov_9.639323_g926_i1	891	Hepe_Virga	Bromoviridae	t164mBot_S020	23.109	NCBI	P03593.2	NA	NA	NA	LC485018	2.17e-20	106	P03593.2	Viruses;Riboviria;Orthornavirae;Kitrinoviricota;Alsuviricetes;Martellivirales;Bromoviridae;Alfamovirus
t1660mBot_S022RuonanNODE_852_length_742_cov_8.675283_g776_i1	742	Hepe_Virga	Bromoviridae	t1660mBot_S022	16.3688	NCBI	P03593.2	NA	NA	NA	LC485018	1.8e-20	106	P03593.2	Viruses;Riboviria;Orthornavirae;Kitrinoviricota;Alsuviricetes;Martellivirales;Bromoviridae;Alfamovirus
t14-104mBot_S017RuonanNODE_1398_length_738_cov_2.681301_g1327_i1	738	Hepe_Virga	Bromoviridae	t14-104mBot_S017	6.12222	NCBI	P03593.2	NA	NA	NA	LC485018	1.79e-20	106	P03593.2	Viruses;Riboviria;Orthornavirae;Kitrinoviricota;Alsuviricetes;Martellivirales;Bromoviridae;Alfamovirus
t140mBot_S016RuonanNODE_865_length_737_cov_4.232899_g784_i1	737	Hepe_Virga	Bromoviridae	t140mBot_S016	6.71388	NCBI	P03593.2	NA	NA	NA	LC485018	1.78e-20	106	P03593.2	Viruses;Riboviria;Orthornavirae;Kitrinoviricota;Alsuviricetes;Martellivirales;Bromoviridae;Alfamovirus
t174mBot_S011RuonanNODE_546_length_729_cov_4.995050_g504_i1	729	Hepe_Virga	Bromoviridae	t174mBot_S011	9.12863	NCBI	P03593.2	NA	NA	NA	LC485018	1.76e-20	106	P03593.2	Viruses;Riboviria;Orthornavirae;Kitrinoviricota;Alsuviricetes;Martellivirales;Bromoviridae;Alfamovirus
t16104mBot_S021RuonanNODE_1263_length_656_cov_5.416510_g1155_i1	656	Hepe_Virga	Bromoviridae	t16104mBot_S021	12.7058	NCBI	P03593.2	NA	NA	NA	LC485018	1.58e-20	106	P03593.2	Viruses;Riboviria;Orthornavirae;Kitrinoviricota;Alsuviricetes;Martellivirales;Bromoviridae;Alfamovirus
t1760mBot_S028RuonanNODE_4996_length_623_cov_4.520000_g4192_i1	623	Hepe_Virga	Bromoviridae	t1760mBot_S028	9.87125	NCBI	P03593.2	NA	NA	NA	LC485018	1.5e-20	106	P03593.2	Viruses;Riboviria;Orthornavirae;Kitrinoviricota;Alsuviricetes;Martellivirales;Bromoviridae;Alfamovirus
t16104mBot_S021RuonanNODE_1622_length_614_cov_1.653768_g1506_i1	614	Hepe_Virga	Bromoviridae	t16104mBot_S021	1.9666	NCBI	P03593.2	NA	NA	NA	LC485018	1.48e-20	106	P03593.2	Viruses;Riboviria;Orthornavirae;Kitrinoviricota;Alsuviricetes;Martellivirales;Bromoviridae;Alfamovirus
t1684mBot_S019RuonanNODE_2822_length_544_cov_1.921615_g2630_i1	544	Hepe_Virga	Bromoviridae	t1684mBot_S019	3.27529	NCBI	P03593.2	NA	NA	NA	LC485018	1.3e-20	106	P03593.2	Viruses;Riboviria;Orthornavirae;Kitrinoviricota;Alsuviricetes;Martellivirales;Bromoviridae;Alfamovirus
t16104mBot_S021RuonanNODE_3501_length_512_cov_1.154242_g3342_i1	512	Hepe_Virga	Bromoviridae	t16104mBot_S021	2.42693	NCBI	P03593.2	NA	NA	NA	LC485018	1.22e-20	106	P03593.2	Viruses;Riboviria;Orthornavirae;Kitrinoviricota;Alsuviricetes;Martellivirales;Bromoviridae;Alfamovirus
t1460mBot_S029RuonanNODE_3698_length_479_cov_3.516854_g3230_i0	479	Hepe_Virga	Bromoviridae	t1460mBot_S029	6.52061	NCBI	P03593.2	NA	NA	NA	LC485018	1.14e-20	106	P03593.2	Viruses;Riboviria;Orthornavirae;Kitrinoviricota;Alsuviricetes;Martellivirales;Bromoviridae;Alfamovirus
t1460mBot_S029RuonanNODE_6202_length_437_cov_4.321656_g5686_i0	437	Hepe_Virga	Bromoviridae	t1460mBot_S029	3.68473	NCBI	P03593.2	NA	NA	NA	LC485018	1.03e-20	106	P03593.2	Viruses;Riboviria;Orthornavirae;Kitrinoviricota;Alsuviricetes;Martellivirales;Bromoviridae;Alfamovirus
t1460mBot_S029RuonanNODE_6203_length_437_cov_4.082803_g5686_i1	437	Hepe_Virga	Bromoviridae	t1460mBot_S029	3.19908	NCBI	P03593.2	NA	NA	NA	LC485018	1.03e-20	106	P03593.2	Viruses;Riboviria;Orthornavirae;Kitrinoviricota;Alsuviricetes;Martellivirales;Bromoviridae;Alfamovirus
t1632mBot_S012RuonanNODE_56056_length_407_cov_4.042254_g54551_i0	407	Hepe_Virga	Bromoviridae	t1632mBot_S012	6.20988	NCBI	P03593.2	NA	NA	NA	LC485018	9.55e-21	106	P03593.2	Viruses;Riboviria;Orthornavirae;Kitrinoviricota;Alsuviricetes;Martellivirales;Bromoviridae;Alfamovirus
t14100mBot_S030RuonanNODE_38739_length_406_cov_2.000000_g37882_i0	406	Hepe_Virga	Bromoviridae	t14100mBot_S030	3.90526	NCBI	P03593.2	NA	NA	NA	LC485018	9.52e-21	106	P03593.2	Viruses;Riboviria;Orthornavirae;Kitrinoviricota;Alsuviricetes;Martellivirales;Bromoviridae;Alfamovirus
t1760mBot_S028RuonanNODE_41910_length_391_cov_1.764925_g40494_i0	391	Hepe_Virga	Bromoviridae	t1760mBot_S028	2.82738	NCBI	P03593.2	NA	NA	NA	LC485018	9.14e-21	106	P03593.2	Viruses;Riboviria;Orthornavirae;Kitrinoviricota;Alsuviricetes;Martellivirales;Bromoviridae;Alfamovirus
t1732mBot_S06RuonanNODE_29426_length_390_cov_3.797753_g28919_i0	390	Hepe_Virga	Bromoviridae	t1732mBot_S06	2.12013	NCBI	P03593.2	NA	NA	NA	LC485018	9.12e-21	106	P03593.2	Viruses;Riboviria;Orthornavirae;Kitrinoviricota;Alsuviricetes;Martellivirales;Bromoviridae;Alfamovirus
t1532mBot_S023RuonanNODE_23622_length_389_cov_7.977444_g22326_i0	389	Hepe_Virga	Bromoviridae	t1532mBot_S023	4	NCBI	P03593.2	NA	NA	NA	LC485018	9.09e-21	106	P03593.2	Viruses;Riboviria;Orthornavirae;Kitrinoviricota;Alsuviricetes;Martellivirales;Bromoviridae;Alfamovirus
t1492mBot_S04RuonanNODE_26244_length_360_cov_3.443038_g25955_i0	360	Hepe_Virga	Bromoviridae	t1492mBot_S04	5.99602	NCBI	P03593.2	NA	NA	NA	LC485018	8.36e-21	106	P03593.2	Viruses;Riboviria;Orthornavirae;Kitrinoviricota;Alsuviricetes;Martellivirales;Bromoviridae;Alfamovirus
t1580mBot_S013RuonanNODE_69881_length_358_cov_4.723404_g69027_i0	358	Hepe_Virga	Bromoviridae	t1580mBot_S013	5.51181	NCBI	P03593.2	NA	NA	NA	LC485018	8.31e-21	106	P03593.2	Viruses;Riboviria;Orthornavirae;Kitrinoviricota;Alsuviricetes;Martellivirales;Bromoviridae;Alfamovirus
t1632mBot_S012RuonanNODE_99719_length_356_cov_1.729614_g97835_i0	356	Hepe_Virga	Bromoviridae	t1632mBot_S012	2.66225	NCBI	P03593.2	NA	NA	NA	LC485018	8.26e-21	106	P03593.2	Viruses;Riboviria;Orthornavirae;Kitrinoviricota;Alsuviricetes;Martellivirales;Bromoviridae;Alfamovirus
t1532mBot_S023RuonanNODE_39093_length_348_cov_8.617778_g36976_i0	348	Hepe_Virga	Bromoviridae	t1532mBot_S023	9.28448	NCBI	P03593.2	NA	NA	NA	LC485018	8.06e-21	106	P03593.2	Viruses;Riboviria;Orthornavirae;Kitrinoviricota;Alsuviricetes;Martellivirales;Bromoviridae;Alfamovirus
t15104mBot_S031RuonanNODE_79623_length_345_cov_1.270270_g79007_i0	345	Hepe_Virga	Bromoviridae	t15104mBot_S031	3.49823	NCBI	P03593.2	NA	NA	NA	LC485018	7.98e-21	106	P03593.2	Viruses;Riboviria;Orthornavirae;Kitrinoviricota;Alsuviricetes;Martellivirales;Bromoviridae;Alfamovirus
t1492mBot_S04RuonanNODE_33111_length_336_cov_10.962441_g32821_i0	336	Hepe_Virga	Bromoviridae	t1492mBot_S04	13.3472	NCBI	P03593.2	NA	NA	NA	LC485018	7.76e-21	106	P03593.2	Viruses;Riboviria;Orthornavirae;Kitrinoviricota;Alsuviricetes;Martellivirales;Bromoviridae;Alfamovirus
t140mBot_S016RuonanNODE_64464_length_330_cov_3.811594_g64265_i0	330	Hepe_Virga	Bromoviridae	t140mBot_S016	5.26295	NCBI	P03593.2	NA	NA	NA	LC485018	7.6e-21	106	P03593.2	Viruses;Riboviria;Orthornavirae;Kitrinoviricota;Alsuviricetes;Martellivirales;Bromoviridae;Alfamovirus
t1632mBot_S012RuonanNODE_126949_length_328_cov_1.126829_g125052_i0	328	Hepe_Virga	Bromoviridae	t1632mBot_S012	15.4571	NCBI	P03593.2	NA	NA	NA	LC485018	7.55e-21	106	P03593.2	Viruses;Riboviria;Orthornavirae;Kitrinoviricota;Alsuviricetes;Martellivirales;Bromoviridae;Alfamovirus
t164mBot_S020RuonanNODE_179079_length_310_cov_6.064171_g177632_i0	310	Hepe_Virga	Bromoviridae	t164mBot_S020	14.5328	NCBI	P03593.2	NA	NA	NA	LC485018	7.1e-21	106	P03593.2	Viruses;Riboviria;Orthornavirae;Kitrinoviricota;Alsuviricetes;Martellivirales;Bromoviridae;Alfamovirus
t164mBot_S020RuonanNODE_819_length_1032_cov_2.559956_g578_i1	1032	Hepe_Virga	Bromoviridae	t164mBot_S020	5.72686	NCBI	P03593.2	NA	NA	NA	LC485018	7.03e-21	108	P03593.2	Viruses;Riboviria;Orthornavirae;Kitrinoviricota;Alsuviricetes;Martellivirales;Bromoviridae;Alfamovirus
t1624mBot_S024RuonanNODE_15712_length_298_cov_3.994286_g15600_i0	298	Hepe_Virga	Bromoviridae	t1624mBot_S024	4.56711	NCBI	P03593.2	NA	NA	NA	LC485018	6.8e-21	106	P03593.2	Viruses;Riboviria;Orthornavirae;Kitrinoviricota;Alsuviricetes;Martellivirales;Bromoviridae;Alfamovirus
t1660mBot_S022RuonanNODE_62540_length_284_cov_8.956522_g61948_i0	284	Hepe_Virga	Bromoviridae	t1660mBot_S022	5.99602	NCBI	P03593.2	NA	NA	NA	LC485018	6.44e-21	106	P03593.2	Viruses;Riboviria;Orthornavirae;Kitrinoviricota;Alsuviricetes;Martellivirales;Bromoviridae;Alfamovirus
t1760mBot_S028RuonanNODE_30550_length_411_cov_0.763889_g29229_i0	411	Hepe_Virga	Bromoviridae	t1760mBot_S028	2.22635	NCBI	P03593.2	NA	NA	NA	LC485018	2.68e-21	108	P03593.2	Viruses;Riboviria;Orthornavirae;Kitrinoviricota;Alsuviricetes;Martellivirales;Bromoviridae;Alfamovirus
t1764mBot_S05RuonanNODE_44250_length_389_cov_0.763158_g43779_i0	389	Hepe_Virga	Bromoviridae	t1764mBot_S05	1	NCBI	P03593.2	NA	NA	NA	LC485018	2.53e-21	108	P03593.2	Viruses;Riboviria;Orthornavirae;Kitrinoviricota;Alsuviricetes;Martellivirales;Bromoviridae;Alfamovirus
t1760mBot_S028RuonanNODE_1179_length_1063_cov_6.942553_g534_i2	1063	Hepe_Virga	Bromoviridae	t1760mBot_S028	15.2615	NCBI	P03593.2	NA	NA	NA	LC485018	2.02e-21	110	P03593.2	Viruses;Riboviria;Orthornavirae;Kitrinoviricota;Alsuviricetes;Martellivirales;Bromoviridae;Alfamovirus
t1760mBot_S028RuonanNODE_1180_length_1063_cov_6.844681_g534_i3	1063	Hepe_Virga	Bromoviridae	t1760mBot_S028	9.55315	NCBI	P03593.2	NA	NA	NA	LC485018	2.02e-21	110	P03593.2	Viruses;Riboviria;Orthornavirae;Kitrinoviricota;Alsuviricetes;Martellivirales;Bromoviridae;Alfamovirus
t1532mBot_S023RuonanNODE_62785_length_304_cov_29.812155_g60636_i0	304	Hepe_Virga	Bromoviridae	t1532mBot_S023	24.5099	NCBI	P03593.2	NA	NA	NA	LC485018	1.93e-21	108	P03593.2	Viruses;Riboviria;Orthornavirae;Kitrinoviricota;Alsuviricetes;Martellivirales;Bromoviridae;Alfamovirus
t15104mBot_S031RuonanNODE_2012_length_802_cov_1.362297_g1865_i1	802	Hepe_Virga	Bromoviridae	t15104mBot_S031	3.37007	NCBI	P03593.2	NA	NA	NA	LC485018	1.51e-21	110	P03593.2	Viruses;Riboviria;Orthornavirae;Kitrinoviricota;Alsuviricetes;Martellivirales;Bromoviridae;Alfamovirus
t16104mBot_S021RuonanNODE_693_length_769_cov_1.987616_g623_i1	769	Hepe_Virga	Bromoviridae	t16104mBot_S021	4.92448	NCBI	P03593.2	NA	NA	NA	LC485018	1.44e-21	110	P03593.2	Viruses;Riboviria;Orthornavirae;Kitrinoviricota;Alsuviricetes;Martellivirales;Bromoviridae;Alfamovirus
t14100mBot_S030RuonanNODE_3917_length_692_cov_6.618629_g3277_i1	692	Hepe_Virga	Bromoviridae	t14100mBot_S030	9.23656	NCBI	P03593.2	NA	NA	NA	LC485018	1.29e-21	110	P03593.2	Viruses;Riboviria;Orthornavirae;Kitrinoviricota;Alsuviricetes;Martellivirales;Bromoviridae;Alfamovirus
t1592mBot_S010RuonanNODE_2331_length_641_cov_4.685328_g2170_i1	641	Hepe_Virga	Bromoviridae	t1592mBot_S010	7.53042	NCBI	P03593.2	NA	NA	NA	LC485018	1.19e-21	110	P03593.2	Viruses;Riboviria;Orthornavirae;Kitrinoviricota;Alsuviricetes;Martellivirales;Bromoviridae;Alfamovirus
t1560mBot_S025RuonanNODE_2748_length_628_cov_1.483168_g1928_i1	628	Hepe_Virga	Bromoviridae	t1560mBot_S025	5.56571	NCBI	P03593.2	NA	NA	NA	LC485018	1.17e-21	110	P03593.2	Viruses;Riboviria;Orthornavirae;Kitrinoviricota;Alsuviricetes;Martellivirales;Bromoviridae;Alfamovirus
t1660mBot_S022RuonanNODE_1893_length_608_cov_16.616495_g1783_i1	608	Hepe_Virga	Bromoviridae	t1660mBot_S022	15.1032	NCBI	P03593.2	NA	NA	NA	LC485018	1.13e-21	110	P03593.2	Viruses;Riboviria;Orthornavirae;Kitrinoviricota;Alsuviricetes;Martellivirales;Bromoviridae;Alfamovirus
t1692mBot_S026RuonanNODE_3573_length_558_cov_20.793103_g2806_i1	558	Hepe_Virga	Bromoviridae	t1692mBot_S026	27.4065	NCBI	P03593.2	NA	NA	NA	LC485018	1.03e-21	110	P03593.2	Viruses;Riboviria;Orthornavirae;Kitrinoviricota;Alsuviricetes;Martellivirales;Bromoviridae;Alfamovirus
t1732mBot_S06RuonanNODE_5670_length_531_cov_4.433824_g5480_i1	531	Hepe_Virga	Bromoviridae	t1732mBot_S06	11.322	NCBI	P03593.2	NA	NA	NA	LC485018	9.8e-22	110	P03593.2	Viruses;Riboviria;Orthornavirae;Kitrinoviricota;Alsuviricetes;Martellivirales;Bromoviridae;Alfamovirus
t1552mBot_S027RuonanNODE_29405_length_467_cov_11.625000_g22760_i2	467	Hepe_Virga	Bromoviridae	t1552mBot_S027	16.0956	NCBI	P03593.2	NA	NA	NA	LC485018	8.55e-22	110	P03593.2	Viruses;Riboviria;Orthornavirae;Kitrinoviricota;Alsuviricetes;Martellivirales;Bromoviridae;Alfamovirus
t164mBot_S020RuonanNODE_23713_length_448_cov_6.409231_g22634_i0	448	Hepe_Virga	Bromoviridae	t164mBot_S020	12.0747	NCBI	P03593.2	NA	NA	NA	LC485018	8.18e-22	110	P03593.2	Viruses;Riboviria;Orthornavirae;Kitrinoviricota;Alsuviricetes;Martellivirales;Bromoviridae;Alfamovirus
t1464mBot_S07RuonanNODE_11344_length_435_cov_2.182692_g10941_i0	435	Hepe_Virga	Bromoviridae	t1464mBot_S07	4.676	NCBI	P03593.2	NA	NA	NA	LC485018	7.93e-22	110	P03593.2	Viruses;Riboviria;Orthornavirae;Kitrinoviricota;Alsuviricetes;Martellivirales;Bromoviridae;Alfamovirus
t1612mBot_S014RuonanNODE_10715_length_419_cov_1.364865_g10573_i0	419	Hepe_Virga	Bromoviridae	t1612mBot_S014	2.12741	NCBI	P03593.2	NA	NA	NA	LC485018	7.62e-22	110	P03593.2	Viruses;Riboviria;Orthornavirae;Kitrinoviricota;Alsuviricetes;Martellivirales;Bromoviridae;Alfamovirus
t1692mBot_S026RuonanNODE_30672_length_372_cov_7.823293_g29692_i0	372	Hepe_Virga	Bromoviridae	t1692mBot_S026	9.21068	NCBI	P03593.2	NA	NA	NA	LC485018	6.7e-22	110	P03593.2	Viruses;Riboviria;Orthornavirae;Kitrinoviricota;Alsuviricetes;Martellivirales;Bromoviridae;Alfamovirus
t15104mBot_S031RuonanNODE_504_length_1240_cov_7.231871_g409_i1	1240	Hepe_Virga	Bromoviridae	t15104mBot_S031	11.2823	NCBI	P03593.2	NA	NA	NA	LC485018	6.57e-22	111	P03593.2	Viruses;Riboviria;Orthornavirae;Kitrinoviricota;Alsuviricetes;Martellivirales;Bromoviridae;Alfamovirus
t1660mBot_S022RuonanNODE_30562_length_362_cov_13.815900_g29978_i0	362	Hepe_Virga	Bromoviridae	t1660mBot_S022	7.15072	NCBI	P03593.2	NA	NA	NA	LC485018	6.5e-22	110	P03593.2	Viruses;Riboviria;Orthornavirae;Kitrinoviricota;Alsuviricetes;Martellivirales;Bromoviridae;Alfamovirus
t1720mBot_S033RuonanNODE_136018_length_354_cov_2.593074_g133932_i0	354	Hepe_Virga	Bromoviridae	t1720mBot_S033	2.98	NCBI	P03593.2	NA	NA	NA	LC485018	6.35e-22	110	P03593.2	Viruses;Riboviria;Orthornavirae;Kitrinoviricota;Alsuviricetes;Martellivirales;Bromoviridae;Alfamovirus
t16104mBot_S021RuonanNODE_34332_length_337_cov_1.037383_g33977_i0	337	Hepe_Virga	Bromoviridae	t16104mBot_S021	3.27003	NCBI	P03593.2	NA	NA	NA	LC485018	6.01e-22	110	P03593.2	Viruses;Riboviria;Orthornavirae;Kitrinoviricota;Alsuviricetes;Martellivirales;Bromoviridae;Alfamovirus
t16104mBot_S021RuonanNODE_45454_length_310_cov_3.106952_g45083_i0	310	Hepe_Virga	Bromoviridae	t16104mBot_S021	2.72093	NCBI	P03593.2	NA	NA	NA	LC485018	5.49e-22	110	P03593.2	Viruses;Riboviria;Orthornavirae;Kitrinoviricota;Alsuviricetes;Martellivirales;Bromoviridae;Alfamovirus
t14100mBot_S030RuonanNODE_1973_length_884_cov_3.480946_g1389_i1	884	Hepe_Virga	Bromoviridae	t14100mBot_S030	6.80024	NCBI	P03593.2	NA	NA	NA	LC485018	4.63e-22	111	P03593.2	Viruses;Riboviria;Orthornavirae;Kitrinoviricota;Alsuviricetes;Martellivirales;Bromoviridae;Alfamovirus
t14-104mBot_S017RuonanNODE_1386_length_739_cov_5.079545_g1318_i1	739	Hepe_Virga	Bromoviridae	t14-104mBot_S017	4.57315	NCBI	P03593.2	NA	NA	NA	LC485018	3.85e-22	111	P03593.2	Viruses;Riboviria;Orthornavirae;Kitrinoviricota;Alsuviricetes;Martellivirales;Bromoviridae;Alfamovirus
t164mBot_S020RuonanNODE_3697_length_646_cov_8.206501_g3188_i1	646	Hepe_Virga	Bromoviridae	t164mBot_S020	21.6661	NCBI	P03593.2	NA	NA	NA	LC485018	3.34e-22	111	P03593.2	Viruses;Riboviria;Orthornavirae;Kitrinoviricota;Alsuviricetes;Martellivirales;Bromoviridae;Alfamovirus
t164mBot_S020RuonanNODE_5646_length_584_cov_8.529284_g5029_i1	584	Hepe_Virga	Bromoviridae	t164mBot_S020	9.14408	NCBI	P03593.2	NA	NA	NA	LC485018	3.01e-22	111	P03593.2	Viruses;Riboviria;Orthornavirae;Kitrinoviricota;Alsuviricetes;Martellivirales;Bromoviridae;Alfamovirus
t1632mBot_S012RuonanNODE_228_length_1729_cov_7.349938_g186_i1	1729	Hepe_Virga	Bromoviridae	t1632mBot_S012	15.3421	NCBI	P03593.2	NA	NA	NA	LC485018	2.56e-22	113	P03593.2	Viruses;Riboviria;Orthornavirae;Kitrinoviricota;Alsuviricetes;Martellivirales;Bromoviridae;Alfamovirus
t1660mBot_S022RuonanNODE_6053_length_481_cov_4.681564_g5596_i1	481	Hepe_Virga	Bromoviridae	t1660mBot_S022	6.13319	NCBI	P03593.2	NA	NA	NA	LC485018	2.45e-22	111	P03593.2	Viruses;Riboviria;Orthornavirae;Kitrinoviricota;Alsuviricetes;Martellivirales;Bromoviridae;Alfamovirus
t16104mBot_S021RuonanNODE_10557_length_426_cov_1.739274_g10269_i0	426	Hepe_Virga	Bromoviridae	t16104mBot_S021	2.99602	NCBI	P03593.2	NA	NA	NA	LC485018	2.16e-22	111	P03593.2	Viruses;Riboviria;Orthornavirae;Kitrinoviricota;Alsuviricetes;Martellivirales;Bromoviridae;Alfamovirus
t1552mBot_S027RuonanNODE_124248_length_392_cov_3.074349_g117520_i0	392	Hepe_Virga	Bromoviridae	t1552mBot_S027	5.42598	NCBI	P03593.2	NA	NA	NA	LC485018	1.97e-22	111	P03593.2	Viruses;Riboviria;Orthornavirae;Kitrinoviricota;Alsuviricetes;Martellivirales;Bromoviridae;Alfamovirus
t1532mBot_S023RuonanNODE_23241_length_390_cov_13.071161_g21952_i0	390	Hepe_Virga	Bromoviridae	t1532mBot_S023	9.62534	NCBI	P03593.2	NA	NA	NA	LC485018	1.96e-22	111	P03593.2	Viruses;Riboviria;Orthornavirae;Kitrinoviricota;Alsuviricetes;Martellivirales;Bromoviridae;Alfamovirus
t1532mBot_S023RuonanNODE_23617_length_389_cov_8.176692_g22321_i0	389	Hepe_Virga	Bromoviridae	t1532mBot_S023	2.57143	NCBI	P03593.2	NA	NA	NA	LC485018	1.95e-22	111	P03593.2	Viruses;Riboviria;Orthornavirae;Kitrinoviricota;Alsuviricetes;Martellivirales;Bromoviridae;Alfamovirus
t1532mBot_S023RuonanNODE_23625_length_389_cov_7.939850_g22329_i0	389	Hepe_Virga	Bromoviridae	t1532mBot_S023	8.24701	NCBI	P03593.2	NA	NA	NA	LC485018	1.95e-22	111	P03593.2	Viruses;Riboviria;Orthornavirae;Kitrinoviricota;Alsuviricetes;Martellivirales;Bromoviridae;Alfamovirus
t1660mBot_S022RuonanNODE_26603_length_376_cov_10.889328_g26040_i0	376	Hepe_Virga	Bromoviridae	t1660mBot_S022	16.1765	NCBI	P03593.2	NA	NA	NA	LC485018	1.88e-22	111	P03593.2	Viruses;Riboviria;Orthornavirae;Kitrinoviricota;Alsuviricetes;Martellivirales;Bromoviridae;Alfamovirus
t174mBot_S011RuonanNODE_43122_length_343_cov_1.995455_g42867_i0	343	Hepe_Virga	Bromoviridae	t174mBot_S011	2.52454	NCBI	P03593.2	NA	NA	NA	LC485018	1.7e-22	111	P03593.2	Viruses;Riboviria;Orthornavirae;Kitrinoviricota;Alsuviricetes;Martellivirales;Bromoviridae;Alfamovirus
t1552mBot_S027RuonanNODE_259628_length_330_cov_39.106280_g252411_i0	330	Hepe_Virga	Bromoviridae	t1552mBot_S027	20.0364	NCBI	P03593.2	NA	NA	NA	LC485018	1.63e-22	111	P03593.2	Viruses;Riboviria;Orthornavirae;Kitrinoviricota;Alsuviricetes;Martellivirales;Bromoviridae;Alfamovirus
t1684mBot_S019RuonanNODE_272_length_1096_cov_4.853032_g152_i1	1096	Hepe_Virga	Bromoviridae	t1684mBot_S019	7.06536	NCBI	P03593.2	NA	NA	NA	LC485018	1.61e-22	113	P03593.2	Viruses;Riboviria;Orthornavirae;Kitrinoviricota;Alsuviricetes;Martellivirales;Bromoviridae;Alfamovirus
t1532mBot_S023RuonanNODE_50412_length_325_cov_10.400990_g48272_i0	325	Hepe_Virga	Bromoviridae	t1532mBot_S023	17.4103	NCBI	P03593.2	NA	NA	NA	LC485018	1.61e-22	111	P03593.2	Viruses;Riboviria;Orthornavirae;Kitrinoviricota;Alsuviricetes;Martellivirales;Bromoviridae;Alfamovirus
t1552mBot_S027RuonanNODE_287559_length_321_cov_8.873737_g280330_i0	321	Hepe_Virga	Bromoviridae	t1552mBot_S027	23.0688	NCBI	P03593.2	NA	NA	NA	LC485018	1.59e-22	111	P03593.2	Viruses;Riboviria;Orthornavirae;Kitrinoviricota;Alsuviricetes;Martellivirales;Bromoviridae;Alfamovirus
t1552mBot_S027RuonanNODE_372920_length_297_cov_21.436782_g365536_i0	297	Hepe_Virga	Bromoviridae	t1552mBot_S027	22.101	NCBI	P03593.2	NA	NA	NA	LC485018	1.46e-22	111	P03593.2	Viruses;Riboviria;Orthornavirae;Kitrinoviricota;Alsuviricetes;Martellivirales;Bromoviridae;Alfamovirus
t1592mBot_S010RuonanNODE_79600_length_296_cov_3.398844_g79030_i0	296	Hepe_Virga	Bromoviridae	t1592mBot_S010	4.40637	NCBI	P03593.2	NA	NA	NA	LC485018	1.45e-22	111	P03593.2	Viruses;Riboviria;Orthornavirae;Kitrinoviricota;Alsuviricetes;Martellivirales;Bromoviridae;Alfamovirus
t1484mBot_S015RuonanNODE_57866_length_270_cov_3.632653_g57341_i0	270	Hepe_Virga	Bromoviridae	t1484mBot_S015	3.92963	NCBI	P03593.2	NA	NA	NA	LC485018	1.31e-22	111	P03593.2	Viruses;Riboviria;Orthornavirae;Kitrinoviricota;Alsuviricetes;Martellivirales;Bromoviridae;Alfamovirus
t16104mBot_S021RuonanNODE_61784_length_270_cov_5.598639_g61410_i0	270	Hepe_Virga	Bromoviridae	t16104mBot_S021	4.48889	NCBI	P03593.2	NA	NA	NA	LC485018	1.31e-22	111	P03593.2	Viruses;Riboviria;Orthornavirae;Kitrinoviricota;Alsuviricetes;Martellivirales;Bromoviridae;Alfamovirus
t1752mBot_S018RuonanNODE_67733_length_269_cov_2.417808_g67467_i0	269	Hepe_Virga	Bromoviridae	t1752mBot_S018	2	NCBI	P03593.2	NA	NA	NA	LC485018	1.31e-22	111	P03593.2	Viruses;Riboviria;Orthornavirae;Kitrinoviricota;Alsuviricetes;Martellivirales;Bromoviridae;Alfamovirus
t1532mBot_S023RuonanNODE_98065_length_268_cov_18.813793_g95898_i0	268	Hepe_Virga	Bromoviridae	t1532mBot_S023	16.5817	NCBI	P03593.2	NA	NA	NA	LC485018	1.3e-22	111	P03593.2	Viruses;Riboviria;Orthornavirae;Kitrinoviricota;Alsuviricetes;Martellivirales;Bromoviridae;Alfamovirus
t1660mBot_S022RuonanNODE_75428_length_266_cov_19.314685_g74833_i0	266	Hepe_Virga	Bromoviridae	t1660mBot_S022	8.7451	NCBI	P03593.2	NA	NA	NA	LC485018	1.29e-22	111	P03593.2	Viruses;Riboviria;Orthornavirae;Kitrinoviricota;Alsuviricetes;Martellivirales;Bromoviridae;Alfamovirus
t174mBot_S011RuonanNODE_898_length_651_cov_1.098485_g852_i1	651	Hepe_Virga	Bromoviridae	t174mBot_S011	3.90032	NCBI	P03593.2	NA	NA	NA	LC485018	9.37e-23	113	P03593.2	Viruses;Riboviria;Orthornavirae;Kitrinoviricota;Alsuviricetes;Martellivirales;Bromoviridae;Alfamovirus
t1624mBot_S024RuonanNODE_258_length_643_cov_4.323077_g217_i1	643	Hepe_Virga	Bromoviridae	t1624mBot_S024	8.25078	NCBI	P03593.2	NA	NA	NA	LC485018	9.25e-23	113	P03593.2	Viruses;Riboviria;Orthornavirae;Kitrinoviricota;Alsuviricetes;Martellivirales;Bromoviridae;Alfamovirus
t1764mBot_S05RuonanNODE_9799_length_516_cov_3.496183_g9460_i1	516	Hepe_Virga	Bromoviridae	t1764mBot_S05	5.26357	NCBI	P03593.2	NA	NA	NA	LC485018	7.35e-23	113	P03593.2	Viruses;Riboviria;Orthornavirae;Kitrinoviricota;Alsuviricetes;Martellivirales;Bromoviridae;Alfamovirus
t1532mBot_S023RuonanNODE_18162_length_407_cov_1.651408_g16955_i0	407	Hepe_Virga	Bromoviridae	t1532mBot_S023	2	NCBI	P03593.2	NA	NA	NA	LC485018	5.71e-23	113	P03593.2	Viruses;Riboviria;Orthornavirae;Kitrinoviricota;Alsuviricetes;Martellivirales;Bromoviridae;Alfamovirus
t1552mBot_S027RuonanNODE_114319_length_397_cov_2.879562_g107652_i0	397	Hepe_Virga	Bromoviridae	t1552mBot_S027	4.14249	NCBI	P03593.2	NA	NA	NA	LC485018	5.56e-23	113	P03593.2	Viruses;Riboviria;Orthornavirae;Kitrinoviricota;Alsuviricetes;Martellivirales;Bromoviridae;Alfamovirus
t1720mBot_S033RuonanNODE_291672_length_273_cov_3.620000_g289496_i0	273	Hepe_Virga	Bromoviridae	t1720mBot_S033	6.38462	NCBI	P03593.2	NA	NA	NA	LC485018	3.7e-23	113	P03593.2	Viruses;Riboviria;Orthornavirae;Kitrinoviricota;Alsuviricetes;Martellivirales;Bromoviridae;Alfamovirus
t164mBot_S020RuonanNODE_3762_length_642_cov_10.782274_g3252_i1	642	Hepe_Virga	Bromoviridae	t164mBot_S020	18.6558	NCBI	P03593.2	NA	NA	NA	LC485018	2.57e-23	115	P03593.2	Viruses;Riboviria;Orthornavirae;Kitrinoviricota;Alsuviricetes;Martellivirales;Bromoviridae;Alfamovirus
t1552mBot_S027RuonanNODE_11974_length_582_cov_1.459695_g7856_i1	582	Hepe_Virga	Bromoviridae	t1552mBot_S027	2.62524	NCBI	P03593.2	NA	NA	NA	LC485018	2.32e-23	115	P03593.2	Viruses;Riboviria;Orthornavirae;Kitrinoviricota;Alsuviricetes;Martellivirales;Bromoviridae;Alfamovirus
t1552mBot_S027RuonanNODE_20229_length_504_cov_11.750656_g14852_i1	504	Hepe_Virga	Bromoviridae	t1552mBot_S027	17.4116	NCBI	P03593.2	NA	NA	NA	LC485018	1.99e-23	115	P03593.2	Viruses;Riboviria;Orthornavirae;Kitrinoviricota;Alsuviricetes;Martellivirales;Bromoviridae;Alfamovirus
t1660mBot_S022RuonanNODE_26_length_1625_cov_24.597870_g21_i1	1625	Hepe_Virga	Bromoviridae	t1660mBot_S022	47.6898	NCBI	P03593.2	NA	NA	NA	LC485018	1.86e-23	117	P03593.2	Viruses;Riboviria;Orthornavirae;Kitrinoviricota;Alsuviricetes;Martellivirales;Bromoviridae;Alfamovirus
t1484mBot_S015RuonanNODE_11805_length_469_cov_1.699422_g11498_i0	469	Hepe_Virga	Bromoviridae	t1484mBot_S015	2.08937	NCBI	P03593.2	NA	NA	NA	LC485018	1.85e-23	115	P03593.2	Viruses;Riboviria;Orthornavirae;Kitrinoviricota;Alsuviricetes;Martellivirales;Bromoviridae;Alfamovirus
t1580mBot_S013RuonanNODE_213_length_1564_cov_11.062457_g195_i1	1564	Hepe_Virga	Bromoviridae	t1580mBot_S013	16.1723	NCBI	P03593.2	NA	NA	NA	LC485018	1.79e-23	117	P03593.2	Viruses;Riboviria;Orthornavirae;Kitrinoviricota;Alsuviricetes;Martellivirales;Bromoviridae;Alfamovirus
t1552mBot_S027RuonanNODE_51506_length_438_cov_7.361905_g45708_i0	438	Hepe_Virga	Bromoviridae	t1552mBot_S027	10.347	NCBI	P03593.2	NA	NA	NA	LC485018	1.72e-23	115	P03593.2	Viruses;Riboviria;Orthornavirae;Kitrinoviricota;Alsuviricetes;Martellivirales;Bromoviridae;Alfamovirus
t1760mBot_S028RuonanNODE_768_length_1449_cov_37.254148_g161_i4	1449	Hepe_Virga	Bromoviridae	t1760mBot_S028	19.8061	NCBI	P03593.2	NA	NA	NA	LC485018	1.65e-23	117	P03593.2	Viruses;Riboviria;Orthornavirae;Kitrinoviricota;Alsuviricetes;Martellivirales;Bromoviridae;Alfamovirus
t14100mBot_S030RuonanNODE_833_length_1448_cov_7.687547_g295_i2	1448	Hepe_Virga	Bromoviridae	t14100mBot_S030	11.4551	NCBI	P03593.2	NA	NA	NA	LC485018	1.65e-23	117	P03593.2	Viruses;Riboviria;Orthornavirae;Kitrinoviricota;Alsuviricetes;Martellivirales;Bromoviridae;Alfamovirus
t1752mBot_S018RuonanNODE_100_length_1448_cov_14.822642_g51_i1	1448	Hepe_Virga	Bromoviridae	t1752mBot_S018	28.5162	NCBI	P03593.2	NA	NA	NA	LC485018	1.65e-23	117	P03593.2	Viruses;Riboviria;Orthornavirae;Kitrinoviricota;Alsuviricetes;Martellivirales;Bromoviridae;Alfamovirus
t1720mBot_S033RuonanNODE_61313_length_416_cov_0.982935_g59582_i0	416	Hepe_Virga	Bromoviridae	t1720mBot_S033	1.91453	NCBI	P03593.2	NA	NA	NA	LC485018	1.62e-23	115	P03593.2	Viruses;Riboviria;Orthornavirae;Kitrinoviricota;Alsuviricetes;Martellivirales;Bromoviridae;Alfamovirus
t14100mBot_S030RuonanNODE_34260_length_413_cov_0.751724_g33406_i0	413	Hepe_Virga	Bromoviridae	t14100mBot_S030	1	NCBI	P03593.2	NA	NA	NA	LC485018	1.61e-23	115	P03593.2	Viruses;Riboviria;Orthornavirae;Kitrinoviricota;Alsuviricetes;Martellivirales;Bromoviridae;Alfamovirus
t1760mBot_S028RuonanNODE_878_length_1285_cov_44.272806_g161_i6	1285	Hepe_Virga	Bromoviridae	t1760mBot_S028	25.04	NCBI	P03593.2	NA	NA	NA	LC485018	1.46e-23	117	P03593.2	Viruses;Riboviria;Orthornavirae;Kitrinoviricota;Alsuviricetes;Martellivirales;Bromoviridae;Alfamovirus
t1760mBot_S028RuonanNODE_879_length_1285_cov_43.321859_g161_i7	1285	Hepe_Virga	Bromoviridae	t1760mBot_S028	31.6427	NCBI	P03593.2	NA	NA	NA	LC485018	1.46e-23	117	P03593.2	Viruses;Riboviria;Orthornavirae;Kitrinoviricota;Alsuviricetes;Martellivirales;Bromoviridae;Alfamovirus
t1684mBot_S019RuonanNODE_211_length_1236_cov_14.995508_g97_i1	1236	Hepe_Virga	Bromoviridae	t1684mBot_S019	22.3806	NCBI	P03593.2	NA	NA	NA	LC485018	1.41e-23	117	P03593.2	Viruses;Riboviria;Orthornavirae;Kitrinoviricota;Alsuviricetes;Martellivirales;Bromoviridae;Alfamovirus
t1580mBot_S013RuonanNODE_67439_length_363_cov_4.975000_g66588_i0	363	Hepe_Virga	Bromoviridae	t1580mBot_S013	4.76177	NCBI	P03593.2	NA	NA	NA	LC485018	1.4e-23	115	P03593.2	Viruses;Riboviria;Orthornavirae;Kitrinoviricota;Alsuviricetes;Martellivirales;Bromoviridae;Alfamovirus
t1552mBot_S027RuonanNODE_205221_length_353_cov_2.234783_g198084_i0	353	Hepe_Virga	Bromoviridae	t1552mBot_S027	14.1778	NCBI	P03593.2	NA	NA	NA	LC485018	1.36e-23	115	P03593.2	Viruses;Riboviria;Orthornavirae;Kitrinoviricota;Alsuviricetes;Martellivirales;Bromoviridae;Alfamovirus
t14-104mBot_S017RuonanNODE_302_length_1112_cov_4.087968_g269_i1	1112	Hepe_Virga	Bromoviridae	t14-104mBot_S017	8.28742	NCBI	P03593.2	NA	NA	NA	LC485018	1.26e-23	117	P03593.2	Viruses;Riboviria;Orthornavirae;Kitrinoviricota;Alsuviricetes;Martellivirales;Bromoviridae;Alfamovirus
t1552mBot_S027RuonanNODE_386492_length_294_cov_6.853801_g379107_i0	294	Hepe_Virga	Bromoviridae	t1552mBot_S027	19.6853	NCBI	P03593.2	NA	NA	NA	LC485018	1.11e-23	115	P03593.2	Viruses;Riboviria;Orthornavirae;Kitrinoviricota;Alsuviricetes;Martellivirales;Bromoviridae;Alfamovirus
t1560mBot_S025RuonanNODE_959_length_966_cov_11.753262_g265_i1	966	Hepe_Virga	Bromoviridae	t1560mBot_S025	18.2547	NCBI	P03593.2	NA	NA	NA	LC485018	1.09e-23	117	P03593.2	Viruses;Riboviria;Orthornavirae;Kitrinoviricota;Alsuviricetes;Martellivirales;Bromoviridae;Alfamovirus
t1480mBot_S03RuonanNODE_5000_length_769_cov_2.560372_g4736_i1	769	Hepe_Virga	Bromoviridae	t1480mBot_S03	4.06112	NCBI	P03593.2	NA	NA	NA	LC485018	8.62e-24	117	P03593.2	Viruses;Riboviria;Orthornavirae;Kitrinoviricota;Alsuviricetes;Martellivirales;Bromoviridae;Alfamovirus
t1460mBot_S029RuonanNODE_554_length_761_cov_15.623824_g346_i1	761	Hepe_Virga	Bromoviridae	t1460mBot_S029	20.7276	NCBI	P03593.2	NA	NA	NA	LC485018	8.52e-24	117	P03593.2	Viruses;Riboviria;Orthornavirae;Kitrinoviricota;Alsuviricetes;Martellivirales;Bromoviridae;Alfamovirus
t14-104mBot_S017RuonanNODE_1323_length_748_cov_3.211200_g1256_i1	748	Hepe_Virga	Bromoviridae	t14-104mBot_S017	5.33186	NCBI	P03593.2	NA	NA	NA	LC485018	8.37e-24	117	P03593.2	Viruses;Riboviria;Orthornavirae;Kitrinoviricota;Alsuviricetes;Martellivirales;Bromoviridae;Alfamovirus
t1552mBot_S027RuonanNODE_7987_length_658_cov_15.035514_g4644_i1	658	Hepe_Virga	Bromoviridae	t1552mBot_S027	16.8617	NCBI	P03593.2	NA	NA	NA	LC485018	7.32e-24	117	P03593.2	Viruses;Riboviria;Orthornavirae;Kitrinoviricota;Alsuviricetes;Martellivirales;Bromoviridae;Alfamovirus
t1760mBot_S028RuonanNODE_4539_length_642_cov_9.651252_g3743_i1	642	Hepe_Virga	Bromoviridae	t1760mBot_S028	49.5498	NCBI	P03593.2	NA	NA	NA	LC485018	7.14e-24	117	P03593.2	Viruses;Riboviria;Orthornavirae;Kitrinoviricota;Alsuviricetes;Martellivirales;Bromoviridae;Alfamovirus
t1632mBot_S012RuonanNODE_16303_length_545_cov_6.824645_g15518_i1	545	Hepe_Virga	Bromoviridae	t1632mBot_S012	9.26641	NCBI	P03593.2	NA	NA	NA	LC485018	6.02e-24	117	P03593.2	Viruses;Riboviria;Orthornavirae;Kitrinoviricota;Alsuviricetes;Martellivirales;Bromoviridae;Alfamovirus
t1532mBot_S023RuonanNODE_2624_length_527_cov_88.571782_g2048_i3	527	Hepe_Virga	Bromoviridae	t1532mBot_S023	86.5524	NCBI	P03593.2	NA	NA	NA	LC485018	5.81e-24	117	P03593.2	Viruses;Riboviria;Orthornavirae;Kitrinoviricota;Alsuviricetes;Martellivirales;Bromoviridae;Alfamovirus
t1532mBot_S023RuonanNODE_3177_length_505_cov_93.023560_g2048_i4	505	Hepe_Virga	Bromoviridae	t1532mBot_S023	27.2	NCBI	P03593.2	NA	NA	NA	LC485018	5.55e-24	117	P03593.2	Viruses;Riboviria;Orthornavirae;Kitrinoviricota;Alsuviricetes;Martellivirales;Bromoviridae;Alfamovirus
t1532mBot_S023RuonanNODE_3178_length_505_cov_93.023560_g2048_i5	505	Hepe_Virga	Bromoviridae	t1532mBot_S023	34.903	NCBI	P03593.2	NA	NA	NA	LC485018	5.55e-24	117	P03593.2	Viruses;Riboviria;Orthornavirae;Kitrinoviricota;Alsuviricetes;Martellivirales;Bromoviridae;Alfamovirus
t1532mBot_S023RuonanNODE_12119_length_430_cov_2.127036_g11044_i0	430	Hepe_Virga	Bromoviridae	t1532mBot_S023	7.13546	NCBI	P03593.2	NA	NA	NA	LC485018	4.68e-24	117	P03593.2	Viruses;Riboviria;Orthornavirae;Kitrinoviricota;Alsuviricetes;Martellivirales;Bromoviridae;Alfamovirus
t1632mBot_S012RuonanNODE_54383_length_409_cov_16.685315_g52914_i0	409	Hepe_Virga	Bromoviridae	t1632mBot_S012	34.3198	NCBI	P03593.2	NA	NA	NA	LC485018	4.43e-24	117	P03593.2	Viruses;Riboviria;Orthornavirae;Kitrinoviricota;Alsuviricetes;Martellivirales;Bromoviridae;Alfamovirus
t1532mBot_S023RuonanNODE_23612_length_389_cov_8.349624_g22316_i0	389	Hepe_Virga	Bromoviridae	t1532mBot_S023	3.94118	NCBI	P03593.2	NA	NA	NA	LC485018	4.2e-24	117	P03593.2	Viruses;Riboviria;Orthornavirae;Kitrinoviricota;Alsuviricetes;Martellivirales;Bromoviridae;Alfamovirus
t164mBot_S020RuonanNODE_95658_length_373_cov_16.372000_g94273_i0	373	Hepe_Virga	Bromoviridae	t164mBot_S020	22.4448	NCBI	P03593.2	NA	NA	NA	LC485018	4.01e-24	117	P03593.2	Viruses;Riboviria;Orthornavirae;Kitrinoviricota;Alsuviricetes;Martellivirales;Bromoviridae;Alfamovirus
t1632mBot_S012RuonanNODE_97820_length_358_cov_55.906383_g95937_i0	358	Hepe_Virga	Bromoviridae	t1632mBot_S012	17.6297	NCBI	P03593.2	NA	NA	NA	LC485018	3.84e-24	117	P03593.2	Viruses;Riboviria;Orthornavirae;Kitrinoviricota;Alsuviricetes;Martellivirales;Bromoviridae;Alfamovirus
t1560mBot_S025RuonanNODE_65356_length_351_cov_7.723684_g63916_i0	351	Hepe_Virga	Bromoviridae	t1560mBot_S025	18.6216	NCBI	P03593.2	NA	NA	NA	LC485018	3.76e-24	117	P03593.2	Viruses;Riboviria;Orthornavirae;Kitrinoviricota;Alsuviricetes;Martellivirales;Bromoviridae;Alfamovirus
t1720mBot_S033RuonanNODE_148487_length_344_cov_24.945701_g146375_i0	344	Hepe_Virga	Bromoviridae	t1720mBot_S033	30.9642	NCBI	P03593.2	NA	NA	NA	LC485018	3.68e-24	117	P03593.2	Viruses;Riboviria;Orthornavirae;Kitrinoviricota;Alsuviricetes;Martellivirales;Bromoviridae;Alfamovirus
t15104mBot_S031RuonanNODE_99271_length_317_cov_1.226804_g98655_i0	317	Hepe_Virga	Bromoviridae	t15104mBot_S031	1.85259	NCBI	P03593.2	NA	NA	NA	LC485018	3.36e-24	117	P03593.2	Viruses;Riboviria;Orthornavirae;Kitrinoviricota;Alsuviricetes;Martellivirales;Bromoviridae;Alfamovirus
t1632mBot_S012RuonanNODE_5733_length_727_cov_11.763245_g5380_i1	727	Hepe_Virga	Bromoviridae	t1632mBot_S012	24.4078	NCBI	P03593.2	NA	NA	NA	LC485018	2.26e-24	119	P03593.2	Viruses;Riboviria;Orthornavirae;Kitrinoviricota;Alsuviricetes;Martellivirales;Bromoviridae;Alfamovirus
t164mBot_S020RuonanNODE_51289_length_410_cov_0.637631_g50009_i0	410	Hepe_Virga	Bromoviridae	t164mBot_S020	2.13944	NCBI	P03593.2	NA	NA	NA	LC485018	1.24e-24	119	P03593.2	Viruses;Riboviria;Orthornavirae;Kitrinoviricota;Alsuviricetes;Martellivirales;Bromoviridae;Alfamovirus
t174mBot_S011RuonanNODE_49092_length_331_cov_1.014423_g48837_i0	331	Hepe_Virga	Bromoviridae	t174mBot_S011	1	NCBI	P03593.2	NA	NA	NA	LC485018	9.8e-25	119	P03593.2	Viruses;Riboviria;Orthornavirae;Kitrinoviricota;Alsuviricetes;Martellivirales;Bromoviridae;Alfamovirus
t1580mBot_S013RuonanNODE_87235_length_330_cov_2.062802_g86376_i0	330	Hepe_Virga	Bromoviridae	t1580mBot_S013	1.99602	NCBI	P03593.2	NA	NA	NA	LC485018	9.77e-25	119	P03593.2	Viruses;Riboviria;Orthornavirae;Kitrinoviricota;Alsuviricetes;Martellivirales;Bromoviridae;Alfamovirus
t1580mBot_S013RuonanNODE_88013_length_329_cov_2.276699_g87154_i0	329	Hepe_Virga	Bromoviridae	t1580mBot_S013	2.24632	NCBI	P03593.2	NA	NA	NA	LC485018	9.73e-25	119	P03593.2	Viruses;Riboviria;Orthornavirae;Kitrinoviricota;Alsuviricetes;Martellivirales;Bromoviridae;Alfamovirus
t1552mBot_S027RuonanNODE_452241_length_280_cov_8.662420_g444838_i0	280	Hepe_Virga	Bromoviridae	t1552mBot_S027	6.66932	NCBI	P03593.2	NA	NA	NA	LC485018	8.18e-25	119	P03593.2	Viruses;Riboviria;Orthornavirae;Kitrinoviricota;Alsuviricetes;Martellivirales;Bromoviridae;Alfamovirus
t1632mBot_S012RuonanNODE_206018_length_275_cov_4.539474_g204091_i0	275	Hepe_Virga	Bromoviridae	t1632mBot_S012	4.20727	NCBI	P03593.2	NA	NA	NA	LC485018	8.02e-25	119	P03593.2	Viruses;Riboviria;Orthornavirae;Kitrinoviricota;Alsuviricetes;Martellivirales;Bromoviridae;Alfamovirus
t15104mBot_S031RuonanNODE_3381_length_693_cov_0.000000_g3202_i1	693	Hepe_Virga	Bromoviridae	t15104mBot_S031	10.8991	NCBI	P03593.2	NA	NA	NA	LC485018	5.98e-25	121	P03593.2	Viruses;Riboviria;Orthornavirae;Kitrinoviricota;Alsuviricetes;Martellivirales;Bromoviridae;Alfamovirus
t1592mBot_S010RuonanNODE_124_length_1480_cov_27.838615_g77_i1	1480	Hepe_Virga	Bromoviridae	t1592mBot_S010	53.1667	NCBI	P03593.2	NA	NA	NA	LC485018	3.63e-25	122	P03593.2	Viruses;Riboviria;Orthornavirae;Kitrinoviricota;Alsuviricetes;Martellivirales;Bromoviridae;Alfamovirus
t1760mBot_S028RuonanNODE_774_length_1437_cov_35.657534_g161_i5	1437	Hepe_Virga	Bromoviridae	t1760mBot_S028	25.4368	NCBI	P03593.2	NA	NA	NA	LC485018	3.52e-25	122	P03593.2	Viruses;Riboviria;Orthornavirae;Kitrinoviricota;Alsuviricetes;Martellivirales;Bromoviridae;Alfamovirus
t16104mBot_S021RuonanNODE_61_length_1425_cov_8.350230_g48_i1	1425	Hepe_Virga	Bromoviridae	t16104mBot_S021	14.1579	NCBI	P03593.2	NA	NA	NA	LC485018	3.49e-25	122	P03593.2	Viruses;Riboviria;Orthornavirae;Kitrinoviricota;Alsuviricetes;Martellivirales;Bromoviridae;Alfamovirus
t1592mBot_S010RuonanNODE_32842_length_387_cov_0.579545_g32367_i0	387	Hepe_Virga	Bromoviridae	t1592mBot_S010	2.26012	NCBI	P03593.2	NA	NA	NA	LC485018	3.23e-25	121	P03593.2	Viruses;Riboviria;Orthornavirae;Kitrinoviricota;Alsuviricetes;Martellivirales;Bromoviridae;Alfamovirus
t15104mBot_S031RuonanNODE_474_length_1265_cov_14.360771_g382_i1	1265	Hepe_Virga	Bromoviridae	t15104mBot_S031	30.3059	NCBI	P03593.2	NA	NA	NA	LC485018	3.1e-25	122	P03593.2	Viruses;Riboviria;Orthornavirae;Kitrinoviricota;Alsuviricetes;Martellivirales;Bromoviridae;Alfamovirus
t1592mBot_S010RuonanNODE_40370_length_370_cov_2.971660_g39814_i0	370	Hepe_Virga	Bromoviridae	t1592mBot_S010	2.8843	NCBI	P03593.2	NA	NA	NA	LC485018	3.08e-25	121	P03593.2	Viruses;Riboviria;Orthornavirae;Kitrinoviricota;Alsuviricetes;Martellivirales;Bromoviridae;Alfamovirus
t164mBot_S020RuonanNODE_103073_length_366_cov_3.534979_g101681_i0	366	Hepe_Virga	Bromoviridae	t164mBot_S020	4.90837	NCBI	P03593.2	NA	NA	NA	LC485018	3.04e-25	121	P03593.2	Viruses;Riboviria;Orthornavirae;Kitrinoviricota;Alsuviricetes;Martellivirales;Bromoviridae;Alfamovirus
t1764mBot_S05RuonanNODE_619_length_1141_cov_3.178782_g460_i1	1141	Hepe_Virga	Bromoviridae	t1764mBot_S05	6.38563	NCBI	P03593.2	NA	NA	NA	LC485018	2.78e-25	122	P03593.2	Viruses;Riboviria;Orthornavirae;Kitrinoviricota;Alsuviricetes;Martellivirales;Bromoviridae;Alfamovirus
t1612mBot_S014RuonanNODE_217_length_1044_cov_6.826276_g186_i1	1044	Hepe_Virga	Bromoviridae	t1612mBot_S014	9.4818	NCBI	P03593.2	NA	NA	NA	LC485018	2.54e-25	122	P03593.2	Viruses;Riboviria;Orthornavirae;Kitrinoviricota;Alsuviricetes;Martellivirales;Bromoviridae;Alfamovirus
t140mBot_S016RuonanNODE_83858_length_305_cov_3.862637_g83659_i0	305	Hepe_Virga	Bromoviridae	t140mBot_S016	50.8164	NCBI	P03593.2	NA	NA	NA	LC485018	2.49e-25	121	P03593.2	Viruses;Riboviria;Orthornavirae;Kitrinoviricota;Alsuviricetes;Martellivirales;Bromoviridae;Alfamovirus
t164mBot_S020RuonanNODE_197610_length_300_cov_5.446328_g196162_i0	300	Hepe_Virga	Bromoviridae	t164mBot_S020	33.1133	NCBI	P03593.2	NA	NA	NA	LC485018	2.44e-25	121	P03593.2	Viruses;Riboviria;Orthornavirae;Kitrinoviricota;Alsuviricetes;Martellivirales;Bromoviridae;Alfamovirus
t1632mBot_S012RuonanNODE_2943_length_877_cov_4.464191_g2737_i1	877	Hepe_Virga	Bromoviridae	t1632mBot_S012	13.5439	NCBI	P03593.2	NA	NA	NA	LC485018	2.12e-25	122	P03593.2	Viruses;Riboviria;Orthornavirae;Kitrinoviricota;Alsuviricetes;Martellivirales;Bromoviridae;Alfamovirus
t1732mBot_S06RuonanNODE_768_length_858_cov_44.893878_g731_i1	858	Hepe_Virga	Bromoviridae	t1732mBot_S06	52.197	NCBI	P03593.2	NA	NA	NA	LC485018	2.08e-25	122	P03593.2	Viruses;Riboviria;Orthornavirae;Kitrinoviricota;Alsuviricetes;Martellivirales;Bromoviridae;Alfamovirus
t1692mBot_S026RuonanNODE_1310_length_703_cov_9.924138_g1044_i1	703	Hepe_Virga	Bromoviridae	t1692mBot_S026	21.2475	NCBI	P03593.2	NA	NA	NA	LC485018	1.69e-25	122	P03593.2	Viruses;Riboviria;Orthornavirae;Kitrinoviricota;Alsuviricetes;Martellivirales;Bromoviridae;Alfamovirus
t1632mBot_S012RuonanNODE_14409_length_564_cov_102.358277_g13653_i1	564	Hepe_Virga	Bromoviridae	t1632mBot_S012	168.149	NCBI	P03593.2	NA	NA	NA	LC485018	1.34e-25	122	P03593.2	Viruses;Riboviria;Orthornavirae;Kitrinoviricota;Alsuviricetes;Martellivirales;Bromoviridae;Alfamovirus
t1732mBot_S06RuonanNODE_5663_length_531_cov_7.090686_g5473_i1	531	Hepe_Virga	Bromoviridae	t1732mBot_S06	11.4698	NCBI	P03593.2	NA	NA	NA	LC485018	1.26e-25	122	P03593.2	Viruses;Riboviria;Orthornavirae;Kitrinoviricota;Alsuviricetes;Martellivirales;Bromoviridae;Alfamovirus
t1612mBot_S014RuonanNODE_13778_length_405_cov_0.939716_g13632_i0	405	Hepe_Virga	Bromoviridae	t1612mBot_S014	1.39506	NCBI	P03593.2	NA	NA	NA	LC485018	9.43e-26	122	P03593.2	Viruses;Riboviria;Orthornavirae;Kitrinoviricota;Alsuviricetes;Martellivirales;Bromoviridae;Alfamovirus
t1552mBot_S027RuonanNODE_110616_length_399_cov_2.112319_g103982_i0	399	Hepe_Virga	Bromoviridae	t1552mBot_S027	32.8782	NCBI	P03593.2	NA	NA	NA	LC485018	9.28e-26	122	P03593.2	Viruses;Riboviria;Orthornavirae;Kitrinoviricota;Alsuviricetes;Martellivirales;Bromoviridae;Alfamovirus
t1720mBot_S033RuonanNODE_90585_length_390_cov_3.490637_g88709_i0	390	Hepe_Virga	Bromoviridae	t1720mBot_S033	6.00617	NCBI	P03593.2	NA	NA	NA	LC485018	9.05e-26	122	P03593.2	Viruses;Riboviria;Orthornavirae;Kitrinoviricota;Alsuviricetes;Martellivirales;Bromoviridae;Alfamovirus
t1720mBot_S033RuonanNODE_139043_length_351_cov_21.394737_g136945_i0	351	Hepe_Virga	Bromoviridae	t1720mBot_S033	44.0228	NCBI	P03593.2	NA	NA	NA	LC485018	8.08e-26	122	P03593.2	Viruses;Riboviria;Orthornavirae;Kitrinoviricota;Alsuviricetes;Martellivirales;Bromoviridae;Alfamovirus
t164mBot_S020RuonanNODE_127844_length_344_cov_5.683258_g126430_i0	344	Hepe_Virga	Bromoviridae	t164mBot_S020	14.1667	NCBI	P03593.2	NA	NA	NA	LC485018	7.9e-26	122	P03593.2	Viruses;Riboviria;Orthornavirae;Kitrinoviricota;Alsuviricetes;Martellivirales;Bromoviridae;Alfamovirus
t14-104mBot_S017RuonanNODE_69073_length_325_cov_5.148515_g68945_i0	325	Hepe_Virga	Bromoviridae	t14-104mBot_S017	6.69231	NCBI	P03593.2	NA	NA	NA	LC485018	7.42e-26	122	P03593.2	Viruses;Riboviria;Orthornavirae;Kitrinoviricota;Alsuviricetes;Martellivirales;Bromoviridae;Alfamovirus
t1752mBot_S018RuonanNODE_52450_length_308_cov_2.162162_g52185_i0	308	Hepe_Virga	Bromoviridae	t1752mBot_S018	2.148	NCBI	P03593.2	NA	NA	NA	LC485018	7e-26	122	P03593.2	Viruses;Riboviria;Orthornavirae;Kitrinoviricota;Alsuviricetes;Martellivirales;Bromoviridae;Alfamovirus
t1552mBot_S027RuonanNODE_383548_length_295_cov_2.645349_g376164_i0	295	Hepe_Virga	Bromoviridae	t1552mBot_S027	20.6014	NCBI	P03593.2	NA	NA	NA	LC485018	6.67e-26	122	P03593.2	Viruses;Riboviria;Orthornavirae;Kitrinoviricota;Alsuviricetes;Martellivirales;Bromoviridae;Alfamovirus
t1624mBot_S024RuonanNODE_16076_length_295_cov_5.639535_g15964_i0	295	Hepe_Virga	Bromoviridae	t1624mBot_S024	6.02335	NCBI	P03593.2	NA	NA	NA	LC485018	6.67e-26	122	P03593.2	Viruses;Riboviria;Orthornavirae;Kitrinoviricota;Alsuviricetes;Martellivirales;Bromoviridae;Alfamovirus
t174mBot_S011RuonanNODE_77624_length_291_cov_4.029762_g77368_i0	291	Hepe_Virga	Bromoviridae	t174mBot_S011	7.88031	NCBI	P03593.2	NA	NA	NA	LC485018	6.57e-26	122	P03593.2	Viruses;Riboviria;Orthornavirae;Kitrinoviricota;Alsuviricetes;Martellivirales;Bromoviridae;Alfamovirus
t1580mBot_S013RuonanNODE_170_length_1660_cov_11.519844_g155_i1	1660	Hepe_Virga	Bromoviridae	t1580mBot_S013	24.8898	NCBI	P03593.2	NA	NA	NA	LC485018	3.15e-26	126	P03593.2	Viruses;Riboviria;Orthornavirae;Kitrinoviricota;Alsuviricetes;Martellivirales;Bromoviridae;Alfamovirus
t1444mBot_S032RuonanNODE_71_length_1314_cov_90.170445_g56_i1	1314	Hepe_Virga	Bromoviridae	t1444mBot_S032	30.6469	NCBI	P03593.2	NA	NA	NA	LC485018	2.49e-26	126	P03593.2	Viruses;Riboviria;Orthornavirae;Kitrinoviricota;Alsuviricetes;Martellivirales;Bromoviridae;Alfamovirus
t1660mBot_S022RuonanNODE_191_length_1122_cov_22.183183_g161_i1	1122	Hepe_Virga	Bromoviridae	t1660mBot_S022	28.3119	NCBI	P03593.2	NA	NA	NA	LC485018	2.12e-26	126	P03593.2	Viruses;Riboviria;Orthornavirae;Kitrinoviricota;Alsuviricetes;Martellivirales;Bromoviridae;Alfamovirus
t16104mBot_S021RuonanNODE_309_length_943_cov_2.936585_g276_i1	943	Hepe_Virga	Bromoviridae	t16104mBot_S021	5.64606	NCBI	P03593.2	NA	NA	NA	LC485018	1.77e-26	126	P03593.2	Viruses;Riboviria;Orthornavirae;Kitrinoviricota;Alsuviricetes;Martellivirales;Bromoviridae;Alfamovirus
t1580mBot_S013RuonanNODE_2762_length_759_cov_5.369497_g2579_i1	759	Hepe_Virga	Bromoviridae	t1580mBot_S013	13.1773	NCBI	P03593.2	NA	NA	NA	LC485018	1.41e-26	126	P03593.2	Viruses;Riboviria;Orthornavirae;Kitrinoviricota;Alsuviricetes;Martellivirales;Bromoviridae;Alfamovirus
t1484mBot_S015RuonanNODE_3107_length_740_cov_9.623987_g2952_i1	740	Hepe_Virga	Bromoviridae	t1484mBot_S015	31.5528	NCBI	P03593.2	NA	NA	NA	LC485018	1.38e-26	126	P03593.2	Viruses;Riboviria;Orthornavirae;Kitrinoviricota;Alsuviricetes;Martellivirales;Bromoviridae;Alfamovirus
t1532mBot_S023RuonanNODE_726_length_704_cov_17.132530_g484_i1	704	Hepe_Virga	Bromoviridae	t1532mBot_S023	31.0984	NCBI	P03593.2	NA	NA	NA	LC485018	1.31e-26	126	P03593.2	Viruses;Riboviria;Orthornavirae;Kitrinoviricota;Alsuviricetes;Martellivirales;Bromoviridae;Alfamovirus
t1660mBot_S022RuonanNODE_1251_length_674_cov_19.831216_g1170_i1	674	Hepe_Virga	Bromoviridae	t1660mBot_S022	27.5074	NCBI	P03593.2	NA	NA	NA	LC485018	1.25e-26	126	P03593.2	Viruses;Riboviria;Orthornavirae;Kitrinoviricota;Alsuviricetes;Martellivirales;Bromoviridae;Alfamovirus
t1632mBot_S012RuonanNODE_8427_length_656_cov_6.300188_g7889_i1	656	Hepe_Virga	Bromoviridae	t1632mBot_S012	14.4845	NCBI	P03593.2	NA	NA	NA	LC485018	1.21e-26	126	P03593.2	Viruses;Riboviria;Orthornavirae;Kitrinoviricota;Alsuviricetes;Martellivirales;Bromoviridae;Alfamovirus
t1592mBot_S010RuonanNODE_2373_length_638_cov_12.023301_g2211_i1	638	Hepe_Virga	Bromoviridae	t1592mBot_S010	12.8276	NCBI	P03593.2	NA	NA	NA	LC485018	1.18e-26	126	P03593.2	Viruses;Riboviria;Orthornavirae;Kitrinoviricota;Alsuviricetes;Martellivirales;Bromoviridae;Alfamovirus
t1632mBot_S012RuonanNODE_9817_length_628_cov_1.425743_g9245_i1	628	Hepe_Virga	Bromoviridae	t1632mBot_S012	5.15061	NCBI	P03593.2	NA	NA	NA	LC485018	1.16e-26	126	P03593.2	Viruses;Riboviria;Orthornavirae;Kitrinoviricota;Alsuviricetes;Martellivirales;Bromoviridae;Alfamovirus
t14100mBot_S030RuonanNODE_7614_length_567_cov_3.563063_g6887_i1	567	Hepe_Virga	Bromoviridae	t14100mBot_S030	5.15873	NCBI	P03593.2	NA	NA	NA	LC485018	1.04e-26	126	P03593.2	Viruses;Riboviria;Orthornavirae;Kitrinoviricota;Alsuviricetes;Martellivirales;Bromoviridae;Alfamovirus
t1484mBot_S015RuonanNODE_6875_length_564_cov_22.598639_g6594_i1	564	Hepe_Virga	Bromoviridae	t1484mBot_S015	23.7981	NCBI	P03593.2	NA	NA	NA	LC485018	1.04e-26	126	P03593.2	Viruses;Riboviria;Orthornavirae;Kitrinoviricota;Alsuviricetes;Martellivirales;Bromoviridae;Alfamovirus
t164mBot_S020RuonanNODE_107360_length_362_cov_3.606695_g105967_i0	362	Hepe_Virga	Bromoviridae	t164mBot_S020	4.37288	NCBI	P03593.2	NA	NA	NA	LC485018	6.46e-27	126	P03593.2	Viruses;Riboviria;Orthornavirae;Kitrinoviricota;Alsuviricetes;Martellivirales;Bromoviridae;Alfamovirus
t1532mBot_S023RuonanNODE_43186_length_339_cov_15.851852_g41057_i0	339	Hepe_Virga	Bromoviridae	t1532mBot_S023	29.6597	NCBI	P03593.2	NA	NA	NA	LC485018	6.01e-27	126	P03593.2	Viruses;Riboviria;Orthornavirae;Kitrinoviricota;Alsuviricetes;Martellivirales;Bromoviridae;Alfamovirus
t1632mBot_S012RuonanNODE_1428_length_1089_cov_1.789855_g1258_i1	1089	Hepe_Virga	Bromoviridae	t1632mBot_S012	4.00327	NCBI	P03593.2	NA	NA	NA	LC485018	5.71e-27	128	P03593.2	Viruses;Riboviria;Orthornavirae;Kitrinoviricota;Alsuviricetes;Martellivirales;Bromoviridae;Alfamovirus
t16104mBot_S021RuonanNODE_505_length_831_cov_2.543785_g445_i1	831	Hepe_Virga	Bromoviridae	t16104mBot_S021	4.52053	NCBI	P03593.2	NA	NA	NA	LC485018	4.32e-27	128	P03593.2	Viruses;Riboviria;Orthornavirae;Kitrinoviricota;Alsuviricetes;Martellivirales;Bromoviridae;Alfamovirus
t164mBot_S020RuonanNODE_2555_length_715_cov_4.326014_g2109_i1	715	Hepe_Virga	Bromoviridae	t164mBot_S020	6.48503	NCBI	P03593.2	NA	NA	NA	LC485018	3.69e-27	128	P03593.2	Viruses;Riboviria;Orthornavirae;Kitrinoviricota;Alsuviricetes;Martellivirales;Bromoviridae;Alfamovirus
t1460mBot_S029RuonanNODE_836_length_675_cov_3.507246_g625_i1	675	Hepe_Virga	Bromoviridae	t1460mBot_S029	6.86634	NCBI	P03593.2	NA	NA	NA	LC485018	3.47e-27	128	P03593.2	Viruses;Riboviria;Orthornavirae;Kitrinoviricota;Alsuviricetes;Martellivirales;Bromoviridae;Alfamovirus
t15104mBot_S031RuonanNODE_17267_length_457_cov_3.820359_g16996_i0	457	Hepe_Virga	Bromoviridae	t15104mBot_S031	5.22624	NCBI	P03593.2	NA	NA	NA	LC485018	2.31e-27	128	P03593.2	Viruses;Riboviria;Orthornavirae;Kitrinoviricota;Alsuviricetes;Martellivirales;Bromoviridae;Alfamovirus
t1460mBot_S029RuonanNODE_4991_length_451_cov_2.347561_g4486_i0	451	Hepe_Virga	Bromoviridae	t1460mBot_S029	6.0875	NCBI	P03593.2	NA	NA	NA	LC485018	2.28e-27	128	P03593.2	Viruses;Riboviria;Orthornavirae;Kitrinoviricota;Alsuviricetes;Martellivirales;Bromoviridae;Alfamovirus
t1752mBot_S018RuonanNODE_9261_length_433_cov_2.474194_g9042_i0	433	Hepe_Virga	Bromoviridae	t1752mBot_S018	4.18707	NCBI	P03593.2	NA	NA	NA	LC485018	2.18e-27	128	P03593.2	Viruses;Riboviria;Orthornavirae;Kitrinoviricota;Alsuviricetes;Martellivirales;Bromoviridae;Alfamovirus
t14-104mBot_S017RuonanNODE_21062_length_416_cov_0.733788_g20938_i0	416	Hepe_Virga	Bromoviridae	t14-104mBot_S017	1.29143	NCBI	P03593.2	NA	NA	NA	LC485018	2.09e-27	128	P03593.2	Viruses;Riboviria;Orthornavirae;Kitrinoviricota;Alsuviricetes;Martellivirales;Bromoviridae;Alfamovirus
t1484mBot_S015RuonanNODE_25843_length_396_cov_1.538462_g25487_i0	396	Hepe_Virga	Bromoviridae	t1484mBot_S015	2.58308	NCBI	P03593.2	NA	NA	NA	LC485018	1.98e-27	128	P03593.2	Viruses;Riboviria;Orthornavirae;Kitrinoviricota;Alsuviricetes;Martellivirales;Bromoviridae;Alfamovirus
t1760mBot_S028RuonanNODE_46583_length_384_cov_1.371648_g45160_i0	384	Hepe_Virga	Bromoviridae	t1760mBot_S028	4.92348	NCBI	P03593.2	NA	NA	NA	LC485018	1.91e-27	128	P03593.2	Viruses;Riboviria;Orthornavirae;Kitrinoviricota;Alsuviricetes;Martellivirales;Bromoviridae;Alfamovirus
t1660mBot_S022RuonanNODE_30437_length_363_cov_3.566667_g29854_i0	363	Hepe_Virga	Bromoviridae	t1660mBot_S022	5	NCBI	P03593.2	NA	NA	NA	LC485018	1.8e-27	128	P03593.2	Viruses;Riboviria;Orthornavirae;Kitrinoviricota;Alsuviricetes;Martellivirales;Bromoviridae;Alfamovirus
t1720mBot_S033RuonanNODE_150752_length_343_cov_2.795455_g148640_i0	343	Hepe_Virga	Bromoviridae	t1720mBot_S033	4.57434	NCBI	P03593.2	NA	NA	NA	LC485018	1.69e-27	128	P03593.2	Viruses;Riboviria;Orthornavirae;Kitrinoviricota;Alsuviricetes;Martellivirales;Bromoviridae;Alfamovirus
t14100mBot_S030RuonanNODE_104498_length_318_cov_4.307692_g103334_i0	318	Hepe_Virga	Bromoviridae	t14100mBot_S030	5.6746	NCBI	P03593.2	NA	NA	NA	LC485018	1.56e-27	128	P03593.2	Viruses;Riboviria;Orthornavirae;Kitrinoviricota;Alsuviricetes;Martellivirales;Bromoviridae;Alfamovirus
t1752mBot_S018RuonanNODE_51803_length_309_cov_2.161290_g51538_i0	309	Hepe_Virga	Bromoviridae	t1752mBot_S018	2.15534	NCBI	P03593.2	NA	NA	NA	LC485018	1.51e-27	128	P03593.2	Viruses;Riboviria;Orthornavirae;Kitrinoviricota;Alsuviricetes;Martellivirales;Bromoviridae;Alfamovirus
t1532mBot_S023RuonanNODE_61792_length_306_cov_8.781421_g59643_i0	306	Hepe_Virga	Bromoviridae	t1532mBot_S023	16.7171	NCBI	P03593.2	NA	NA	NA	LC485018	1.49e-27	128	P03593.2	Viruses;Riboviria;Orthornavirae;Kitrinoviricota;Alsuviricetes;Martellivirales;Bromoviridae;Alfamovirus
t1692mBot_S026RuonanNODE_61592_length_297_cov_3.155172_g60595_i0	297	Hepe_Virga	Bromoviridae	t1692mBot_S026	12.4276	NCBI	P03593.2	NA	NA	NA	LC485018	1.44e-27	128	P03593.2	Viruses;Riboviria;Orthornavirae;Kitrinoviricota;Alsuviricetes;Martellivirales;Bromoviridae;Alfamovirus
t1732mBot_S06RuonanNODE_75977_length_297_cov_2.672414_g75376_i0	297	Hepe_Virga	Bromoviridae	t1732mBot_S06	6.18581	NCBI	P03593.2	NA	NA	NA	LC485018	1.44e-27	128	P03593.2	Viruses;Riboviria;Orthornavirae;Kitrinoviricota;Alsuviricetes;Martellivirales;Bromoviridae;Alfamovirus
t15104mBot_S031RuonanNODE_120893_length_292_cov_2.224852_g120275_i0	292	Hepe_Virga	Bromoviridae	t15104mBot_S031	2.476	NCBI	P03593.2	NA	NA	NA	LC485018	1.42e-27	128	P03593.2	Viruses;Riboviria;Orthornavirae;Kitrinoviricota;Alsuviricetes;Martellivirales;Bromoviridae;Alfamovirus
t1632mBot_S012RuonanNODE_216949_length_269_cov_3.589041_g215019_i0	269	Hepe_Virga	Bromoviridae	t1632mBot_S012	4.08333	NCBI	P03593.2	NA	NA	NA	LC485018	1.3e-27	128	P03593.2	Viruses;Riboviria;Orthornavirae;Kitrinoviricota;Alsuviricetes;Martellivirales;Bromoviridae;Alfamovirus
t1632mBot_S012RuonanNODE_110_length_2035_cov_13.393305_g85_i1	2035	Hepe_Virga	Bromoviridae	t1632mBot_S012	36.2811	NCBI	P03593.2	NA	NA	NA	LC485018	8.34e-28	132	P03593.2	Viruses;Riboviria;Orthornavirae;Kitrinoviricota;Alsuviricetes;Martellivirales;Bromoviridae;Alfamovirus
t1632mBot_S012RuonanNODE_2565_length_909_cov_8.553435_g2371_i1	909	Hepe_Virga	Bromoviridae	t1632mBot_S012	24.2233	NCBI	P03593.2	NA	NA	NA	LC485018	3.66e-28	132	P03593.2	Viruses;Riboviria;Orthornavirae;Kitrinoviricota;Alsuviricetes;Martellivirales;Bromoviridae;Alfamovirus
t1580mBot_S013RuonanNODE_1500_length_907_cov_23.084184_g1364_i1	907	Hepe_Virga	Bromoviridae	t1580mBot_S013	40.3509	NCBI	P03593.2	NA	NA	NA	LC485018	3.65e-28	132	P03593.2	Viruses;Riboviria;Orthornavirae;Kitrinoviricota;Alsuviricetes;Martellivirales;Bromoviridae;Alfamovirus
t1684mBot_S019RuonanNODE_834_length_740_cov_14.674230_g688_i1	740	Hepe_Virga	Bromoviridae	t1684mBot_S019	21.238	NCBI	P03593.2	NA	NA	NA	LC485018	2.96e-28	132	P03593.2	Viruses;Riboviria;Orthornavirae;Kitrinoviricota;Alsuviricetes;Martellivirales;Bromoviridae;Alfamovirus
t1684mBot_S019RuonanNODE_1284_length_662_cov_3.910946_g1126_i1	662	Hepe_Virga	Bromoviridae	t1684mBot_S019	5.47734	NCBI	P03593.2	NA	NA	NA	LC485018	2.63e-28	132	P03593.2	Viruses;Riboviria;Orthornavirae;Kitrinoviricota;Alsuviricetes;Martellivirales;Bromoviridae;Alfamovirus
t14100mBot_S030RuonanNODE_4646_length_653_cov_8.001887_g4000_i1	653	Hepe_Virga	Bromoviridae	t14100mBot_S030	8.96904	NCBI	P03593.2	NA	NA	NA	LC485018	2.59e-28	132	P03593.2	Viruses;Riboviria;Orthornavirae;Kitrinoviricota;Alsuviricetes;Martellivirales;Bromoviridae;Alfamovirus
t1760mBot_S028RuonanNODE_6908_length_570_cov_13.434004_g6052_i1	570	Hepe_Virga	Bromoviridae	t1760mBot_S028	58.6895	NCBI	P03593.2	NA	NA	NA	LC485018	2.25e-28	132	P03593.2	Viruses;Riboviria;Orthornavirae;Kitrinoviricota;Alsuviricetes;Martellivirales;Bromoviridae;Alfamovirus
t1484mBot_S015RuonanNODE_6819_length_566_cov_3.094808_g6539_i1	566	Hepe_Virga	Bromoviridae	t1484mBot_S015	6.41459	NCBI	P03593.2	NA	NA	NA	LC485018	2.24e-28	132	P03593.2	Viruses;Riboviria;Orthornavirae;Kitrinoviricota;Alsuviricetes;Martellivirales;Bromoviridae;Alfamovirus
t1592mBot_S010RuonanNODE_3998_length_564_cov_9.714286_g3790_i1	564	Hepe_Virga	Bromoviridae	t1592mBot_S010	13.8546	NCBI	P03593.2	NA	NA	NA	LC485018	2.23e-28	132	P03593.2	Viruses;Riboviria;Orthornavirae;Kitrinoviricota;Alsuviricetes;Martellivirales;Bromoviridae;Alfamovirus
t1552mBot_S027RuonanNODE_15556_length_541_cov_9.502392_g10822_i1	541	Hepe_Virga	Bromoviridae	t1552mBot_S027	13.1664	NCBI	P03593.2	NA	NA	NA	LC485018	2.13e-28	132	P03593.2	Viruses;Riboviria;Orthornavirae;Kitrinoviricota;Alsuviricetes;Martellivirales;Bromoviridae;Alfamovirus
t1580mBot_S013RuonanNODE_9593_length_538_cov_5.337349_g9299_i1	538	Hepe_Virga	Bromoviridae	t1580mBot_S013	9.5121	NCBI	P03593.2	NA	NA	NA	LC485018	2.12e-28	132	P03593.2	Viruses;Riboviria;Orthornavirae;Kitrinoviricota;Alsuviricetes;Martellivirales;Bromoviridae;Alfamovirus
t1632mBot_S012RuonanNODE_800_length_1306_cov_17.071006_g641_i1	1306	Hepe_Virga	Bromoviridae	t1632mBot_S012	17.438	NCBI	P03593.2	NA	NA	NA	LC485018	1.48e-28	134	P03593.2	Viruses;Riboviria;Orthornavirae;Kitrinoviricota;Alsuviricetes;Martellivirales;Bromoviridae;Alfamovirus
t1632mBot_S012RuonanNODE_855_length_1282_cov_120.735294_g695_i2	1282	Hepe_Virga	Bromoviridae	t1632mBot_S012	162.732	NCBI	P03593.2	NA	NA	NA	LC485018	1.45e-28	134	P03593.2	Viruses;Riboviria;Orthornavirae;Kitrinoviricota;Alsuviricetes;Martellivirales;Bromoviridae;Alfamovirus
t1632mBot_S012RuonanNODE_857_length_1279_cov_120.885813_g695_i3	1279	Hepe_Virga	Bromoviridae	t1632mBot_S012	37.9757	NCBI	P03593.2	NA	NA	NA	LC485018	1.45e-28	134	P03593.2	Viruses;Riboviria;Orthornavirae;Kitrinoviricota;Alsuviricetes;Martellivirales;Bromoviridae;Alfamovirus
t1560mBot_S025RuonanNODE_57119_length_363_cov_4.241667_g55686_i0	363	Hepe_Virga	Bromoviridae	t1560mBot_S025	22.1515	NCBI	P03593.2	NA	NA	NA	LC485018	1.39e-28	132	P03593.2	Viruses;Riboviria;Orthornavirae;Kitrinoviricota;Alsuviricetes;Martellivirales;Bromoviridae;Alfamovirus
t1660mBot_S022RuonanNODE_33889_length_351_cov_18.464912_g33304_i0	351	Hepe_Virga	Bromoviridae	t1660mBot_S022	23.4371	NCBI	P03593.2	NA	NA	NA	LC485018	1.34e-28	132	P03593.2	Viruses;Riboviria;Orthornavirae;Kitrinoviricota;Alsuviricetes;Martellivirales;Bromoviridae;Alfamovirus
t1532mBot_S023RuonanNODE_39463_length_347_cov_15.910714_g37343_i0	347	Hepe_Virga	Bromoviridae	t1532mBot_S023	19.2755	NCBI	P03593.2	NA	NA	NA	LC485018	1.33e-28	132	P03593.2	Viruses;Riboviria;Orthornavirae;Kitrinoviricota;Alsuviricetes;Martellivirales;Bromoviridae;Alfamovirus
t1720mBot_S033RuonanNODE_897_length_1099_cov_14.147541_g555_i2	1099	Hepe_Virga	Bromoviridae	t1720mBot_S033	19.3429	NCBI	P03593.2	NA	NA	NA	LC485018	1.24e-28	134	P03593.2	Viruses;Riboviria;Orthornavirae;Kitrinoviricota;Alsuviricetes;Martellivirales;Bromoviridae;Alfamovirus
t1720mBot_S033RuonanNODE_907_length_1095_cov_16.110082_g555_i3	1095	Hepe_Virga	Bromoviridae	t1720mBot_S033	21.1918	NCBI	P03593.2	NA	NA	NA	LC485018	1.23e-28	134	P03593.2	Viruses;Riboviria;Orthornavirae;Kitrinoviricota;Alsuviricetes;Martellivirales;Bromoviridae;Alfamovirus
t15104mBot_S031RuonanNODE_857_length_1055_cov_8.669528_g754_i1	1055	Hepe_Virga	Bromoviridae	t15104mBot_S031	16.0919	NCBI	P03593.2	NA	NA	NA	LC485018	1.19e-28	134	P03593.2	Viruses;Riboviria;Orthornavirae;Kitrinoviricota;Alsuviricetes;Martellivirales;Bromoviridae;Alfamovirus
t1532mBot_S023RuonanNODE_2592_length_529_cov_9.009852_g2022_i1	529	Hepe_Virga	Bromoviridae	t1532mBot_S023	63.8979	NCBI	P03593.2	NA	NA	NA	LC485018	5.79e-29	134	P03593.2	Viruses;Riboviria;Orthornavirae;Kitrinoviricota;Alsuviricetes;Martellivirales;Bromoviridae;Alfamovirus
t1732mBot_S06RuonanNODE_11491_length_452_cov_1.072948_g11057_i0	452	Hepe_Virga	Bromoviridae	t1732mBot_S06	2.55435	NCBI	P03593.2	NA	NA	NA	LC485018	4.9e-29	134	P03593.2	Viruses;Riboviria;Orthornavirae;Kitrinoviricota;Alsuviricetes;Martellivirales;Bromoviridae;Alfamovirus
t1492mBot_S04RuonanNODE_9136_length_432_cov_4.129450_g8869_i0	432	Hepe_Virga	Bromoviridae	t1492mBot_S04	9.49537	NCBI	P03593.2	NA	NA	NA	LC485018	4.67e-29	134	P03593.2	Viruses;Riboviria;Orthornavirae;Kitrinoviricota;Alsuviricetes;Martellivirales;Bromoviridae;Alfamovirus
t1732mBot_S06RuonanNODE_23179_length_404_cov_3.498221_g22690_i0	404	Hepe_Virga	Bromoviridae	t1732mBot_S06	5.99752	NCBI	P03593.2	NA	NA	NA	LC485018	4.35e-29	134	P03593.2	Viruses;Riboviria;Orthornavirae;Kitrinoviricota;Alsuviricetes;Martellivirales;Bromoviridae;Alfamovirus
t1484mBot_S015RuonanNODE_540_length_1354_cov_22.762794_g495_i1	1354	Hepe_Virga	Bromoviridae	t1484mBot_S015	34.8795	NCBI	P03593.2	NA	NA	NA	LC485018	4.26e-29	135	P03593.2	Viruses;Riboviria;Orthornavirae;Kitrinoviricota;Alsuviricetes;Martellivirales;Bromoviridae;Alfamovirus
t1492mBot_S04RuonanNODE_56519_length_285_cov_6.932099_g56228_i0	285	Hepe_Virga	Bromoviridae	t1492mBot_S04	11.6527	NCBI	P03593.2	NA	NA	NA	LC485018	2.97e-29	134	P03593.2	Viruses;Riboviria;Orthornavirae;Kitrinoviricota;Alsuviricetes;Martellivirales;Bromoviridae;Alfamovirus
t1552mBot_S027RuonanNODE_37197_length_454_cov_6.138973_g30062_i1	454	Hepe_Virga	Bromoviridae	t1552mBot_S027	13.6306	NCBI	P03593.2	NA	NA	NA	LC485018	1.37e-29	135	P03593.2	Viruses;Riboviria;Orthornavirae;Kitrinoviricota;Alsuviricetes;Martellivirales;Bromoviridae;Alfamovirus
t1580mBot_S013RuonanNODE_849_length_1077_cov_16.927673_g723_i1	1077	Hepe_Virga	Bromoviridae	t1580mBot_S013	32.3681	NCBI	P03593.2	NA	NA	NA	LC485018	9.37e-30	137	P03593.2	Viruses;Riboviria;Orthornavirae;Kitrinoviricota;Alsuviricetes;Martellivirales;Bromoviridae;Alfamovirus
t1660mBot_S022RuonanNODE_1001_length_713_cov_3.806780_g923_i1	713	Hepe_Virga	Bromoviridae	t1660mBot_S022	8.13607	NCBI	P03593.2	NA	NA	NA	LC485018	6.11e-30	137	P03593.2	Viruses;Riboviria;Orthornavirae;Kitrinoviricota;Alsuviricetes;Martellivirales;Bromoviridae;Alfamovirus
t1484mBot_S015RuonanNODE_3754_length_696_cov_24.085515_g3580_i1	696	Hepe_Virga	Bromoviridae	t1484mBot_S015	60.5549	NCBI	P03593.2	NA	NA	NA	LC485018	5.96e-30	137	P03593.2	Viruses;Riboviria;Orthornavirae;Kitrinoviricota;Alsuviricetes;Martellivirales;Bromoviridae;Alfamovirus
t1444mBot_S032RuonanNODE_1361_length_607_cov_0.000000_g1050_i1	607	Hepe_Virga	Bromoviridae	t1444mBot_S032	26.9929	NCBI	P03593.2	NA	NA	NA	LC485018	5.18e-30	137	P03593.2	Viruses;Riboviria;Orthornavirae;Kitrinoviricota;Alsuviricetes;Martellivirales;Bromoviridae;Alfamovirus
t1484mBot_S015RuonanNODE_7616_length_544_cov_5.351544_g7330_i1	544	Hepe_Virga	Bromoviridae	t1484mBot_S015	15.7574	NCBI	P03593.2	NA	NA	NA	LC485018	4.61e-30	137	P03593.2	Viruses;Riboviria;Orthornavirae;Kitrinoviricota;Alsuviricetes;Martellivirales;Bromoviridae;Alfamovirus
t1532mBot_S023RuonanNODE_4118_length_484_cov_11.972299_g3063_i1	484	Hepe_Virga	Bromoviridae	t1532mBot_S023	22.9649	NCBI	P03593.2	NA	NA	NA	LC485018	4.08e-30	137	P03593.2	Viruses;Riboviria;Orthornavirae;Kitrinoviricota;Alsuviricetes;Martellivirales;Bromoviridae;Alfamovirus
t16104mBot_S021RuonanNODE_13420_length_413_cov_1.455172_g13119_i0	413	Hepe_Virga	Bromoviridae	t16104mBot_S021	2.83467	NCBI	P03593.2	NA	NA	NA	LC485018	3.44e-30	137	P03593.2	Viruses;Riboviria;Orthornavirae;Kitrinoviricota;Alsuviricetes;Martellivirales;Bromoviridae;Alfamovirus
t1632mBot_S012RuonanNODE_92969_length_366_cov_1.609053_g91095_i0	366	Hepe_Virga	Bromoviridae	t1632mBot_S012	6.21311	NCBI	P03593.2	NA	NA	NA	LC485018	3.02e-30	137	P03593.2	Viruses;Riboviria;Orthornavirae;Kitrinoviricota;Alsuviricetes;Martellivirales;Bromoviridae;Alfamovirus
t1632mBot_S012RuonanNODE_144872_length_315_cov_4.645833_g142964_i0	315	Hepe_Virga	Bromoviridae	t1632mBot_S012	34.1746	NCBI	P03593.2	NA	NA	NA	LC485018	2.56e-30	137	P03593.2	Viruses;Riboviria;Orthornavirae;Kitrinoviricota;Alsuviricetes;Martellivirales;Bromoviridae;Alfamovirus
t1460mBot_S029RuonanNODE_347_length_945_cov_4.052311_g150_i1	945	Hepe_Virga	Bromoviridae	t1460mBot_S029	6.03182	NCBI	P03593.2	NA	NA	NA	LC485018	2.28e-30	139	P03593.2	Viruses;Riboviria;Orthornavirae;Kitrinoviricota;Alsuviricetes;Martellivirales;Bromoviridae;Alfamovirus
t1720mBot_S033RuonanNODE_2720_length_787_cov_8.367470_g2231_i1	787	Hepe_Virga	Bromoviridae	t1720mBot_S033	12.8295	NCBI	P03593.2	NA	NA	NA	LC485018	1.88e-30	139	P03593.2	Viruses;Riboviria;Orthornavirae;Kitrinoviricota;Alsuviricetes;Martellivirales;Bromoviridae;Alfamovirus
t1552mBot_S027RuonanNODE_8590_length_642_cov_4.928709_g5121_i1	642	Hepe_Virga	Bromoviridae	t1552mBot_S027	26.5296	NCBI	P03593.2	NA	NA	NA	LC485018	1.52e-30	139	P03593.2	Viruses;Riboviria;Orthornavirae;Kitrinoviricota;Alsuviricetes;Martellivirales;Bromoviridae;Alfamovirus
t164mBot_S020RuonanNODE_19282_length_462_cov_0.884956_g18275_i0	462	Hepe_Virga	Bromoviridae	t164mBot_S020	3.08658	NCBI	P03593.2	NA	NA	NA	LC485018	1.08e-30	139	P03593.2	Viruses;Riboviria;Orthornavirae;Kitrinoviricota;Alsuviricetes;Martellivirales;Bromoviridae;Alfamovirus
t1552mBot_S027RuonanNODE_157544_length_377_cov_3.811024_g150560_i0	377	Hepe_Virga	Bromoviridae	t1552mBot_S027	17.7394	NCBI	P03593.2	NA	NA	NA	LC485018	8.67e-31	139	P03593.2	Viruses;Riboviria;Orthornavirae;Kitrinoviricota;Alsuviricetes;Martellivirales;Bromoviridae;Alfamovirus
t1552mBot_S027RuonanNODE_220873_length_346_cov_3.260090_g213712_i0	346	Hepe_Virga	Bromoviridae	t1552mBot_S027	18.6908	NCBI	P03593.2	NA	NA	NA	LC485018	7.9e-31	139	P03593.2	Viruses;Riboviria;Orthornavirae;Kitrinoviricota;Alsuviricetes;Martellivirales;Bromoviridae;Alfamovirus
t164mBot_S020RuonanNODE_186617_length_306_cov_4.601093_g185170_i0	306	Hepe_Virga	Bromoviridae	t164mBot_S020	5.20915	NCBI	P03593.2	NA	NA	NA	LC485018	6.9e-31	139	P03593.2	Viruses;Riboviria;Orthornavirae;Kitrinoviricota;Alsuviricetes;Martellivirales;Bromoviridae;Alfamovirus
t1720mBot_S033RuonanNODE_240800_length_295_cov_2.232558_g238631_i0	295	Hepe_Virga	Bromoviridae	t1720mBot_S033	4.99203	NCBI	P03593.2	NA	NA	NA	LC485018	6.62e-31	139	P03593.2	Viruses;Riboviria;Orthornavirae;Kitrinoviricota;Alsuviricetes;Martellivirales;Bromoviridae;Alfamovirus
t1444mBot_S032RuonanNODE_10146_length_404_cov_0.000000_g9573_i0	404	Hepe_Virga	Bromoviridae	t1444mBot_S032	1.97281	NCBI	P03593.2	NA	NA	NA	LC485018	7.22e-32	143	P03593.2	Viruses;Riboviria;Orthornavirae;Kitrinoviricota;Alsuviricetes;Martellivirales;Bromoviridae;Alfamovirus
t140mBot_S016RuonanNODE_296_length_1002_cov_3.251422_g230_i1	1002	Hepe_Virga	Bromoviridae	t140mBot_S016	8.6966	NCBI	P03593.2	NA	NA	NA	LC485018	5.2e-32	145	P03593.2	Viruses;Riboviria;Orthornavirae;Kitrinoviricota;Alsuviricetes;Martellivirales;Bromoviridae;Alfamovirus
t16104mBot_S021RuonanNODE_1081_length_679_cov_1.620504_g1002_i1	679	Hepe_Virga	Bromoviridae	t16104mBot_S021	7.82371	NCBI	P03593.2	NA	NA	NA	LC485018	3.47e-32	145	P03593.2	Viruses;Riboviria;Orthornavirae;Kitrinoviricota;Alsuviricetes;Martellivirales;Bromoviridae;Alfamovirus
t15104mBot_S031RuonanNODE_3840_length_668_cov_1.612844_g3659_i1	668	Hepe_Virga	Bromoviridae	t15104mBot_S031	2.66667	NCBI	P03593.2	NA	NA	NA	LC485018	3.41e-32	145	P03593.2	Viruses;Riboviria;Orthornavirae;Kitrinoviricota;Alsuviricetes;Martellivirales;Bromoviridae;Alfamovirus
t14100mBot_S030RuonanNODE_8133_length_557_cov_2.755760_g7398_i1	557	Hepe_Virga	Bromoviridae	t14100mBot_S030	5.42395	NCBI	P03593.2	NA	NA	NA	LC485018	2.83e-32	145	P03593.2	Viruses;Riboviria;Orthornavirae;Kitrinoviricota;Alsuviricetes;Martellivirales;Bromoviridae;Alfamovirus
t1552mBot_S027RuonanNODE_27844_length_471_cov_17.632184_g35110_i0	471	Hepe_Virga	Bromoviridae	t1552mBot_S027	27.0352	NCBI	P03593.2	NA	NA	NA	LC485018	2.37e-32	145	P03593.2	Viruses;Riboviria;Orthornavirae;Kitrinoviricota;Alsuviricetes;Martellivirales;Bromoviridae;Alfamovirus
t1580mBot_S013RuonanNODE_117482_length_299_cov_3.517045_g116620_i0	299	Hepe_Virga	Bromoviridae	t1580mBot_S013	4.46154	NCBI	P03593.2	NA	NA	NA	LC485018	1.45e-32	145	P03593.2	Viruses;Riboviria;Orthornavirae;Kitrinoviricota;Alsuviricetes;Martellivirales;Bromoviridae;Alfamovirus
t140mBot_S016RuonanNODE_102019_length_274_cov_6.496689_g101820_i0	274	Hepe_Virga	Bromoviridae	t140mBot_S016	4.98805	NCBI	P03593.2	NA	NA	NA	LC485018	3.66e-33	147	P03593.2	Viruses;Riboviria;Orthornavirae;Kitrinoviricota;Alsuviricetes;Martellivirales;Bromoviridae;Alfamovirus
t164mBot_S020RuonanNODE_2006_length_768_cov_5.117829_g1600_i1	768	Hepe_Virga	Bromoviridae	t164mBot_S020	24.8379	NCBI	P03593.2	NA	NA	NA	LC485018	8.49e-34	150	P03593.2	Viruses;Riboviria;Orthornavirae;Kitrinoviricota;Alsuviricetes;Martellivirales;Bromoviridae;Alfamovirus
t15104mBot_S031RuonanNODE_5934_length_594_cov_2.048832_g5748_i1	594	Hepe_Virga	Bromoviridae	t15104mBot_S031	4.50337	NCBI	P03593.2	NA	NA	NA	LC485018	6.5e-34	150	P03593.2	Viruses;Riboviria;Orthornavirae;Kitrinoviricota;Alsuviricetes;Martellivirales;Bromoviridae;Alfamovirus
t14100mBot_S030RuonanNODE_8064_length_558_cov_3.351724_g7329_i1	558	Hepe_Virga	Bromoviridae	t14100mBot_S030	8.15771	NCBI	P03593.2	NA	NA	NA	LC485018	6.09e-34	150	P03593.2	Viruses;Riboviria;Orthornavirae;Kitrinoviricota;Alsuviricetes;Martellivirales;Bromoviridae;Alfamovirus
t164mBot_S020RuonanNODE_9281_length_524_cov_2.411471_g8379_i1	524	Hepe_Virga	Bromoviridae	t164mBot_S020	10.5858	NCBI	P03593.2	NA	NA	NA	LC485018	5.7e-34	150	P03593.2	Viruses;Riboviria;Orthornavirae;Kitrinoviricota;Alsuviricetes;Martellivirales;Bromoviridae;Alfamovirus
t174mBot_S011RuonanNODE_4070_length_486_cov_0.831956_g3870_i1	486	Hepe_Virga	Bromoviridae	t174mBot_S011	2.52174	NCBI	P03593.2	NA	NA	NA	LC485018	5.26e-34	150	P03593.2	Viruses;Riboviria;Orthornavirae;Kitrinoviricota;Alsuviricetes;Martellivirales;Bromoviridae;Alfamovirus
t174mBot_S011RuonanNODE_51132_length_327_cov_1.666667_g50877_i0	327	Hepe_Virga	Bromoviridae	t174mBot_S011	2.1896	NCBI	P03593.2	NA	NA	NA	LC485018	3.43e-34	150	P03593.2	Viruses;Riboviria;Orthornavirae;Kitrinoviricota;Alsuviricetes;Martellivirales;Bromoviridae;Alfamovirus
t15104mBot_S031RuonanNODE_109912_length_307_cov_2.152174_g109295_i0	307	Hepe_Virga	Bromoviridae	t15104mBot_S031	2.21912	NCBI	P03593.2	NA	NA	NA	LC485018	3.2e-34	150	P03593.2	Viruses;Riboviria;Orthornavirae;Kitrinoviricota;Alsuviricetes;Martellivirales;Bromoviridae;Alfamovirus
t174mBot_S011RuonanNODE_49435_length_330_cov_1.579710_g49180_i0	330	Hepe_Virga	Bromoviridae	t174mBot_S011	2.02847	NCBI	P03593.2	NA	NA	NA	LC485018	2.68e-35	154	P03593.2	Viruses;Riboviria;Orthornavirae;Kitrinoviricota;Alsuviricetes;Martellivirales;Bromoviridae;Alfamovirus
t1552mBot_S027RuonanNODE_14960_length_547_cov_10.516509_g10281_i1	547	Hepe_Virga	Bromoviridae	t1552mBot_S027	13.7996	NCBI	P03593.2	NA	NA	NA	LC485018	1.28e-35	156	P03593.2	Viruses;Riboviria;Orthornavirae;Kitrinoviricota;Alsuviricetes;Martellivirales;Bromoviridae;Alfamovirus
t1764mBot_S05RuonanNODE_1136_length_938_cov_9.128834_g964_i1	938	Hepe_Virga	Bromoviridae	t1764mBot_S05	13.4896	NCBI	ADE58479.1	NA	NA	NA	KY883334	6.51e-06	58.4	ADE58479.1	Viruses;Riboviria;Orthornavirae;Kitrinoviricota;Alsuviricetes;Martellivirales;Bromoviridae;Ilarvirus
t1560mBot_S025RuonanNODE_1080_length_897_cov_65.099483_g365_i2	897	Hepe_Virga	Bromoviridae	t1560mBot_S025	42.8401	NCBI	ADE58479.1	NA	NA	NA	KY883334	6.22e-06	58.4	ADE58479.1	Viruses;Riboviria;Orthornavirae;Kitrinoviricota;Alsuviricetes;Martellivirales;Bromoviridae;Ilarvirus
t1720mBot_S033RuonanNODE_1803_length_879_cov_35.960317_g1403_i1	879	Hepe_Virga	Bromoviridae	t1720mBot_S033	49.1824	NCBI	ADE58479.1	NA	NA	NA	KY883334	6.09e-06	58.4	ADE58479.1	Viruses;Riboviria;Orthornavirae;Kitrinoviricota;Alsuviricetes;Martellivirales;Bromoviridae;Ilarvirus
t15104mBot_S031RuonanNODE_1522_length_869_cov_2.396783_g1397_i1	869	Hepe_Virga	Bromoviridae	t15104mBot_S031	4.39013	NCBI	ADE58479.1	NA	NA	NA	KY883334	6.01e-06	58.4	ADE58479.1	Viruses;Riboviria;Orthornavirae;Kitrinoviricota;Alsuviricetes;Martellivirales;Bromoviridae;Ilarvirus
t16100mBot_S09RuonanNODE_1817_length_828_cov_4.751773_g1612_i1	828	Hepe_Virga	Bromoviridae	t16100mBot_S09	7.66908	NCBI	ADE58479.1	NA	NA	NA	KY883334	5.72e-06	58.4	ADE58479.1	Viruses;Riboviria;Orthornavirae;Kitrinoviricota;Alsuviricetes;Martellivirales;Bromoviridae;Ilarvirus
t1552mBot_S027RuonanNODE_4255_length_825_cov_383.696581_g2028_i9	825	Hepe_Virga	Bromoviridae	t1552mBot_S027	82.7988	NCBI	ADE58479.1	NA	NA	NA	KY883334	5.7e-06	58.4	ADE58479.1	Viruses;Riboviria;Orthornavirae;Kitrinoviricota;Alsuviricetes;Martellivirales;Bromoviridae;Ilarvirus
t1552mBot_S027RuonanNODE_4340_length_818_cov_379.717986_g2028_i10	818	Hepe_Virga	Bromoviridae	t1552mBot_S027	145.053	NCBI	ADE58479.1	NA	NA	NA	KY883334	5.65e-06	58.4	ADE58479.1	Viruses;Riboviria;Orthornavirae;Kitrinoviricota;Alsuviricetes;Martellivirales;Bromoviridae;Ilarvirus
t1552mBot_S027RuonanNODE_6298_length_721_cov_90.035117_g3371_i1	721	Hepe_Virga	Bromoviridae	t1552mBot_S027	166.871	NCBI	ADE58479.1	NA	NA	NA	KY883334	4.95e-06	58.4	ADE58479.1	Viruses;Riboviria;Orthornavirae;Kitrinoviricota;Alsuviricetes;Martellivirales;Bromoviridae;Ilarvirus
t1552mBot_S027RuonanNODE_6502_length_713_cov_447.171186_g2028_i11	713	Hepe_Virga	Bromoviridae	t1552mBot_S027	78.3832	NCBI	ADE58479.1	NA	NA	NA	KY883334	4.9e-06	58.4	ADE58479.1	Viruses;Riboviria;Orthornavirae;Kitrinoviricota;Alsuviricetes;Martellivirales;Bromoviridae;Ilarvirus
t1552mBot_S027RuonanNODE_6877_length_696_cov_460.577661_g2028_i12	696	Hepe_Virga	Bromoviridae	t1552mBot_S027	134.312	NCBI	ADE58479.1	NA	NA	NA	KY883334	4.77e-06	58.4	ADE58479.1	Viruses;Riboviria;Orthornavirae;Kitrinoviricota;Alsuviricetes;Martellivirales;Bromoviridae;Ilarvirus
t1552mBot_S027RuonanNODE_6927_length_694_cov_462.817863_g2028_i13	694	Hepe_Virga	Bromoviridae	t1552mBot_S027	80.9883	NCBI	ADE58479.1	NA	NA	NA	KY883334	4.76e-06	58.4	ADE58479.1	Viruses;Riboviria;Orthornavirae;Kitrinoviricota;Alsuviricetes;Martellivirales;Bromoviridae;Ilarvirus
t1552mBot_S027RuonanNODE_6928_length_694_cov_462.616462_g2028_i14	694	Hepe_Virga	Bromoviridae	t1552mBot_S027	82.1348	NCBI	ADE58479.1	NA	NA	NA	KY883334	4.76e-06	58.4	ADE58479.1	Viruses;Riboviria;Orthornavirae;Kitrinoviricota;Alsuviricetes;Martellivirales;Bromoviridae;Ilarvirus
t1552mBot_S027RuonanNODE_6929_length_694_cov_462.232925_g2028_i15	694	Hepe_Virga	Bromoviridae	t1552mBot_S027	84.1477	NCBI	ADE58479.1	NA	NA	NA	KY883334	4.76e-06	58.4	ADE58479.1	Viruses;Riboviria;Orthornavirae;Kitrinoviricota;Alsuviricetes;Martellivirales;Bromoviridae;Ilarvirus
t1552mBot_S027RuonanNODE_6930_length_694_cov_461.940455_g2028_i16	694	Hepe_Virga	Bromoviridae	t1552mBot_S027	106.113	NCBI	ADE58479.1	NA	NA	NA	KY883334	4.76e-06	58.4	ADE58479.1	Viruses;Riboviria;Orthornavirae;Kitrinoviricota;Alsuviricetes;Martellivirales;Bromoviridae;Ilarvirus
t1552mBot_S027RuonanNODE_6931_length_694_cov_461.901926_g2028_i17	694	Hepe_Virga	Bromoviridae	t1552mBot_S027	106.988	NCBI	ADE58479.1	NA	NA	NA	KY883334	4.76e-06	58.4	ADE58479.1	Viruses;Riboviria;Orthornavirae;Kitrinoviricota;Alsuviricetes;Martellivirales;Bromoviridae;Ilarvirus
t1720mBot_S033RuonanNODE_7884_length_597_cov_25.548523_g7102_i1	597	Hepe_Virga	Bromoviridae	t1720mBot_S033	42.9129	NCBI	ADE58479.1	NA	NA	NA	KY883334	4.07e-06	58.4	ADE58479.1	Viruses;Riboviria;Orthornavirae;Kitrinoviricota;Alsuviricetes;Martellivirales;Bromoviridae;Ilarvirus
t1492mBot_S04RuonanNODE_1347_length_591_cov_23.209402_g1116_i1	591	Hepe_Virga	Bromoviridae	t1492mBot_S04	29.0571	NCBI	ADE58479.1	NA	NA	NA	KY883334	4.03e-06	58.4	ADE58479.1	Viruses;Riboviria;Orthornavirae;Kitrinoviricota;Alsuviricetes;Martellivirales;Bromoviridae;Ilarvirus
t1560mBot_S025RuonanNODE_3582_length_582_cov_103.919390_g365_i3	582	Hepe_Virga	Bromoviridae	t1560mBot_S025	72.2634	NCBI	ADE58479.1	NA	NA	NA	KY883334	3.97e-06	58.4	ADE58479.1	Viruses;Riboviria;Orthornavirae;Kitrinoviricota;Alsuviricetes;Martellivirales;Bromoviridae;Ilarvirus
t164mBot_S020RuonanNODE_6118_length_575_cov_74.865044_g5452_i1	575	Hepe_Virga	Bromoviridae	t164mBot_S020	77.2696	NCBI	ADE58479.1	NA	NA	NA	KY883334	3.92e-06	58.4	ADE58479.1	Viruses;Riboviria;Orthornavirae;Kitrinoviricota;Alsuviricetes;Martellivirales;Bromoviridae;Ilarvirus
t164mBot_S020RuonanNODE_11141_length_505_cov_49.573298_g10185_i1	505	Hepe_Virga	Bromoviridae	t164mBot_S020	65.481	NCBI	ADE58479.1	NA	NA	NA	KY883334	3.41e-06	58.4	ADE58479.1	Viruses;Riboviria;Orthornavirae;Kitrinoviricota;Alsuviricetes;Martellivirales;Bromoviridae;Ilarvirus
t16100mBot_S09RuonanNODE_8539_length_504_cov_11.950131_g8191_i1	504	Hepe_Virga	Bromoviridae	t16100mBot_S09	14.3715	NCBI	ADE58479.1	NA	NA	NA	KY883334	3.41e-06	58.4	ADE58479.1	Viruses;Riboviria;Orthornavirae;Kitrinoviricota;Alsuviricetes;Martellivirales;Bromoviridae;Ilarvirus
t16104mBot_S021RuonanNODE_4248_length_489_cov_1.734973_g3954_i1	489	Hepe_Virga	Bromoviridae	t16104mBot_S021	2.31697	NCBI	ADE58479.1	NA	NA	NA	KY883334	3.3e-06	58.4	ADE58479.1	Viruses;Riboviria;Orthornavirae;Kitrinoviricota;Alsuviricetes;Martellivirales;Bromoviridae;Ilarvirus
t14-104mBot_S017RuonanNODE_13317_length_439_cov_1.262658_g13197_i0	439	Hepe_Virga	Bromoviridae	t14-104mBot_S017	1.45558	NCBI	ADE58479.1	NA	NA	NA	KY883334	2.94e-06	58.4	ADE58479.1	Viruses;Riboviria;Orthornavirae;Kitrinoviricota;Alsuviricetes;Martellivirales;Bromoviridae;Ilarvirus
t1552mBot_S027RuonanNODE_51395_length_438_cov_43.971429_g45601_i0	438	Hepe_Virga	Bromoviridae	t1552mBot_S027	9	NCBI	ADE58479.1	NA	NA	NA	KY883334	2.93e-06	58.4	ADE58479.1	Viruses;Riboviria;Orthornavirae;Kitrinoviricota;Alsuviricetes;Martellivirales;Bromoviridae;Ilarvirus
t1552mBot_S027RuonanNODE_51396_length_438_cov_43.898413_g45602_i0	438	Hepe_Virga	Bromoviridae	t1552mBot_S027	52.1438	NCBI	ADE58479.1	NA	NA	NA	KY883334	2.93e-06	58.4	ADE58479.1	Viruses;Riboviria;Orthornavirae;Kitrinoviricota;Alsuviricetes;Martellivirales;Bromoviridae;Ilarvirus
t1480mBot_S03RuonanNODE_34727_length_431_cov_27.834416_g34084_i0	431	Hepe_Virga	Bromoviridae	t1480mBot_S03	29.471	NCBI	ADE58479.1	NA	NA	NA	KY883334	2.88e-06	58.4	ADE58479.1	Viruses;Riboviria;Orthornavirae;Kitrinoviricota;Alsuviricetes;Martellivirales;Bromoviridae;Ilarvirus
t1560mBot_S025RuonanNODE_16671_length_431_cov_26.980519_g15513_i0	431	Hepe_Virga	Bromoviridae	t1560mBot_S025	33.042	NCBI	ADE58479.1	NA	NA	NA	KY883334	2.88e-06	58.4	ADE58479.1	Viruses;Riboviria;Orthornavirae;Kitrinoviricota;Alsuviricetes;Martellivirales;Bromoviridae;Ilarvirus
t1552mBot_S027RuonanNODE_65336_length_427_cov_1.289474_g59366_i0	427	Hepe_Virga	Bromoviridae	t1552mBot_S027	4.46543	NCBI	ADE58479.1	NA	NA	NA	KY883334	2.86e-06	58.4	ADE58479.1	Viruses;Riboviria;Orthornavirae;Kitrinoviricota;Alsuviricetes;Martellivirales;Bromoviridae;Ilarvirus
t164mBot_S020RuonanNODE_37898_length_424_cov_7.784053_g36665_i0	424	Hepe_Virga	Bromoviridae	t164mBot_S020	9.75882	NCBI	ADE58479.1	NA	NA	NA	KY883334	2.83e-06	58.4	ADE58479.1	Viruses;Riboviria;Orthornavirae;Kitrinoviricota;Alsuviricetes;Martellivirales;Bromoviridae;Ilarvirus
t1484mBot_S015RuonanNODE_19341_length_421_cov_0.728188_g19014_i0	421	Hepe_Virga	Bromoviridae	t1484mBot_S015	1	NCBI	ADE58479.1	NA	NA	NA	KY883334	2.81e-06	58.4	ADE58479.1	Viruses;Riboviria;Orthornavirae;Kitrinoviricota;Alsuviricetes;Martellivirales;Bromoviridae;Ilarvirus
t1552mBot_S027RuonanNODE_95056_length_407_cov_120.112676_g88587_i0	407	Hepe_Virga	Bromoviridae	t1552mBot_S027	114.349	NCBI	ADE58479.1	NA	NA	NA	KY883334	2.71e-06	58.4	ADE58479.1	Viruses;Riboviria;Orthornavirae;Kitrinoviricota;Alsuviricetes;Martellivirales;Bromoviridae;Ilarvirus
t1552mBot_S027RuonanNODE_102090_length_403_cov_129.603571_g95547_i0	403	Hepe_Virga	Bromoviridae	t1552mBot_S027	14.2844	NCBI	ADE58479.1	NA	NA	NA	KY883334	2.68e-06	58.4	ADE58479.1	Viruses;Riboviria;Orthornavirae;Kitrinoviricota;Alsuviricetes;Martellivirales;Bromoviridae;Ilarvirus
t1552mBot_S027RuonanNODE_102091_length_403_cov_129.350000_g95548_i0	403	Hepe_Virga	Bromoviridae	t1552mBot_S027	136.547	NCBI	ADE58479.1	NA	NA	NA	KY883334	2.68e-06	58.4	ADE58479.1	Viruses;Riboviria;Orthornavirae;Kitrinoviricota;Alsuviricetes;Martellivirales;Bromoviridae;Ilarvirus
t1552mBot_S027RuonanNODE_102141_length_403_cov_17.910714_g95593_i0	403	Hepe_Virga	Bromoviridae	t1552mBot_S027	13.9227	NCBI	ADE58479.1	NA	NA	NA	KY883334	2.68e-06	58.4	ADE58479.1	Viruses;Riboviria;Orthornavirae;Kitrinoviricota;Alsuviricetes;Martellivirales;Bromoviridae;Ilarvirus
t1444mBot_S032RuonanNODE_10357_length_402_cov_0.000000_g9784_i0	402	Hepe_Virga	Bromoviridae	t1444mBot_S032	1	NCBI	ADE58479.1	NA	NA	NA	KY883334	2.68e-06	58.4	ADE58479.1	Viruses;Riboviria;Orthornavirae;Kitrinoviricota;Alsuviricetes;Martellivirales;Bromoviridae;Ilarvirus
t1552mBot_S027RuonanNODE_121297_length_393_cov_37.581481_g114579_i0	393	Hepe_Virga	Bromoviridae	t1552mBot_S027	40.718	NCBI	ADE58479.1	NA	NA	NA	KY883334	2.61e-06	58.4	ADE58479.1	Viruses;Riboviria;Orthornavirae;Kitrinoviricota;Alsuviricetes;Martellivirales;Bromoviridae;Ilarvirus
t15104mBot_S031RuonanNODE_56109_length_386_cov_9.555133_g55767_i0	386	Hepe_Virga	Bromoviridae	t15104mBot_S031	11.2763	NCBI	ADE58479.1	NA	NA	NA	KY883334	2.56e-06	58.4	ADE58479.1	Viruses;Riboviria;Orthornavirae;Kitrinoviricota;Alsuviricetes;Martellivirales;Bromoviridae;Ilarvirus
t164mBot_S020RuonanNODE_88563_length_379_cov_5.390625_g87234_i0	379	Hepe_Virga	Bromoviridae	t164mBot_S020	10.7078	NCBI	ADE58479.1	NA	NA	NA	KY883334	2.51e-06	58.4	ADE58479.1	Viruses;Riboviria;Orthornavirae;Kitrinoviricota;Alsuviricetes;Martellivirales;Bromoviridae;Ilarvirus
t1552mBot_S027RuonanNODE_165999_length_372_cov_42.497992_g158987_i0	372	Hepe_Virga	Bromoviridae	t1552mBot_S027	42.5394	NCBI	ADE58479.1	NA	NA	NA	KY883334	2.46e-06	58.4	ADE58479.1	Viruses;Riboviria;Orthornavirae;Kitrinoviricota;Alsuviricetes;Martellivirales;Bromoviridae;Ilarvirus
t1552mBot_S027RuonanNODE_167941_length_371_cov_20.044355_g160915_i0	371	Hepe_Virga	Bromoviridae	t1552mBot_S027	6.26442	NCBI	ADE58479.1	NA	NA	NA	KY883334	2.45e-06	58.4	ADE58479.1	Viruses;Riboviria;Orthornavirae;Kitrinoviricota;Alsuviricetes;Martellivirales;Bromoviridae;Ilarvirus
t1644mBot_S01RuonanNODE_60428_length_367_cov_1.532787_g60051_i0	367	Hepe_Virga	Bromoviridae	t1644mBot_S01	2.09418	NCBI	ADE58479.1	NA	NA	NA	KY883334	2.42e-06	58.4	ADE58479.1	Viruses;Riboviria;Orthornavirae;Kitrinoviricota;Alsuviricetes;Martellivirales;Bromoviridae;Ilarvirus
t1580mBot_S013RuonanNODE_66639_length_365_cov_2.309917_g65789_i0	365	Hepe_Virga	Bromoviridae	t1580mBot_S013	17.1973	NCBI	ADE58479.1	NA	NA	NA	KY883334	2.41e-06	58.4	ADE58479.1	Viruses;Riboviria;Orthornavirae;Kitrinoviricota;Alsuviricetes;Martellivirales;Bromoviridae;Ilarvirus
t1552mBot_S027RuonanNODE_212493_length_349_cov_13.327434_g205342_i0	349	Hepe_Virga	Bromoviridae	t1552mBot_S027	12.2865	NCBI	ADE58479.1	NA	NA	NA	KY883334	2.3e-06	58.4	ADE58479.1	Viruses;Riboviria;Orthornavirae;Kitrinoviricota;Alsuviricetes;Martellivirales;Bromoviridae;Ilarvirus
t1552mBot_S027RuonanNODE_221520_length_345_cov_29.423423_g214354_i0	345	Hepe_Virga	Bromoviridae	t1552mBot_S027	27.2	NCBI	ADE58479.1	NA	NA	NA	KY883334	2.27e-06	58.4	ADE58479.1	Viruses;Riboviria;Orthornavirae;Kitrinoviricota;Alsuviricetes;Martellivirales;Bromoviridae;Ilarvirus
t14100mBot_S030RuonanNODE_84047_length_343_cov_10.163636_g82884_i0	343	Hepe_Virga	Bromoviridae	t14100mBot_S030	8.76968	NCBI	ADE58479.1	NA	NA	NA	KY883334	2.25e-06	58.4	ADE58479.1	Viruses;Riboviria;Orthornavirae;Kitrinoviricota;Alsuviricetes;Martellivirales;Bromoviridae;Ilarvirus
t1552mBot_S027RuonanNODE_226278_length_343_cov_32.781818_g219111_i0	343	Hepe_Virga	Bromoviridae	t1552mBot_S027	6.37968	NCBI	ADE58479.1	NA	NA	NA	KY883334	2.25e-06	58.4	ADE58479.1	Viruses;Riboviria;Orthornavirae;Kitrinoviricota;Alsuviricetes;Martellivirales;Bromoviridae;Ilarvirus
t1552mBot_S027RuonanNODE_231558_length_341_cov_9.009174_g224387_i0	341	Hepe_Virga	Bromoviridae	t1552mBot_S027	12.4821	NCBI	ADE58479.1	NA	NA	NA	KY883334	2.24e-06	58.4	ADE58479.1	Viruses;Riboviria;Orthornavirae;Kitrinoviricota;Alsuviricetes;Martellivirales;Bromoviridae;Ilarvirus
t1644mBot_S01RuonanNODE_78359_length_340_cov_15.658986_g77978_i0	340	Hepe_Virga	Bromoviridae	t1644mBot_S01	14.0325	NCBI	ADE58479.1	NA	NA	NA	KY883334	2.23e-06	58.4	ADE58479.1	Viruses;Riboviria;Orthornavirae;Kitrinoviricota;Alsuviricetes;Martellivirales;Bromoviridae;Ilarvirus
t1552mBot_S027RuonanNODE_238491_length_338_cov_47.660465_g231317_i0	338	Hepe_Virga	Bromoviridae	t1552mBot_S027	41.5284	NCBI	ADE58479.1	NA	NA	NA	KY883334	2.22e-06	58.4	ADE58479.1	Viruses;Riboviria;Orthornavirae;Kitrinoviricota;Alsuviricetes;Martellivirales;Bromoviridae;Ilarvirus
t1760mBot_S028RuonanNODE_72225_length_337_cov_3.168224_g70747_i0	337	Hepe_Virga	Bromoviridae	t1760mBot_S028	4.79525	NCBI	ADE58479.1	NA	NA	NA	KY883334	2.21e-06	58.4	ADE58479.1	Viruses;Riboviria;Orthornavirae;Kitrinoviricota;Alsuviricetes;Martellivirales;Bromoviridae;Ilarvirus
t164mBot_S020RuonanNODE_138181_length_336_cov_4.384977_g136762_i0	336	Hepe_Virga	Bromoviridae	t164mBot_S020	4.40323	NCBI	ADE58479.1	NA	NA	NA	KY883334	2.2e-06	58.4	ADE58479.1	Viruses;Riboviria;Orthornavirae;Kitrinoviricota;Alsuviricetes;Martellivirales;Bromoviridae;Ilarvirus
t14100mBot_S030RuonanNODE_92964_length_331_cov_4.153846_g91800_i0	331	Hepe_Virga	Bromoviridae	t14100mBot_S030	5.1028	NCBI	ADE58479.1	NA	NA	NA	KY883334	2.17e-06	58.4	ADE58479.1	Viruses;Riboviria;Orthornavirae;Kitrinoviricota;Alsuviricetes;Martellivirales;Bromoviridae;Ilarvirus
t1532mBot_S023RuonanNODE_47062_length_331_cov_34.259615_g44924_i0	331	Hepe_Virga	Bromoviridae	t1532mBot_S023	33.2646	NCBI	ADE58479.1	NA	NA	NA	KY883334	2.17e-06	58.4	ADE58479.1	Viruses;Riboviria;Orthornavirae;Kitrinoviricota;Alsuviricetes;Martellivirales;Bromoviridae;Ilarvirus
t1552mBot_S027RuonanNODE_263645_length_329_cov_7.543689_g256426_i0	329	Hepe_Virga	Bromoviridae	t1552mBot_S027	11.8985	NCBI	ADE58479.1	NA	NA	NA	KY883334	2.15e-06	58.4	ADE58479.1	Viruses;Riboviria;Orthornavirae;Kitrinoviricota;Alsuviricetes;Martellivirales;Bromoviridae;Ilarvirus
t1692mBot_S026RuonanNODE_45434_length_329_cov_14.364078_g44441_i0	329	Hepe_Virga	Bromoviridae	t1692mBot_S026	18.2262	NCBI	ADE58479.1	NA	NA	NA	KY883334	2.15e-06	58.4	ADE58479.1	Viruses;Riboviria;Orthornavirae;Kitrinoviricota;Alsuviricetes;Martellivirales;Bromoviridae;Ilarvirus
t1552mBot_S027RuonanNODE_268564_length_327_cov_14.450980_g261343_i0	327	Hepe_Virga	Bromoviridae	t1552mBot_S027	17.8583	NCBI	ADE58479.1	NA	NA	NA	KY883334	2.14e-06	58.4	ADE58479.1	Viruses;Riboviria;Orthornavirae;Kitrinoviricota;Alsuviricetes;Martellivirales;Bromoviridae;Ilarvirus
t1612mBot_S014RuonanNODE_32457_length_326_cov_2.083744_g32140_i0	326	Hepe_Virga	Bromoviridae	t1612mBot_S014	1.96809	NCBI	ADE58479.1	NA	NA	NA	KY883334	2.13e-06	58.4	ADE58479.1	Viruses;Riboviria;Orthornavirae;Kitrinoviricota;Alsuviricetes;Martellivirales;Bromoviridae;Ilarvirus
t1552mBot_S027RuonanNODE_496457_length_272_cov_6.315436_g489050_i0	272	Hepe_Virga	Bromoviridae	t1552mBot_S027	10.6113	NCBI	ADE58479.1	NA	NA	NA	KY883334	1.75e-06	58.4	ADE58479.1	Viruses;Riboviria;Orthornavirae;Kitrinoviricota;Alsuviricetes;Martellivirales;Bromoviridae;Ilarvirus
t1552mBot_S027RuonanNODE_193071_length_358_cov_11.527660_g185973_i0	358	Hepe_Virga	Bromoviridae	t1552mBot_S027	13.8505	NCBI	ADE58479.1	NA	NA	NA	KY883335	6.56e-07	60.2	ADE58479.1	Viruses;Riboviria;Orthornavirae;Kitrinoviricota;Alsuviricetes;Martellivirales;Bromoviridae;Ilarvirus
t15104mBot_S031RuonanNODE_11009_length_510_cov_1.496124_g10773_i1	510	Hepe_Virga	Bromoviridae	t15104mBot_S031	3.00208	NCBI	ADE58479.1	NA	NA	NA	KY883335	2.67e-07	62.1	ADE58479.1	Viruses;Riboviria;Orthornavirae;Kitrinoviricota;Alsuviricetes;Martellivirales;Bromoviridae;Ilarvirus
t1760mBot_S028RuonanNODE_89971_length_315_cov_3.166667_g88485_i0	315	Hepe_Virga	Bromoviridae	t1760mBot_S028	3	NCBI	ADE58479.1	NA	NA	NA	KY883335	1.23e-08	65.8	ADE58479.1	Viruses;Riboviria;Orthornavirae;Kitrinoviricota;Alsuviricetes;Martellivirales;Bromoviridae;Ilarvirus
t1760mBot_S028RuonanNODE_104640_length_302_cov_1.368715_g103154_i0	302	Hepe_Virga	Bromoviridae	t1760mBot_S028	1.31873	NCBI	ADE58479.1	NA	NA	NA	KY883335	1.17e-08	65.8	ADE58479.1	Viruses;Riboviria;Orthornavirae;Kitrinoviricota;Alsuviricetes;Martellivirales;Bromoviridae;Ilarvirus
t1632mBot_S012RuonanNODE_35016_length_445_cov_2.214286_g33765_i0	445	Hepe_Virga	Bromoviridae	t1632mBot_S012	2.74157	NCBI	ADE58479.1	NA	NA	NA	KY883335	1.38e-09	69.4	ADE58479.1	Viruses;Riboviria;Orthornavirae;Kitrinoviricota;Alsuviricetes;Martellivirales;Bromoviridae;Ilarvirus
t1552mBot_S027RuonanNODE_217309_length_347_cov_9.553571_g210150_i0	347	Hepe_Virga	Bromoviridae	t1552mBot_S027	10.2014	NCBI	ADE58479.1	NA	NA	NA	KY883335	1.74e-17	95.3	ADE58479.1	Viruses;Riboviria;Orthornavirae;Kitrinoviricota;Alsuviricetes;Martellivirales;Bromoviridae;Ilarvirus
t14100mBot_S030RuonanNODE_141478_length_276_cov_9.052288_g140311_i0	276	Hepe_Virga	Bromoviridae	t14100mBot_S030	8.104	NCBI	ADE58479.1	NA	NA	NA	KY883335	1.36e-17	95.3	ADE58479.1	Viruses;Riboviria;Orthornavirae;Kitrinoviricota;Alsuviricetes;Martellivirales;Bromoviridae;Ilarvirus
t1580mBot_S013RuonanNODE_101143_length_315_cov_1.057292_g100284_i0	315	Hepe_Virga	Bromoviridae	t1580mBot_S013	1.33068	NCBI	ADE58479.1	NA	NA	NA	KY883335	1.21e-18	99	ADE58479.1	Viruses;Riboviria;Orthornavirae;Kitrinoviricota;Alsuviricetes;Martellivirales;Bromoviridae;Ilarvirus
t1632mBot_S012RuonanNODE_10105_length_622_cov_19.927856_g9528_i1	622	Hepe_Virga	Bromoviridae	t1632mBot_S012	31.1399	NCBI	ADE58479.1	NA	NA	NA	KY883335	5.37e-20	104	ADE58479.1	Viruses;Riboviria;Orthornavirae;Kitrinoviricota;Alsuviricetes;Martellivirales;Bromoviridae;Ilarvirus
t1484mBot_S015RuonanNODE_20642_length_415_cov_3.404110_g20303_i0	415	Hepe_Virga	Bromoviridae	t1484mBot_S015	3.22556	NCBI	ADE58479.1	NA	NA	NA	KY883335	7.54e-22	110	ADE58479.1	Viruses;Riboviria;Orthornavirae;Kitrinoviricota;Alsuviricetes;Martellivirales;Bromoviridae;Ilarvirus
t1632mBot_S012RuonanNODE_905_length_1254_cov_49.744474_g743_i1	1254	Hepe_Virga	Bromoviridae	t1632mBot_S012	49.7937	NCBI	ADE58479.1	NA	NA	NA	KY883335	3.07e-25	122	ADE58479.1	Viruses;Riboviria;Orthornavirae;Kitrinoviricota;Alsuviricetes;Martellivirales;Bromoviridae;Ilarvirus
t174mBot_S011RuonanNODE_685_length_692_cov_1.945518_g642_i1	692	Hepe_Virga	Bromoviridae	t174mBot_S011	2.95354	NCBI	ADE58487.1	NA	NA	NA	KY883317	4.75e-06	58.4	ADE58487.1	Viruses;Riboviria;Orthornavirae;Kitrinoviricota;Alsuviricetes;Martellivirales;Bromoviridae;Ilarvirus
t1560mBot_S025RuonanNODE_2225_length_669_cov_17.728938_g1422_i1	669	Hepe_Virga	Bromoviridae	t1560mBot_S025	22.6944	NCBI	ADE58487.1	NA	NA	NA	KY883317	4.58e-06	58.4	ADE58487.1	Viruses;Riboviria;Orthornavirae;Kitrinoviricota;Alsuviricetes;Martellivirales;Bromoviridae;Ilarvirus
t1660mBot_S022RuonanNODE_6638_length_475_cov_12.897727_g6179_i1	475	Hepe_Virga	Bromoviridae	t1660mBot_S022	15.6589	NCBI	ADE58487.1	NA	NA	NA	KY883317	8.9e-07	60.2	ADE58487.1	Viruses;Riboviria;Orthornavirae;Kitrinoviricota;Alsuviricetes;Martellivirales;Bromoviridae;Ilarvirus
t1532mBot_S023RuonanNODE_36930_length_353_cov_8.769565_g34826_i0	353	Hepe_Virga	Bromoviridae	t1532mBot_S023	10.4382	NCBI	ADE58487.1	NA	NA	NA	KY883317	6.46e-07	60.2	ADE58487.1	Viruses;Riboviria;Orthornavirae;Kitrinoviricota;Alsuviricetes;Martellivirales;Bromoviridae;Ilarvirus
t1552mBot_S027RuonanNODE_20836_length_500_cov_19.864721_g15356_i1	500	Hepe_Virga	Bromoviridae	t1552mBot_S027	3.9931	NCBI	ADE58487.1	NA	NA	NA	KY883317	2.61e-07	62.1	ADE58487.1	Viruses;Riboviria;Orthornavirae;Kitrinoviricota;Alsuviricetes;Martellivirales;Bromoviridae;Ilarvirus
t174mBot_S011RuonanNODE_13543_length_412_cov_1.304498_g13395_i0	412	Hepe_Virga	Bromoviridae	t174mBot_S011	3.91633	NCBI	ADE58487.1	NA	NA	NA	KY883317	2.12e-07	62.1	ADE58487.1	Viruses;Riboviria;Orthornavirae;Kitrinoviricota;Alsuviricetes;Martellivirales;Bromoviridae;Ilarvirus
t1692mBot_S026RuonanNODE_44356_length_332_cov_5.363636_g43363_i0	332	Hepe_Virga	Bromoviridae	t1692mBot_S026	5.96897	NCBI	ADE58487.1	NA	NA	NA	KY883317	1.68e-07	62.1	ADE58487.1	Viruses;Riboviria;Orthornavirae;Kitrinoviricota;Alsuviricetes;Martellivirales;Bromoviridae;Ilarvirus
t15104mBot_S031RuonanNODE_4518_length_640_cov_0.785300_g4337_i1	640	Hepe_Virga	Bromoviridae	t15104mBot_S031	1.5501	NCBI	ADE58487.1	NA	NA	NA	KY883317	9.4e-08	63.9	ADE58487.1	Viruses;Riboviria;Orthornavirae;Kitrinoviricota;Alsuviricetes;Martellivirales;Bromoviridae;Ilarvirus
t1552mBot_S027RuonanNODE_84539_length_414_cov_0.735395_g78200_i0	414	Hepe_Virga	Bromoviridae	t1552mBot_S027	71.5628	NCBI	ADE58487.1	NA	NA	NA	KY883317	5.94e-08	63.9	ADE58487.1	Viruses;Riboviria;Orthornavirae;Kitrinoviricota;Alsuviricetes;Martellivirales;Bromoviridae;Ilarvirus
t15104mBot_S031RuonanNODE_11345_length_506_cov_1.926893_g11106_i1	506	Hepe_Virga	Bromoviridae	t15104mBot_S031	4.33399	NCBI	ADE58487.1	NA	NA	NA	KY883317	2.05e-08	65.8	ADE58487.1	Viruses;Riboviria;Orthornavirae;Kitrinoviricota;Alsuviricetes;Martellivirales;Bromoviridae;Ilarvirus
t1464mBot_S07RuonanNODE_12927_length_429_cov_1.313725_g12520_i0	429	Hepe_Virga	Bromoviridae	t1464mBot_S07	2.51095	NCBI	ADE58487.1	NA	NA	NA	KY883317	1.71e-08	65.8	ADE58487.1	Viruses;Riboviria;Orthornavirae;Kitrinoviricota;Alsuviricetes;Martellivirales;Bromoviridae;Ilarvirus
t1692mBot_S026RuonanNODE_25922_length_389_cov_0.609023_g24950_i0	389	Hepe_Virga	Bromoviridae	t1692mBot_S026	1.30279	NCBI	ADE58487.1	NA	NA	NA	KY883317	1.54e-08	65.8	ADE58487.1	Viruses;Riboviria;Orthornavirae;Kitrinoviricota;Alsuviricetes;Martellivirales;Bromoviridae;Ilarvirus
t1552mBot_S027RuonanNODE_153451_length_379_cov_0.992188_g146542_i0	379	Hepe_Virga	Bromoviridae	t1552mBot_S027	664.09	NCBI	ADE58487.1	NA	NA	NA	KY883317	1.5e-08	65.8	ADE58487.1	Viruses;Riboviria;Orthornavirae;Kitrinoviricota;Alsuviricetes;Martellivirales;Bromoviridae;Ilarvirus
t164mBot_S020RuonanNODE_218302_length_286_cov_4.834356_g216851_i0	286	Hepe_Virga	Bromoviridae	t164mBot_S020	5.09562	NCBI	ADE58487.1	NA	NA	NA	KY883317	1.1e-08	65.8	ADE58487.1	Viruses;Riboviria;Orthornavirae;Kitrinoviricota;Alsuviricetes;Martellivirales;Bromoviridae;Ilarvirus
t1624mBot_S024RuonanNODE_18515_length_280_cov_3.757962_g18398_i0	280	Hepe_Virga	Bromoviridae	t1624mBot_S024	76.5288	NCBI	ADE58487.1	NA	NA	NA	KY883317	1.08e-08	65.8	ADE58487.1	Viruses;Riboviria;Orthornavirae;Kitrinoviricota;Alsuviricetes;Martellivirales;Bromoviridae;Ilarvirus
t1720mBot_S033RuonanNODE_289676_length_273_cov_22.900000_g287500_i0	273	Hepe_Virga	Bromoviridae	t1720mBot_S033	15.1245	NCBI	ADE58487.1	NA	NA	NA	KY883317	1.05e-08	65.8	ADE58487.1	Viruses;Riboviria;Orthornavirae;Kitrinoviricota;Alsuviricetes;Martellivirales;Bromoviridae;Ilarvirus
t1552mBot_S027RuonanNODE_1706_length_1104_cov_195.007136_g739_i28	1104	Hepe_Virga	Bromoviridae	t1552mBot_S027	57.4029	NCBI	ADE58487.1	NA	NA	NA	KY883317	3.56e-09	69.4	ADE58487.1	Viruses;Riboviria;Orthornavirae;Kitrinoviricota;Alsuviricetes;Martellivirales;Bromoviridae;Ilarvirus
t1720mBot_S033RuonanNODE_307258_length_267_cov_21.583333_g305082_i0	267	Hepe_Virga	Bromoviridae	t1720mBot_S033	17.9605	NCBI	ADE58487.1	NA	NA	NA	KY883317	2.85e-09	67.6	ADE58487.1	Viruses;Riboviria;Orthornavirae;Kitrinoviricota;Alsuviricetes;Martellivirales;Bromoviridae;Ilarvirus
t1552mBot_S027RuonanNODE_4661_length_799_cov_206.801775_g739_i50	799	Hepe_Virga	Bromoviridae	t1552mBot_S027	9.18961	NCBI	ADE58487.1	NA	NA	NA	KY883317	2.55e-09	69.4	ADE58487.1	Viruses;Riboviria;Orthornavirae;Kitrinoviricota;Alsuviricetes;Martellivirales;Bromoviridae;Ilarvirus
t1552mBot_S027RuonanNODE_4662_length_799_cov_206.705621_g739_i51	799	Hepe_Virga	Bromoviridae	t1552mBot_S027	11.4409	NCBI	ADE58487.1	NA	NA	NA	KY883317	2.55e-09	69.4	ADE58487.1	Viruses;Riboviria;Orthornavirae;Kitrinoviricota;Alsuviricetes;Martellivirales;Bromoviridae;Ilarvirus
t1552mBot_S027RuonanNODE_4678_length_798_cov_207.059259_g739_i53	798	Hepe_Virga	Bromoviridae	t1552mBot_S027	9.81659	NCBI	ADE58487.1	NA	NA	NA	KY883317	2.54e-09	69.4	ADE58487.1	Viruses;Riboviria;Orthornavirae;Kitrinoviricota;Alsuviricetes;Martellivirales;Bromoviridae;Ilarvirus
t140mBot_S016RuonanNODE_9728_length_441_cov_3.056604_g9596_i0	441	Hepe_Virga	Bromoviridae	t140mBot_S016	3.99602	NCBI	ADE58487.1	NA	NA	NA	KY883317	1.37e-09	69.4	ADE58487.1	Viruses;Riboviria;Orthornavirae;Kitrinoviricota;Alsuviricetes;Martellivirales;Bromoviridae;Ilarvirus
t1464mBot_S07RuonanNODE_36676_length_372_cov_1.048193_g36181_i0	372	Hepe_Virga	Bromoviridae	t1464mBot_S07	1.34946	NCBI	ADE58487.1	NA	NA	NA	KY883317	1.14e-09	69.4	ADE58487.1	Viruses;Riboviria;Orthornavirae;Kitrinoviricota;Alsuviricetes;Martellivirales;Bromoviridae;Ilarvirus
t1552mBot_S027RuonanNODE_275000_length_325_cov_10.465347_g267774_i0	325	Hepe_Virga	Bromoviridae	t1552mBot_S027	302.935	NCBI	ADE58487.1	NA	NA	NA	KY883317	9.81e-10	69.4	ADE58487.1	Viruses;Riboviria;Orthornavirae;Kitrinoviricota;Alsuviricetes;Martellivirales;Bromoviridae;Ilarvirus
t1552mBot_S027RuonanNODE_283254_length_323_cov_1.065000_g276028_i0	323	Hepe_Virga	Bromoviridae	t1552mBot_S027	7.00797	NCBI	ADE58487.1	NA	NA	NA	KY883317	9.74e-10	69.4	ADE58487.1	Viruses;Riboviria;Orthornavirae;Kitrinoviricota;Alsuviricetes;Martellivirales;Bromoviridae;Ilarvirus
t1484mBot_S015RuonanNODE_51104_length_302_cov_2.256983_g50583_i0	302	Hepe_Virga	Bromoviridae	t1484mBot_S015	2	NCBI	ADE58487.1	NA	NA	NA	KY883317	9.05e-10	69.4	ADE58487.1	Viruses;Riboviria;Orthornavirae;Kitrinoviricota;Alsuviricetes;Martellivirales;Bromoviridae;Ilarvirus
t1532mBot_S023RuonanNODE_91595_length_273_cov_20.000000_g89430_i0	273	Hepe_Virga	Bromoviridae	t1532mBot_S023	13.5618	NCBI	ADE58487.1	NA	NA	NA	KY883317	8.13e-10	69.4	ADE58487.1	Viruses;Riboviria;Orthornavirae;Kitrinoviricota;Alsuviricetes;Martellivirales;Bromoviridae;Ilarvirus
t1552mBot_S027RuonanNODE_4660_length_799_cov_206.868343_g739_i49	799	Hepe_Virga	Bromoviridae	t1552mBot_S027	9.79281	NCBI	ADE58487.1	NA	NA	NA	KY883317	7.08e-10	71.3	ADE58487.1	Viruses;Riboviria;Orthornavirae;Kitrinoviricota;Alsuviricetes;Martellivirales;Bromoviridae;Ilarvirus
t1552mBot_S027RuonanNODE_4737_length_796_cov_207.751857_g739_i54	796	Hepe_Virga	Bromoviridae	t1552mBot_S027	12.0147	NCBI	ADE58487.1	NA	NA	NA	KY883317	7.05e-10	71.3	ADE58487.1	Viruses;Riboviria;Orthornavirae;Kitrinoviricota;Alsuviricetes;Martellivirales;Bromoviridae;Ilarvirus
t1492mBot_S04RuonanNODE_3278_length_477_cov_26.279661_g3034_i1	477	Hepe_Virga	Bromoviridae	t1492mBot_S04	61.6373	NCBI	ADE58487.1	NA	NA	NA	KY883317	4.13e-10	71.3	ADE58487.1	Viruses;Riboviria;Orthornavirae;Kitrinoviricota;Alsuviricetes;Martellivirales;Bromoviridae;Ilarvirus
t1492mBot_S04RuonanNODE_3322_length_477_cov_2.259887_g3011_i1	477	Hepe_Virga	Bromoviridae	t1492mBot_S04	3.73964	NCBI	ADE58487.1	NA	NA	NA	KY883317	4.13e-10	71.3	ADE58487.1	Viruses;Riboviria;Orthornavirae;Kitrinoviricota;Alsuviricetes;Martellivirales;Bromoviridae;Ilarvirus
t1552mBot_S027RuonanNODE_226149_length_344_cov_1.054299_g218982_i0	344	Hepe_Virga	Bromoviridae	t1552mBot_S027	447.248	NCBI	ADE58487.1	NA	NA	NA	KY883317	2.9e-10	71.3	ADE58487.1	Viruses;Riboviria;Orthornavirae;Kitrinoviricota;Alsuviricetes;Martellivirales;Bromoviridae;Ilarvirus
t1552mBot_S027RuonanNODE_238373_length_339_cov_1.050926_g231199_i0	339	Hepe_Virga	Bromoviridae	t1552mBot_S027	1.144	NCBI	ADE58487.1	NA	NA	NA	KY883317	2.86e-10	71.3	ADE58487.1	Viruses;Riboviria;Orthornavirae;Kitrinoviricota;Alsuviricetes;Martellivirales;Bromoviridae;Ilarvirus
t1552mBot_S027RuonanNODE_265245_length_329_cov_1.199029_g258026_i0	329	Hepe_Virga	Bromoviridae	t1552mBot_S027	88.9697	NCBI	ADE58487.1	NA	NA	NA	KY883317	2.76e-10	71.3	ADE58487.1	Viruses;Riboviria;Orthornavirae;Kitrinoviricota;Alsuviricetes;Martellivirales;Bromoviridae;Ilarvirus
t164mBot_S020RuonanNODE_129_length_1942_cov_48.157779_g70_i3	1942	Hepe_Virga	Bromoviridae	t164mBot_S020	17.788	NCBI	ADE58487.1	NA	NA	NA	KY883317	1.36e-10	75	ADE58487.1	Viruses;Riboviria;Orthornavirae;Kitrinoviricota;Alsuviricetes;Martellivirales;Bromoviridae;Ilarvirus
t164mBot_S020RuonanNODE_130_length_1942_cov_48.120946_g70_i4	1942	Hepe_Virga	Bromoviridae	t164mBot_S020	21.0965	NCBI	ADE58487.1	NA	NA	NA	KY883317	1.36e-10	75	ADE58487.1	Viruses;Riboviria;Orthornavirae;Kitrinoviricota;Alsuviricetes;Martellivirales;Bromoviridae;Ilarvirus
t1484mBot_S015RuonanNODE_9045_length_513_cov_1.146154_g8752_i1	513	Hepe_Virga	Bromoviridae	t1484mBot_S015	2.32344	NCBI	ADE58487.1	NA	NA	NA	KY883317	1.24e-10	73.1	ADE58487.1	Viruses;Riboviria;Orthornavirae;Kitrinoviricota;Alsuviricetes;Martellivirales;Bromoviridae;Ilarvirus
t1552mBot_S027RuonanNODE_383_length_1572_cov_898.351277_g180_i1	1572	Hepe_Virga	Bromoviridae	t1552mBot_S027	1727.88	NCBI	ADE58487.1	NA	NA	NA	KY883317	1.1e-10	75	ADE58487.1	Viruses;Riboviria;Orthornavirae;Kitrinoviricota;Alsuviricetes;Martellivirales;Bromoviridae;Ilarvirus
t14100mBot_S030RuonanNODE_17040_length_458_cov_1.626866_g16212_i0	458	Hepe_Virga	Bromoviridae	t14100mBot_S030	3.54313	NCBI	ADE58487.1	NA	NA	NA	KY883317	1.1e-10	73.1	ADE58487.1	Viruses;Riboviria;Orthornavirae;Kitrinoviricota;Alsuviricetes;Martellivirales;Bromoviridae;Ilarvirus
t174mBot_S011RuonanNODE_52_length_1448_cov_22.723774_g24_i1	1448	Hepe_Virga	Bromoviridae	t174mBot_S011	45.9061	NCBI	ADE58487.1	NA	NA	NA	KY883317	1.01e-10	75	ADE58487.1	Viruses;Riboviria;Orthornavirae;Kitrinoviricota;Alsuviricetes;Martellivirales;Bromoviridae;Ilarvirus
t15104mBot_S031RuonanNODE_346_length_1393_cov_67.532283_g266_i2	1393	Hepe_Virga	Bromoviridae	t15104mBot_S031	61.6023	NCBI	ADE58487.1	NA	NA	NA	KY883317	9.7e-11	75	ADE58487.1	Viruses;Riboviria;Orthornavirae;Kitrinoviricota;Alsuviricetes;Martellivirales;Bromoviridae;Ilarvirus
t164mBot_S020RuonanNODE_53801_length_407_cov_2.214789_g52515_i0	407	Hepe_Virga	Bromoviridae	t164mBot_S020	6.03483	NCBI	ADE58487.1	NA	NA	NA	KY883317	9.68e-11	73.1	ADE58487.1	Viruses;Riboviria;Orthornavirae;Kitrinoviricota;Alsuviricetes;Martellivirales;Bromoviridae;Ilarvirus
t164mBot_S020RuonanNODE_340_length_1388_cov_20.889328_g70_i5	1388	Hepe_Virga	Bromoviridae	t164mBot_S020	17.7173	NCBI	ADE58487.1	NA	NA	NA	KY883317	9.67e-11	75	ADE58487.1	Viruses;Riboviria;Orthornavirae;Kitrinoviricota;Alsuviricetes;Martellivirales;Bromoviridae;Ilarvirus
t1552mBot_S027RuonanNODE_98125_length_406_cov_1.007067_g91630_i0	406	Hepe_Virga	Bromoviridae	t1552mBot_S027	526.566	NCBI	ADE58487.1	NA	NA	NA	KY883317	9.66e-11	73.1	ADE58487.1	Viruses;Riboviria;Orthornavirae;Kitrinoviricota;Alsuviricetes;Martellivirales;Bromoviridae;Ilarvirus
t164mBot_S020RuonanNODE_477_length_1237_cov_6.433573_g325_i1	1237	Hepe_Virga	Bromoviridae	t164mBot_S020	7.47417	NCBI	ADE58487.1	NA	NA	NA	KY883317	8.59e-11	75	ADE58487.1	Viruses;Riboviria;Orthornavirae;Kitrinoviricota;Alsuviricetes;Martellivirales;Bromoviridae;Ilarvirus
t1764mBot_S05RuonanNODE_72025_length_343_cov_0.840909_g71254_i0	343	Hepe_Virga	Bromoviridae	t1764mBot_S05	102.155	NCBI	ADE58487.1	NA	NA	NA	KY883317	8.04e-11	73.1	ADE58487.1	Viruses;Riboviria;Orthornavirae;Kitrinoviricota;Alsuviricetes;Martellivirales;Bromoviridae;Ilarvirus
t16100mBot_S09RuonanNODE_820_length_1130_cov_29.795432_g654_i1	1130	Hepe_Virga	Bromoviridae	t16100mBot_S09	55.085	NCBI	ADE58487.1	NA	NA	NA	KY883317	7.83e-11	75	ADE58487.1	Viruses;Riboviria;Orthornavirae;Kitrinoviricota;Alsuviricetes;Martellivirales;Bromoviridae;Ilarvirus
t1644mBot_S01RuonanNODE_238_length_1121_cov_20.527054_g208_i1	1121	Hepe_Virga	Bromoviridae	t1644mBot_S01	45.5542	NCBI	ADE58487.1	NA	NA	NA	KY883317	7.77e-11	75	ADE58487.1	Viruses;Riboviria;Orthornavirae;Kitrinoviricota;Alsuviricetes;Martellivirales;Bromoviridae;Ilarvirus
t15104mBot_S031RuonanNODE_740_length_1108_cov_77.678173_g266_i3	1108	Hepe_Virga	Bromoviridae	t15104mBot_S031	60.4468	NCBI	ADE58487.1	NA	NA	NA	KY883317	7.67e-11	75	ADE58487.1	Viruses;Riboviria;Orthornavirae;Kitrinoviricota;Alsuviricetes;Martellivirales;Bromoviridae;Ilarvirus
t1552mBot_S027RuonanNODE_1707_length_1104_cov_194.701325_g739_i29	1104	Hepe_Virga	Bromoviridae	t1552mBot_S027	50.7637	NCBI	ADE58487.1	NA	NA	NA	KY883317	7.65e-11	75	ADE58487.1	Viruses;Riboviria;Orthornavirae;Kitrinoviricota;Alsuviricetes;Martellivirales;Bromoviridae;Ilarvirus
t1552mBot_S027RuonanNODE_1715_length_1103_cov_195.030612_g739_i30	1103	Hepe_Virga	Bromoviridae	t1552mBot_S027	15.4069	NCBI	ADE58487.1	NA	NA	NA	KY883317	7.64e-11	75	ADE58487.1	Viruses;Riboviria;Orthornavirae;Kitrinoviricota;Alsuviricetes;Martellivirales;Bromoviridae;Ilarvirus
t1644mBot_S01RuonanNODE_262_length_1082_cov_262.466111_g231_i3	1082	Hepe_Virga	Bromoviridae	t1644mBot_S01	113.112	NCBI	ADE58487.1	NA	NA	NA	KY883317	7.49e-11	75	ADE58487.1	Viruses;Riboviria;Orthornavirae;Kitrinoviricota;Alsuviricetes;Martellivirales;Bromoviridae;Ilarvirus
t1644mBot_S01RuonanNODE_264_length_1078_cov_263.625131_g231_i4	1078	Hepe_Virga	Bromoviridae	t1644mBot_S01	183.347	NCBI	ADE58487.1	NA	NA	NA	KY883317	7.46e-11	75	ADE58487.1	Viruses;Riboviria;Orthornavirae;Kitrinoviricota;Alsuviricetes;Martellivirales;Bromoviridae;Ilarvirus
t1644mBot_S01RuonanNODE_265_length_1077_cov_263.873166_g231_i5	1077	Hepe_Virga	Bromoviridae	t1644mBot_S01	136.054	NCBI	ADE58487.1	NA	NA	NA	KY883317	7.45e-11	75	ADE58487.1	Viruses;Riboviria;Orthornavirae;Kitrinoviricota;Alsuviricetes;Martellivirales;Bromoviridae;Ilarvirus
t1644mBot_S01RuonanNODE_270_length_1074_cov_15.209253_g237_i1	1074	Hepe_Virga	Bromoviridae	t1644mBot_S01	23.875	NCBI	ADE58487.1	NA	NA	NA	KY883317	7.43e-11	75	ADE58487.1	Viruses;Riboviria;Orthornavirae;Kitrinoviricota;Alsuviricetes;Martellivirales;Bromoviridae;Ilarvirus
t1552mBot_S027RuonanNODE_1848_length_1071_cov_201.589662_g739_i31	1071	Hepe_Virga	Bromoviridae	t1552mBot_S027	17.7859	NCBI	ADE58487.1	NA	NA	NA	KY883317	7.41e-11	75	ADE58487.1	Viruses;Riboviria;Orthornavirae;Kitrinoviricota;Alsuviricetes;Martellivirales;Bromoviridae;Ilarvirus
t1552mBot_S027RuonanNODE_2017_length_1058_cov_204.344385_g739_i32	1058	Hepe_Virga	Bromoviridae	t1552mBot_S027	16.011	NCBI	ADE58487.1	NA	NA	NA	KY883317	7.32e-11	75	ADE58487.1	Viruses;Riboviria;Orthornavirae;Kitrinoviricota;Alsuviricetes;Martellivirales;Bromoviridae;Ilarvirus
t1552mBot_S027RuonanNODE_2018_length_1058_cov_204.344385_g739_i33	1058	Hepe_Virga	Bromoviridae	t1552mBot_S027	31.6585	NCBI	ADE58487.1	NA	NA	NA	KY883317	7.32e-11	75	ADE58487.1	Viruses;Riboviria;Orthornavirae;Kitrinoviricota;Alsuviricetes;Martellivirales;Bromoviridae;Ilarvirus
t1552mBot_S027RuonanNODE_2019_length_1058_cov_204.344385_g739_i34	1058	Hepe_Virga	Bromoviridae	t1552mBot_S027	34.2365	NCBI	ADE58487.1	NA	NA	NA	KY883317	7.32e-11	75	ADE58487.1	Viruses;Riboviria;Orthornavirae;Kitrinoviricota;Alsuviricetes;Martellivirales;Bromoviridae;Ilarvirus
t1552mBot_S027RuonanNODE_2978_length_951_cov_168.868357_g739_i35	951	Hepe_Virga	Bromoviridae	t1552mBot_S027	17.2411	NCBI	ADE58487.1	NA	NA	NA	KY883317	6.56e-11	75	ADE58487.1	Viruses;Riboviria;Orthornavirae;Kitrinoviricota;Alsuviricetes;Martellivirales;Bromoviridae;Ilarvirus
t1552mBot_S027RuonanNODE_2979_length_951_cov_168.850242_g739_i36	951	Hepe_Virga	Bromoviridae	t1552mBot_S027	168.213	NCBI	ADE58487.1	NA	NA	NA	KY883317	6.56e-11	75	ADE58487.1	Viruses;Riboviria;Orthornavirae;Kitrinoviricota;Alsuviricetes;Martellivirales;Bromoviridae;Ilarvirus
t1552mBot_S027RuonanNODE_2987_length_950_cov_169.045949_g739_i37	950	Hepe_Virga	Bromoviridae	t1552mBot_S027	26.2706	NCBI	ADE58487.1	NA	NA	NA	KY883317	6.55e-11	75	ADE58487.1	Viruses;Riboviria;Orthornavirae;Kitrinoviricota;Alsuviricetes;Martellivirales;Bromoviridae;Ilarvirus
t1552mBot_S027RuonanNODE_3256_length_918_cov_175.849057_g739_i38	918	Hepe_Virga	Bromoviridae	t1552mBot_S027	18.5311	NCBI	ADE58487.1	NA	NA	NA	KY883317	6.32e-11	75	ADE58487.1	Viruses;Riboviria;Orthornavirae;Kitrinoviricota;Alsuviricetes;Martellivirales;Bromoviridae;Ilarvirus
t1552mBot_S027RuonanNODE_3270_length_917_cov_176.220403_g739_i39	917	Hepe_Virga	Bromoviridae	t1552mBot_S027	82.3152	NCBI	ADE58487.1	NA	NA	NA	KY883317	6.31e-11	75	ADE58487.1	Viruses;Riboviria;Orthornavirae;Kitrinoviricota;Alsuviricetes;Martellivirales;Bromoviridae;Ilarvirus
t1552mBot_S027RuonanNODE_3271_length_917_cov_176.051637_g739_i40	917	Hepe_Virga	Bromoviridae	t1552mBot_S027	15.76	NCBI	ADE58487.1	NA	NA	NA	KY883317	6.31e-11	75	ADE58487.1	Viruses;Riboviria;Orthornavirae;Kitrinoviricota;Alsuviricetes;Martellivirales;Bromoviridae;Ilarvirus
t1552mBot_S027RuonanNODE_3290_length_915_cov_176.555556_g739_i41	915	Hepe_Virga	Bromoviridae	t1552mBot_S027	46.5344	NCBI	ADE58487.1	NA	NA	NA	KY883317	6.3e-11	75	ADE58487.1	Viruses;Riboviria;Orthornavirae;Kitrinoviricota;Alsuviricetes;Martellivirales;Bromoviridae;Ilarvirus
t1552mBot_S027RuonanNODE_3300_length_914_cov_176.723135_g739_i42	914	Hepe_Virga	Bromoviridae	t1552mBot_S027	12.9705	NCBI	ADE58487.1	NA	NA	NA	KY883317	6.29e-11	75	ADE58487.1	Viruses;Riboviria;Orthornavirae;Kitrinoviricota;Alsuviricetes;Martellivirales;Bromoviridae;Ilarvirus
t1552mBot_S027RuonanNODE_3327_length_911_cov_177.695431_g739_i43	911	Hepe_Virga	Bromoviridae	t1552mBot_S027	670.244	NCBI	ADE58487.1	NA	NA	NA	KY883317	6.27e-11	75	ADE58487.1	Viruses;Riboviria;Orthornavirae;Kitrinoviricota;Alsuviricetes;Martellivirales;Bromoviridae;Ilarvirus
t1552mBot_S027RuonanNODE_3717_length_874_cov_241.038615_g739_i44	874	Hepe_Virga	Bromoviridae	t1552mBot_S027	9.67066	NCBI	ADE58487.1	NA	NA	NA	KY883317	6.01e-11	75	ADE58487.1	Viruses;Riboviria;Orthornavirae;Kitrinoviricota;Alsuviricetes;Martellivirales;Bromoviridae;Ilarvirus
t1552mBot_S027RuonanNODE_3749_length_869_cov_187.341823_g739_i45	869	Hepe_Virga	Bromoviridae	t1552mBot_S027	13.6034	NCBI	ADE58487.1	NA	NA	NA	KY883317	5.97e-11	75	ADE58487.1	Viruses;Riboviria;Orthornavirae;Kitrinoviricota;Alsuviricetes;Martellivirales;Bromoviridae;Ilarvirus
t1552mBot_S027RuonanNODE_3789_length_867_cov_187.806452_g739_i47	867	Hepe_Virga	Bromoviridae	t1552mBot_S027	14.3429	NCBI	ADE58487.1	NA	NA	NA	KY883317	5.96e-11	75	ADE58487.1	Viruses;Riboviria;Orthornavirae;Kitrinoviricota;Alsuviricetes;Martellivirales;Bromoviridae;Ilarvirus
t1552mBot_S027RuonanNODE_3800_length_866_cov_188.129206_g739_i48	866	Hepe_Virga	Bromoviridae	t1552mBot_S027	165.705	NCBI	ADE58487.1	NA	NA	NA	KY883317	5.95e-11	75	ADE58487.1	Viruses;Riboviria;Orthornavirae;Kitrinoviricota;Alsuviricetes;Martellivirales;Bromoviridae;Ilarvirus
t1552mBot_S027RuonanNODE_4206_length_829_cov_885.886686_g1998_i1	829	Hepe_Virga	Bromoviridae	t1552mBot_S027	1315.15	NCBI	ADE58487.1	NA	NA	NA	KY883317	5.69e-11	75	ADE58487.1	Viruses;Riboviria;Orthornavirae;Kitrinoviricota;Alsuviricetes;Martellivirales;Bromoviridae;Ilarvirus
t14100mBot_S030RuonanNODE_2398_length_822_cov_8.100143_g1800_i1	822	Hepe_Virga	Bromoviridae	t14100mBot_S030	11.3613	NCBI	ADE58487.1	NA	NA	NA	KY883317	5.64e-11	75	ADE58487.1	Viruses;Riboviria;Orthornavirae;Kitrinoviricota;Alsuviricetes;Martellivirales;Bromoviridae;Ilarvirus
t1552mBot_S027RuonanNODE_4763_length_795_cov_208.151786_g739_i55	795	Hepe_Virga	Bromoviridae	t1552mBot_S027	57.2725	NCBI	ADE58487.1	NA	NA	NA	KY883317	5.45e-11	75	ADE58487.1	Viruses;Riboviria;Orthornavirae;Kitrinoviricota;Alsuviricetes;Martellivirales;Bromoviridae;Ilarvirus
t1424mBot_S08RuonanNODE_814_length_772_cov_5.371341_g685_i1	772	Hepe_Virga	Bromoviridae	t1424mBot_S08	12.2129	NCBI	ADE58487.1	NA	NA	NA	KY883317	5.28e-11	75	ADE58487.1	Viruses;Riboviria;Orthornavirae;Kitrinoviricota;Alsuviricetes;Martellivirales;Bromoviridae;Ilarvirus
t1692mBot_S026RuonanNODE_11_length_2589_cov_2859.178427_g5_i17	2589	Hepe_Virga	Bromoviridae	t1692mBot_S026	1498.2	NCBI	ADE58487.1	NA	NA	NA	KY883317	5.06e-11	76.8	ADE58487.1	Viruses;Riboviria;Orthornavirae;Kitrinoviricota;Alsuviricetes;Martellivirales;Bromoviridae;Ilarvirus
t16100mBot_S09RuonanNODE_2937_length_696_cov_71.472949_g2692_i1	696	Hepe_Virga	Bromoviridae	t16100mBot_S09	88.8259	NCBI	ADE58487.1	NA	NA	NA	KY883317	4.74e-11	75	ADE58487.1	Viruses;Riboviria;Orthornavirae;Kitrinoviricota;Alsuviricetes;Martellivirales;Bromoviridae;Ilarvirus
t16100mBot_S09RuonanNODE_3205_length_676_cov_87.669078_g2959_i1	676	Hepe_Virga	Bromoviridae	t16100mBot_S09	125.278	NCBI	ADE58487.1	NA	NA	NA	KY883317	4.6e-11	75	ADE58487.1	Viruses;Riboviria;Orthornavirae;Kitrinoviricota;Alsuviricetes;Martellivirales;Bromoviridae;Ilarvirus
t140mBot_S016RuonanNODE_1221_length_673_cov_2.494545_g1133_i1	673	Hepe_Virga	Bromoviridae	t140mBot_S016	3.83828	NCBI	ADE58487.1	NA	NA	NA	KY883317	4.58e-11	75	ADE58487.1	Viruses;Riboviria;Orthornavirae;Kitrinoviricota;Alsuviricetes;Martellivirales;Bromoviridae;Ilarvirus
t1692mBot_S026RuonanNODE_14_length_2334_cov_3762.207146_g5_i18	2334	Hepe_Virga	Bromoviridae	t1692mBot_S026	387.386	NCBI	ADE58487.1	NA	NA	NA	KY883317	4.56e-11	76.8	ADE58487.1	Viruses;Riboviria;Orthornavirae;Kitrinoviricota;Alsuviricetes;Martellivirales;Bromoviridae;Ilarvirus
t16100mBot_S09RuonanNODE_3267_length_671_cov_5.375912_g3021_i1	671	Hepe_Virga	Bromoviridae	t16100mBot_S09	7.04192	NCBI	ADE58487.1	NA	NA	NA	KY883317	4.56e-11	75	ADE58487.1	Viruses;Riboviria;Orthornavirae;Kitrinoviricota;Alsuviricetes;Martellivirales;Bromoviridae;Ilarvirus
t1692mBot_S026RuonanNODE_16_length_2310_cov_3803.486968_g5_i19	2310	Hepe_Virga	Bromoviridae	t1692mBot_S026	285.633	NCBI	ADE58487.1	NA	NA	NA	KY883317	4.51e-11	76.8	ADE58487.1	Viruses;Riboviria;Orthornavirae;Kitrinoviricota;Alsuviricetes;Martellivirales;Bromoviridae;Ilarvirus
t1692mBot_S026RuonanNODE_17_length_2309_cov_3805.266240_g5_i20	2309	Hepe_Virga	Bromoviridae	t1692mBot_S026	257.724	NCBI	ADE58487.1	NA	NA	NA	KY883317	4.51e-11	76.8	ADE58487.1	Viruses;Riboviria;Orthornavirae;Kitrinoviricota;Alsuviricetes;Martellivirales;Bromoviridae;Ilarvirus
t1692mBot_S026RuonanNODE_18_length_2304_cov_3813.962861_g5_i21	2304	Hepe_Virga	Bromoviridae	t1692mBot_S026	263.402	NCBI	ADE58487.1	NA	NA	NA	KY883317	4.5e-11	76.8	ADE58487.1	Viruses;Riboviria;Orthornavirae;Kitrinoviricota;Alsuviricetes;Martellivirales;Bromoviridae;Ilarvirus
t1692mBot_S026RuonanNODE_19_length_2304_cov_3813.946813_g5_i22	2304	Hepe_Virga	Bromoviridae	t1692mBot_S026	298.44	NCBI	ADE58487.1	NA	NA	NA	KY883317	4.5e-11	76.8	ADE58487.1	Viruses;Riboviria;Orthornavirae;Kitrinoviricota;Alsuviricetes;Martellivirales;Bromoviridae;Ilarvirus
t1692mBot_S026RuonanNODE_20_length_2302_cov_3817.459844_g5_i23	2302	Hepe_Virga	Bromoviridae	t1692mBot_S026	409.038	NCBI	ADE58487.1	NA	NA	NA	KY883317	4.49e-11	76.8	ADE58487.1	Viruses;Riboviria;Orthornavirae;Kitrinoviricota;Alsuviricetes;Martellivirales;Bromoviridae;Ilarvirus
t1692mBot_S026RuonanNODE_21_length_2301_cov_3819.217172_g5_i24	2301	Hepe_Virga	Bromoviridae	t1692mBot_S026	384.238	NCBI	ADE58487.1	NA	NA	NA	KY883317	4.49e-11	76.8	ADE58487.1	Viruses;Riboviria;Orthornavirae;Kitrinoviricota;Alsuviricetes;Martellivirales;Bromoviridae;Ilarvirus
t1692mBot_S026RuonanNODE_23_length_2277_cov_3861.754410_g5_i25	2277	Hepe_Virga	Bromoviridae	t1692mBot_S026	303.966	NCBI	ADE58487.1	NA	NA	NA	KY883317	4.44e-11	76.8	ADE58487.1	Viruses;Riboviria;Orthornavirae;Kitrinoviricota;Alsuviricetes;Martellivirales;Bromoviridae;Ilarvirus
t1692mBot_S026RuonanNODE_27_length_2265_cov_3883.390289_g5_i26	2265	Hepe_Virga	Bromoviridae	t1692mBot_S026	467.474	NCBI	ADE58487.1	NA	NA	NA	KY883317	4.42e-11	76.8	ADE58487.1	Viruses;Riboviria;Orthornavirae;Kitrinoviricota;Alsuviricetes;Martellivirales;Bromoviridae;Ilarvirus
t1692mBot_S026RuonanNODE_28_length_2264_cov_3885.231200_g5_i27	2264	Hepe_Virga	Bromoviridae	t1692mBot_S026	529.702	NCBI	ADE58487.1	NA	NA	NA	KY883317	4.42e-11	76.8	ADE58487.1	Viruses;Riboviria;Orthornavirae;Kitrinoviricota;Alsuviricetes;Martellivirales;Bromoviridae;Ilarvirus
t1692mBot_S026RuonanNODE_29_length_2264_cov_3885.206913_g5_i28	2264	Hepe_Virga	Bromoviridae	t1692mBot_S026	306.635	NCBI	ADE58487.1	NA	NA	NA	KY883317	4.42e-11	76.8	ADE58487.1	Viruses;Riboviria;Orthornavirae;Kitrinoviricota;Alsuviricetes;Martellivirales;Bromoviridae;Ilarvirus
t1692mBot_S026RuonanNODE_30_length_2264_cov_3885.198972_g5_i29	2264	Hepe_Virga	Bromoviridae	t1692mBot_S026	375.105	NCBI	ADE58487.1	NA	NA	NA	KY883317	4.42e-11	76.8	ADE58487.1	Viruses;Riboviria;Orthornavirae;Kitrinoviricota;Alsuviricetes;Martellivirales;Bromoviridae;Ilarvirus
t1692mBot_S026RuonanNODE_31_length_2263_cov_3887.018692_g5_i30	2263	Hepe_Virga	Bromoviridae	t1692mBot_S026	307.376	NCBI	ADE58487.1	NA	NA	NA	KY883317	4.41e-11	76.8	ADE58487.1	Viruses;Riboviria;Orthornavirae;Kitrinoviricota;Alsuviricetes;Martellivirales;Bromoviridae;Ilarvirus
t1692mBot_S026RuonanNODE_32_length_2263_cov_3887.014953_g5_i31	2263	Hepe_Virga	Bromoviridae	t1692mBot_S026	489.236	NCBI	ADE58487.1	NA	NA	NA	KY883317	4.41e-11	76.8	ADE58487.1	Viruses;Riboviria;Orthornavirae;Kitrinoviricota;Alsuviricetes;Martellivirales;Bromoviridae;Ilarvirus
t1692mBot_S026RuonanNODE_33_length_2263_cov_3887.008411_g5_i32	2263	Hepe_Virga	Bromoviridae	t1692mBot_S026	312.118	NCBI	ADE58487.1	NA	NA	NA	KY883317	4.41e-11	76.8	ADE58487.1	Viruses;Riboviria;Orthornavirae;Kitrinoviricota;Alsuviricetes;Martellivirales;Bromoviridae;Ilarvirus
t1692mBot_S026RuonanNODE_34_length_2257_cov_3897.950797_g5_i33	2257	Hepe_Virga	Bromoviridae	t1692mBot_S026	275.46	NCBI	ADE58487.1	NA	NA	NA	KY883317	4.4e-11	76.8	ADE58487.1	Viruses;Riboviria;Orthornavirae;Kitrinoviricota;Alsuviricetes;Martellivirales;Bromoviridae;Ilarvirus
t164mBot_S020RuonanNODE_70_length_2200_cov_323.075590_g3_i37	2200	Hepe_Virga	Bromoviridae	t164mBot_S020	66.7241	NCBI	ADE58487.1	NA	NA	NA	KY883317	4.29e-11	76.8	ADE58487.1	Viruses;Riboviria;Orthornavirae;Kitrinoviricota;Alsuviricetes;Martellivirales;Bromoviridae;Ilarvirus
t164mBot_S020RuonanNODE_90_length_2155_cov_330.189961_g3_i48	2155	Hepe_Virga	Bromoviridae	t164mBot_S020	57.6001	NCBI	ADE58487.1	NA	NA	NA	KY883317	4.2e-11	76.8	ADE58487.1	Viruses;Riboviria;Orthornavirae;Kitrinoviricota;Alsuviricetes;Martellivirales;Bromoviridae;Ilarvirus
t1480mBot_S03RuonanNODE_200_length_2113_cov_431.382915_g185_i3	2113	Hepe_Virga	Bromoviridae	t1480mBot_S03	570.092	NCBI	ADE58487.1	NA	NA	NA	KY883317	4.12e-11	76.8	ADE58487.1	Viruses;Riboviria;Orthornavirae;Kitrinoviricota;Alsuviricetes;Martellivirales;Bromoviridae;Ilarvirus
t1492mBot_S04RuonanNODE_1615_length_563_cov_5.127273_g1372_i1	563	Hepe_Virga	Bromoviridae	t1492mBot_S04	9.13711	NCBI	ADE58487.1	NA	NA	NA	KY883317	3.8e-11	75	ADE58487.1	Viruses;Riboviria;Orthornavirae;Kitrinoviricota;Alsuviricetes;Martellivirales;Bromoviridae;Ilarvirus
t16100mBot_S09RuonanNODE_6064_length_557_cov_111.258065_g5745_i1	557	Hepe_Virga	Bromoviridae	t16100mBot_S09	122.785	NCBI	ADE58487.1	NA	NA	NA	KY883317	3.76e-11	75	ADE58487.1	Viruses;Riboviria;Orthornavirae;Kitrinoviricota;Alsuviricetes;Martellivirales;Bromoviridae;Ilarvirus
t1552mBot_S027RuonanNODE_16997_length_528_cov_12.187654_g12074_i1	528	Hepe_Virga	Bromoviridae	t1552mBot_S027	20.9831	NCBI	ADE58487.1	NA	NA	NA	KY883317	3.55e-11	75	ADE58487.1	Viruses;Riboviria;Orthornavirae;Kitrinoviricota;Alsuviricetes;Martellivirales;Bromoviridae;Ilarvirus
t174mBot_S011RuonanNODE_2669_length_527_cov_1.650990_g2587_i1	527	Hepe_Virga	Bromoviridae	t174mBot_S011	5.41748	NCBI	ADE58487.1	NA	NA	NA	KY883317	3.55e-11	75	ADE58487.1	Viruses;Riboviria;Orthornavirae;Kitrinoviricota;Alsuviricetes;Martellivirales;Bromoviridae;Ilarvirus
t1532mBot_S023RuonanNODE_2662_length_526_cov_5.399504_g2085_i1	526	Hepe_Virga	Bromoviridae	t1532mBot_S023	9.10606	NCBI	ADE58487.1	NA	NA	NA	KY883317	3.54e-11	75	ADE58487.1	Viruses;Riboviria;Orthornavirae;Kitrinoviricota;Alsuviricetes;Martellivirales;Bromoviridae;Ilarvirus
t164mBot_S020RuonanNODE_165_length_1792_cov_403.512283_g3_i54	1792	Hepe_Virga	Bromoviridae	t164mBot_S020	165.071	NCBI	ADE58487.1	NA	NA	NA	KY883317	3.48e-11	76.8	ADE58487.1	Viruses;Riboviria;Orthornavirae;Kitrinoviricota;Alsuviricetes;Martellivirales;Bromoviridae;Ilarvirus
t1492mBot_S04RuonanNODE_2173_length_517_cov_11.164975_g1917_i1	517	Hepe_Virga	Bromoviridae	t1492mBot_S04	34.3984	NCBI	ADE58487.1	NA	NA	NA	KY883317	3.48e-11	75	ADE58487.1	Viruses;Riboviria;Orthornavirae;Kitrinoviricota;Alsuviricetes;Martellivirales;Bromoviridae;Ilarvirus
t1480mBot_S03RuonanNODE_390_length_1786_cov_210.414311_g185_i4	1786	Hepe_Virga	Bromoviridae	t1480mBot_S03	166.892	NCBI	ADE58487.1	NA	NA	NA	KY883317	3.47e-11	76.8	ADE58487.1	Viruses;Riboviria;Orthornavirae;Kitrinoviricota;Alsuviricetes;Martellivirales;Bromoviridae;Ilarvirus
t1552mBot_S027RuonanNODE_28245_length_470_cov_8.720461_g21817_i1	470	Hepe_Virga	Bromoviridae	t1552mBot_S027	15.1627	NCBI	ADE58487.1	NA	NA	NA	KY883317	3.14e-11	75	ADE58487.1	Viruses;Riboviria;Orthornavirae;Kitrinoviricota;Alsuviricetes;Martellivirales;Bromoviridae;Ilarvirus
t1552mBot_S027RuonanNODE_29947_length_466_cov_4.927114_g23083_i1	466	Hepe_Virga	Bromoviridae	t1552mBot_S027	18.4502	NCBI	ADE58487.1	NA	NA	NA	KY883317	3.11e-11	75	ADE58487.1	Viruses;Riboviria;Orthornavirae;Kitrinoviricota;Alsuviricetes;Martellivirales;Bromoviridae;Ilarvirus
t1552mBot_S027RuonanNODE_411_length_1550_cov_2025.146461_g197_i3	1550	Hepe_Virga	Bromoviridae	t1552mBot_S027	945.53	NCBI	ADE58487.1	NA	NA	NA	KY883317	3e-11	76.8	ADE58487.1	Viruses;Riboviria;Orthornavirae;Kitrinoviricota;Alsuviricetes;Martellivirales;Bromoviridae;Ilarvirus
t1552mBot_S027RuonanNODE_433_length_1511_cov_2082.262248_g197_i4	1511	Hepe_Virga	Bromoviridae	t1552mBot_S027	982.628	NCBI	ADE58487.1	NA	NA	NA	KY883317	2.93e-11	76.8	ADE58487.1	Viruses;Riboviria;Orthornavirae;Kitrinoviricota;Alsuviricetes;Martellivirales;Bromoviridae;Ilarvirus
t16100mBot_S09RuonanNODE_16142_length_440_cov_0.753943_g15772_i0	440	Hepe_Virga	Bromoviridae	t16100mBot_S09	1.0531	NCBI	ADE58487.1	NA	NA	NA	KY883317	2.93e-11	75	ADE58487.1	Viruses;Riboviria;Orthornavirae;Kitrinoviricota;Alsuviricetes;Martellivirales;Bromoviridae;Ilarvirus
t1552mBot_S027RuonanNODE_51436_length_438_cov_13.612698_g45638_i0	438	Hepe_Virga	Bromoviridae	t1552mBot_S027	26.6553	NCBI	ADE58487.1	NA	NA	NA	KY883317	2.91e-11	75	ADE58487.1	Viruses;Riboviria;Orthornavirae;Kitrinoviricota;Alsuviricetes;Martellivirales;Bromoviridae;Ilarvirus
t1552mBot_S027RuonanNODE_550_length_1437_cov_2199.296043_g197_i5	1437	Hepe_Virga	Bromoviridae	t1552mBot_S027	1076.97	NCBI	ADE58487.1	NA	NA	NA	KY883317	2.78e-11	76.8	ADE58487.1	Viruses;Riboviria;Orthornavirae;Kitrinoviricota;Alsuviricetes;Martellivirales;Bromoviridae;Ilarvirus
t1692mBot_S026RuonanNODE_18455_length_418_cov_0.701695_g17537_i0	418	Hepe_Virga	Bromoviridae	t1692mBot_S026	762.057	NCBI	ADE58487.1	NA	NA	NA	KY883317	2.77e-11	75	ADE58487.1	Viruses;Riboviria;Orthornavirae;Kitrinoviricota;Alsuviricetes;Martellivirales;Bromoviridae;Ilarvirus
t14100mBot_S030RuonanNODE_35173_length_411_cov_4.017361_g34318_i0	411	Hepe_Virga	Bromoviridae	t14100mBot_S030	4.44526	NCBI	ADE58487.1	NA	NA	NA	KY883317	2.72e-11	75	ADE58487.1	Viruses;Riboviria;Orthornavirae;Kitrinoviricota;Alsuviricetes;Martellivirales;Bromoviridae;Ilarvirus
t1532mBot_S023RuonanNODE_124_length_1345_cov_204.440262_g32_i2	1345	Hepe_Virga	Bromoviridae	t1532mBot_S023	322.942	NCBI	ADE58487.1	NA	NA	NA	KY883317	2.6e-11	76.8	ADE58487.1	Viruses;Riboviria;Orthornavirae;Kitrinoviricota;Alsuviricetes;Martellivirales;Bromoviridae;Ilarvirus
t1764mBot_S05RuonanNODE_396_length_1340_cov_3849.365653_g16_i6	1340	Hepe_Virga	Bromoviridae	t1764mBot_S05	2451.22	NCBI	ADE58487.1	NA	NA	NA	KY883317	2.59e-11	76.8	ADE58487.1	Viruses;Riboviria;Orthornavirae;Kitrinoviricota;Alsuviricetes;Martellivirales;Bromoviridae;Ilarvirus
t14-104mBot_S017RuonanNODE_215_length_1236_cov_27.871518_g183_i1	1236	Hepe_Virga	Bromoviridae	t14-104mBot_S017	30.1788	NCBI	ADE58487.1	NA	NA	NA	KY883317	2.39e-11	76.8	ADE58487.1	Viruses;Riboviria;Orthornavirae;Kitrinoviricota;Alsuviricetes;Martellivirales;Bromoviridae;Ilarvirus
t15104mBot_S031RuonanNODE_73347_length_358_cov_3.102128_g72733_i0	358	Hepe_Virga	Bromoviridae	t15104mBot_S031	6.67507	NCBI	ADE58487.1	NA	NA	NA	KY883317	2.34e-11	75	ADE58487.1	Viruses;Riboviria;Orthornavirae;Kitrinoviricota;Alsuviricetes;Martellivirales;Bromoviridae;Ilarvirus
t1552mBot_S027RuonanNODE_194812_length_358_cov_1.204255_g187714_i0	358	Hepe_Virga	Bromoviridae	t1552mBot_S027	14.8836	NCBI	ADE58487.1	NA	NA	NA	KY883317	2.34e-11	75	ADE58487.1	Viruses;Riboviria;Orthornavirae;Kitrinoviricota;Alsuviricetes;Martellivirales;Bromoviridae;Ilarvirus
t1732mBot_S06RuonanNODE_43141_length_357_cov_1.867521_g42555_i0	357	Hepe_Virga	Bromoviridae	t1732mBot_S06	4.32456	NCBI	ADE58487.1	NA	NA	NA	KY883317	2.34e-11	75	ADE58487.1	Viruses;Riboviria;Orthornavirae;Kitrinoviricota;Alsuviricetes;Martellivirales;Bromoviridae;Ilarvirus
t1560mBot_S025RuonanNODE_179_length_1196_cov_1517.276794_g105_i9	1196	Hepe_Virga	Bromoviridae	t1560mBot_S025	170.709	NCBI	ADE58487.1	NA	NA	NA	KY883317	2.31e-11	76.8	ADE58487.1	Viruses;Riboviria;Orthornavirae;Kitrinoviricota;Alsuviricetes;Martellivirales;Bromoviridae;Ilarvirus
t1560mBot_S025RuonanNODE_180_length_1196_cov_1517.234856_g105_i10	1196	Hepe_Virga	Bromoviridae	t1560mBot_S025	146.987	NCBI	ADE58487.1	NA	NA	NA	KY883317	2.31e-11	76.8	ADE58487.1	Viruses;Riboviria;Orthornavirae;Kitrinoviricota;Alsuviricetes;Martellivirales;Bromoviridae;Ilarvirus
t1560mBot_S025RuonanNODE_181_length_1196_cov_1517.232060_g105_i11	1196	Hepe_Virga	Bromoviridae	t1560mBot_S025	159.148	NCBI	ADE58487.1	NA	NA	NA	KY883317	2.31e-11	76.8	ADE58487.1	Viruses;Riboviria;Orthornavirae;Kitrinoviricota;Alsuviricetes;Martellivirales;Bromoviridae;Ilarvirus
t1560mBot_S025RuonanNODE_182_length_1196_cov_1517.229264_g105_i12	1196	Hepe_Virga	Bromoviridae	t1560mBot_S025	670.43	NCBI	ADE58487.1	NA	NA	NA	KY883317	2.31e-11	76.8	ADE58487.1	Viruses;Riboviria;Orthornavirae;Kitrinoviricota;Alsuviricetes;Martellivirales;Bromoviridae;Ilarvirus
t1560mBot_S025RuonanNODE_185_length_1193_cov_1522.118692_g105_i13	1193	Hepe_Virga	Bromoviridae	t1560mBot_S025	508.355	NCBI	ADE58487.1	NA	NA	NA	KY883317	2.3e-11	76.8	ADE58487.1	Viruses;Riboviria;Orthornavirae;Kitrinoviricota;Alsuviricetes;Martellivirales;Bromoviridae;Ilarvirus
t1560mBot_S025RuonanNODE_186_length_1193_cov_1522.008411_g105_i14	1193	Hepe_Virga	Bromoviridae	t1560mBot_S025	490.988	NCBI	ADE58487.1	NA	NA	NA	KY883317	2.3e-11	76.8	ADE58487.1	Viruses;Riboviria;Orthornavirae;Kitrinoviricota;Alsuviricetes;Martellivirales;Bromoviridae;Ilarvirus
t1560mBot_S025RuonanNODE_187_length_1193_cov_542.445794_g108_i2	1193	Hepe_Virga	Bromoviridae	t1560mBot_S025	327.934	NCBI	ADE58487.1	NA	NA	NA	KY883317	2.3e-11	76.8	ADE58487.1	Viruses;Riboviria;Orthornavirae;Kitrinoviricota;Alsuviricetes;Martellivirales;Bromoviridae;Ilarvirus
t1560mBot_S025RuonanNODE_190_length_1190_cov_543.942830_g108_i3	1190	Hepe_Virga	Bromoviridae	t1560mBot_S025	469.482	NCBI	ADE58487.1	NA	NA	NA	KY883317	2.3e-11	76.8	ADE58487.1	Viruses;Riboviria;Orthornavirae;Kitrinoviricota;Alsuviricetes;Martellivirales;Bromoviridae;Ilarvirus
t1552mBot_S027RuonanNODE_223864_length_345_cov_0.909910_g216698_i0	345	Hepe_Virga	Bromoviridae	t1552mBot_S027	5.6388	NCBI	ADE58487.1	NA	NA	NA	KY883317	2.25e-11	75	ADE58487.1	Viruses;Riboviria;Orthornavirae;Kitrinoviricota;Alsuviricetes;Martellivirales;Bromoviridae;Ilarvirus
t164mBot_S020RuonanNODE_127209_length_345_cov_2.027027_g125795_i0	345	Hepe_Virga	Bromoviridae	t164mBot_S020	4.36688	NCBI	ADE58487.1	NA	NA	NA	KY883317	2.25e-11	75	ADE58487.1	Viruses;Riboviria;Orthornavirae;Kitrinoviricota;Alsuviricetes;Martellivirales;Bromoviridae;Ilarvirus
t1560mBot_S025RuonanNODE_766_length_1152_cov_1582.101069_g105_i15	1152	Hepe_Virga	Bromoviridae	t1560mBot_S025	198.078	NCBI	ADE58487.1	NA	NA	NA	KY883317	2.22e-11	76.8	ADE58487.1	Viruses;Riboviria;Orthornavirae;Kitrinoviricota;Alsuviricetes;Martellivirales;Bromoviridae;Ilarvirus
t1560mBot_S025RuonanNODE_767_length_1152_cov_1582.052478_g105_i16	1152	Hepe_Virga	Bromoviridae	t1560mBot_S025	187.523	NCBI	ADE58487.1	NA	NA	NA	KY883317	2.22e-11	76.8	ADE58487.1	Viruses;Riboviria;Orthornavirae;Kitrinoviricota;Alsuviricetes;Martellivirales;Bromoviridae;Ilarvirus
t1560mBot_S025RuonanNODE_770_length_1151_cov_1583.580739_g105_i17	1151	Hepe_Virga	Bromoviridae	t1560mBot_S025	262.954	NCBI	ADE58487.1	NA	NA	NA	KY883317	2.22e-11	76.8	ADE58487.1	Viruses;Riboviria;Orthornavirae;Kitrinoviricota;Alsuviricetes;Martellivirales;Bromoviridae;Ilarvirus
t1644mBot_S01RuonanNODE_220_length_1145_cov_12.291585_g192_i1	1145	Hepe_Virga	Bromoviridae	t1644mBot_S01	18.9319	NCBI	ADE58487.1	NA	NA	NA	KY883317	2.21e-11	76.8	ADE58487.1	Viruses;Riboviria;Orthornavirae;Kitrinoviricota;Alsuviricetes;Martellivirales;Bromoviridae;Ilarvirus
t16100mBot_S09RuonanNODE_827_length_1126_cov_179.950150_g661_i1	1126	Hepe_Virga	Bromoviridae	t16100mBot_S09	240.055	NCBI	ADE58487.1	NA	NA	NA	KY883317	2.17e-11	76.8	ADE58487.1	Viruses;Riboviria;Orthornavirae;Kitrinoviricota;Alsuviricetes;Martellivirales;Bromoviridae;Ilarvirus
t174mBot_S011RuonanNODE_105_length_1120_cov_132.662989_g75_i1	1120	Hepe_Virga	Bromoviridae	t174mBot_S011	372.746	NCBI	ADE58487.1	NA	NA	NA	KY883317	2.16e-11	76.8	ADE58487.1	Viruses;Riboviria;Orthornavirae;Kitrinoviricota;Alsuviricetes;Martellivirales;Bromoviridae;Ilarvirus
t1612mBot_S014RuonanNODE_172_length_1115_cov_54.602823_g143_i2	1115	Hepe_Virga	Bromoviridae	t1612mBot_S014	132.648	NCBI	ADE58487.1	NA	NA	NA	KY883317	2.15e-11	76.8	ADE58487.1	Viruses;Riboviria;Orthornavirae;Kitrinoviricota;Alsuviricetes;Martellivirales;Bromoviridae;Ilarvirus
t1612mBot_S014RuonanNODE_178_length_1110_cov_32.528875_g143_i3	1110	Hepe_Virga	Bromoviridae	t1612mBot_S014	65.4848	NCBI	ADE58487.1	NA	NA	NA	KY883317	2.14e-11	76.8	ADE58487.1	Viruses;Riboviria;Orthornavirae;Kitrinoviricota;Alsuviricetes;Martellivirales;Bromoviridae;Ilarvirus
t1492mBot_S04RuonanNODE_209_length_1108_cov_1407.878173_g143_i1	1108	Hepe_Virga	Bromoviridae	t1492mBot_S04	1365.42	NCBI	ADE58487.1	NA	NA	NA	KY883317	2.13e-11	76.8	ADE58487.1	Viruses;Riboviria;Orthornavirae;Kitrinoviricota;Alsuviricetes;Martellivirales;Bromoviridae;Ilarvirus
t1752mBot_S018RuonanNODE_195_length_1107_cov_44.548780_g138_i1	1107	Hepe_Virga	Bromoviridae	t1752mBot_S018	78.2331	NCBI	ADE58487.1	NA	NA	NA	KY883317	2.13e-11	76.8	ADE58487.1	Viruses;Riboviria;Orthornavirae;Kitrinoviricota;Alsuviricetes;Martellivirales;Bromoviridae;Ilarvirus
t1424mBot_S08RuonanNODE_259_length_1104_cov_192.286442_g169_i1	1104	Hepe_Virga	Bromoviridae	t1424mBot_S08	195.961	NCBI	ADE58487.1	NA	NA	NA	KY883317	2.13e-11	76.8	ADE58487.1	Viruses;Riboviria;Orthornavirae;Kitrinoviricota;Alsuviricetes;Martellivirales;Bromoviridae;Ilarvirus
t1484mBot_S015RuonanNODE_41658_length_328_cov_2.824390_g41142_i0	328	Hepe_Virga	Bromoviridae	t1484mBot_S015	5.80488	NCBI	ADE58487.1	NA	NA	NA	KY883317	2.13e-11	75	ADE58487.1	Viruses;Riboviria;Orthornavirae;Kitrinoviricota;Alsuviricetes;Martellivirales;Bromoviridae;Ilarvirus
t16104mBot_S021RuonanNODE_188_length_1103_cov_12.947959_g161_i1	1103	Hepe_Virga	Bromoviridae	t16104mBot_S021	17.6183	NCBI	ADE58487.1	NA	NA	NA	KY883317	2.12e-11	76.8	ADE58487.1	Viruses;Riboviria;Orthornavirae;Kitrinoviricota;Alsuviricetes;Martellivirales;Bromoviridae;Ilarvirus
t1644mBot_S01RuonanNODE_246_length_1101_cov_965.281186_g215_i5	1101	Hepe_Virga	Bromoviridae	t1644mBot_S01	424.646	NCBI	ADE58487.1	NA	NA	NA	KY883317	2.12e-11	76.8	ADE58487.1	Viruses;Riboviria;Orthornavirae;Kitrinoviricota;Alsuviricetes;Martellivirales;Bromoviridae;Ilarvirus
t140mBot_S016RuonanNODE_219_length_1093_cov_7.543299_g154_i1	1093	Hepe_Virga	Bromoviridae	t140mBot_S016	13.5458	NCBI	ADE58487.1	NA	NA	NA	KY883317	2.1e-11	76.8	ADE58487.1	Viruses;Riboviria;Orthornavirae;Kitrinoviricota;Alsuviricetes;Martellivirales;Bromoviridae;Ilarvirus
t1492mBot_S04RuonanNODE_220_length_1089_cov_1143.998965_g154_i1	1089	Hepe_Virga	Bromoviridae	t1492mBot_S04	316.258	NCBI	ADE58487.1	NA	NA	NA	KY883317	2.1e-11	76.8	ADE58487.1	Viruses;Riboviria;Orthornavirae;Kitrinoviricota;Alsuviricetes;Martellivirales;Bromoviridae;Ilarvirus
t16104mBot_S021RuonanNODE_199_length_1084_cov_11.995838_g171_i1	1084	Hepe_Virga	Bromoviridae	t16104mBot_S021	24.7611	NCBI	ADE58487.1	NA	NA	NA	KY883317	2.09e-11	76.8	ADE58487.1	Viruses;Riboviria;Orthornavirae;Kitrinoviricota;Alsuviricetes;Martellivirales;Bromoviridae;Ilarvirus
t1624mBot_S024RuonanNODE_49_length_1075_cov_157.936975_g25_i2	1075	Hepe_Virga	Bromoviridae	t1624mBot_S024	164.438	NCBI	ADE58487.1	NA	NA	NA	KY883317	2.07e-11	76.8	ADE58487.1	Viruses;Riboviria;Orthornavirae;Kitrinoviricota;Alsuviricetes;Martellivirales;Bromoviridae;Ilarvirus
t1624mBot_S024RuonanNODE_50_length_1072_cov_144.596417_g25_i3	1072	Hepe_Virga	Bromoviridae	t1624mBot_S024	122.593	NCBI	ADE58487.1	NA	NA	NA	KY883317	2.06e-11	76.8	ADE58487.1	Viruses;Riboviria;Orthornavirae;Kitrinoviricota;Alsuviricetes;Martellivirales;Bromoviridae;Ilarvirus
t1644mBot_S01RuonanNODE_280_length_1064_cov_1003.799150_g215_i6	1064	Hepe_Virga	Bromoviridae	t1644mBot_S01	577.456	NCBI	ADE58487.1	NA	NA	NA	KY883317	2.05e-11	76.8	ADE58487.1	Viruses;Riboviria;Orthornavirae;Kitrinoviricota;Alsuviricetes;Martellivirales;Bromoviridae;Ilarvirus
t1644mBot_S01RuonanNODE_282_length_1063_cov_1004.280851_g215_i7	1063	Hepe_Virga	Bromoviridae	t1644mBot_S01	304.493	NCBI	ADE58487.1	NA	NA	NA	KY883317	2.04e-11	76.8	ADE58487.1	Viruses;Riboviria;Orthornavirae;Kitrinoviricota;Alsuviricetes;Martellivirales;Bromoviridae;Ilarvirus
t1552mBot_S027RuonanNODE_310059_length_314_cov_16.062827_g302824_i0	314	Hepe_Virga	Bromoviridae	t1552mBot_S027	17.2834	NCBI	ADE58487.1	NA	NA	NA	KY883317	2.03e-11	75	ADE58487.1	Viruses;Riboviria;Orthornavirae;Kitrinoviricota;Alsuviricetes;Martellivirales;Bromoviridae;Ilarvirus
t1720mBot_S033RuonanNODE_1043_length_1053_cov_48.229032_g680_i1	1053	Hepe_Virga	Bromoviridae	t1720mBot_S033	91.8006	NCBI	ADE58487.1	NA	NA	NA	KY883317	2.02e-11	76.8	ADE58487.1	Viruses;Riboviria;Orthornavirae;Kitrinoviricota;Alsuviricetes;Martellivirales;Bromoviridae;Ilarvirus
t1644mBot_S01RuonanNODE_330_length_1009_cov_667.428894_g215_i8	1009	Hepe_Virga	Bromoviridae	t1644mBot_S01	298.652	NCBI	ADE58487.1	NA	NA	NA	KY883317	1.94e-11	76.8	ADE58487.1	Viruses;Riboviria;Orthornavirae;Kitrinoviricota;Alsuviricetes;Martellivirales;Bromoviridae;Ilarvirus
t1644mBot_S01RuonanNODE_335_length_1005_cov_586.069161_g215_i9	1005	Hepe_Virga	Bromoviridae	t1644mBot_S01	288.875	NCBI	ADE58487.1	NA	NA	NA	KY883317	1.93e-11	76.8	ADE58487.1	Viruses;Riboviria;Orthornavirae;Kitrinoviricota;Alsuviricetes;Martellivirales;Bromoviridae;Ilarvirus
t1684mBot_S019RuonanNODE_47847_length_299_cov_2.301136_g47460_i0	299	Hepe_Virga	Bromoviridae	t1684mBot_S019	3.21691	NCBI	ADE58487.1	NA	NA	NA	KY883317	1.92e-11	75	ADE58487.1	Viruses;Riboviria;Orthornavirae;Kitrinoviricota;Alsuviricetes;Martellivirales;Bromoviridae;Ilarvirus
t1492mBot_S04RuonanNODE_51705_length_297_cov_2.310345_g51414_i0	297	Hepe_Virga	Bromoviridae	t1492mBot_S04	1.88215	NCBI	ADE58487.1	NA	NA	NA	KY883317	1.91e-11	75	ADE58487.1	Viruses;Riboviria;Orthornavirae;Kitrinoviricota;Alsuviricetes;Martellivirales;Bromoviridae;Ilarvirus
t16100mBot_S09RuonanNODE_1113_length_992_cov_444.667434_g931_i2	992	Hepe_Virga	Bromoviridae	t16100mBot_S09	371.784	NCBI	ADE58487.1	NA	NA	NA	KY883317	1.9e-11	76.8	ADE58487.1	Viruses;Riboviria;Orthornavirae;Kitrinoviricota;Alsuviricetes;Martellivirales;Bromoviridae;Ilarvirus
t1592mBot_S010RuonanNODE_446_length_981_cov_8.649184_g383_i1	981	Hepe_Virga	Bromoviridae	t1592mBot_S010	14.9783	NCBI	ADE58487.1	NA	NA	NA	KY883317	1.88e-11	76.8	ADE58487.1	Viruses;Riboviria;Orthornavirae;Kitrinoviricota;Alsuviricetes;Martellivirales;Bromoviridae;Ilarvirus
t1660mBot_S022RuonanNODE_295_length_977_cov_18.000000_g256_i1	977	Hepe_Virga	Bromoviridae	t1660mBot_S022	26.9271	NCBI	ADE58487.1	NA	NA	NA	KY883317	1.87e-11	76.8	ADE58487.1	Viruses;Riboviria;Orthornavirae;Kitrinoviricota;Alsuviricetes;Martellivirales;Bromoviridae;Ilarvirus
t1644mBot_S01RuonanNODE_371_length_968_cov_190.627219_g329_i1	968	Hepe_Virga	Bromoviridae	t1644mBot_S01	259.748	NCBI	ADE58487.1	NA	NA	NA	KY883317	1.86e-11	76.8	ADE58487.1	Viruses;Riboviria;Orthornavirae;Kitrinoviricota;Alsuviricetes;Martellivirales;Bromoviridae;Ilarvirus
t1492mBot_S04RuonanNODE_54716_length_289_cov_7.825301_g54425_i0	289	Hepe_Virga	Bromoviridae	t1492mBot_S04	11.4697	NCBI	ADE58487.1	NA	NA	NA	KY883317	1.85e-11	75	ADE58487.1	Viruses;Riboviria;Orthornavirae;Kitrinoviricota;Alsuviricetes;Martellivirales;Bromoviridae;Ilarvirus
t16100mBot_S09RuonanNODE_1330_length_938_cov_253.074847_g931_i3	938	Hepe_Virga	Bromoviridae	t16100mBot_S09	210.29	NCBI	ADE58487.1	NA	NA	NA	KY883317	1.8e-11	76.8	ADE58487.1	Viruses;Riboviria;Orthornavirae;Kitrinoviricota;Alsuviricetes;Martellivirales;Bromoviridae;Ilarvirus
t1492mBot_S04RuonanNODE_57774_length_282_cov_13.031447_g57483_i0	282	Hepe_Virga	Bromoviridae	t1492mBot_S04	11.1554	NCBI	ADE58487.1	NA	NA	NA	KY883317	1.8e-11	75	ADE58487.1	Viruses;Riboviria;Orthornavirae;Kitrinoviricota;Alsuviricetes;Martellivirales;Bromoviridae;Ilarvirus
t1492mBot_S04RuonanNODE_353_length_918_cov_2656.041509_g258_i1	918	Hepe_Virga	Bromoviridae	t1492mBot_S04	1667.8	NCBI	ADE58487.1	NA	NA	NA	KY883317	1.76e-11	76.8	ADE58487.1	Viruses;Riboviria;Orthornavirae;Kitrinoviricota;Alsuviricetes;Martellivirales;Bromoviridae;Ilarvirus
t14100mBot_S030RuonanNODE_1806_length_917_cov_217.453401_g1226_i1	917	Hepe_Virga	Bromoviridae	t14100mBot_S030	287.127	NCBI	ADE58487.1	NA	NA	NA	KY883317	1.76e-11	76.8	ADE58487.1	Viruses;Riboviria;Orthornavirae;Kitrinoviricota;Alsuviricetes;Martellivirales;Bromoviridae;Ilarvirus
t1644mBot_S01RuonanNODE_478_length_908_cov_163.591083_g426_i1	908	Hepe_Virga	Bromoviridae	t1644mBot_S01	170.433	NCBI	ADE58487.1	NA	NA	NA	KY883317	1.74e-11	76.8	ADE58487.1	Viruses;Riboviria;Orthornavirae;Kitrinoviricota;Alsuviricetes;Martellivirales;Bromoviridae;Ilarvirus
t1660mBot_S022RuonanNODE_72885_length_269_cov_6.116438_g72290_i0	269	Hepe_Virga	Bromoviridae	t1660mBot_S022	9.70916	NCBI	ADE58487.1	NA	NA	NA	KY883317	1.72e-11	75	ADE58487.1	Viruses;Riboviria;Orthornavirae;Kitrinoviricota;Alsuviricetes;Martellivirales;Bromoviridae;Ilarvirus
t1552mBot_S027RuonanNODE_3591_length_889_cov_75.147520_g1614_i4	889	Hepe_Virga	Bromoviridae	t1552mBot_S027	27.4203	NCBI	ADE58487.1	NA	NA	NA	KY883317	1.7e-11	76.8	ADE58487.1	Viruses;Riboviria;Orthornavirae;Kitrinoviricota;Alsuviricetes;Martellivirales;Bromoviridae;Ilarvirus
t1764mBot_S05RuonanNODE_1330_length_888_cov_2865.492810_g16_i7	888	Hepe_Virga	Bromoviridae	t1764mBot_S05	2714.1	NCBI	ADE58487.1	NA	NA	NA	KY883317	1.7e-11	76.8	ADE58487.1	Viruses;Riboviria;Orthornavirae;Kitrinoviricota;Alsuviricetes;Martellivirales;Bromoviridae;Ilarvirus
t1552mBot_S027RuonanNODE_3615_length_886_cov_75.470511_g1614_i5	886	Hepe_Virga	Bromoviridae	t1552mBot_S027	49.1163	NCBI	ADE58487.1	NA	NA	NA	KY883317	1.69e-11	76.8	ADE58487.1	Viruses;Riboviria;Orthornavirae;Kitrinoviricota;Alsuviricetes;Martellivirales;Bromoviridae;Ilarvirus
t1552mBot_S027RuonanNODE_3658_length_882_cov_75.915679_g1614_i6	882	Hepe_Virga	Bromoviridae	t1552mBot_S027	26.7649	NCBI	ADE58487.1	NA	NA	NA	KY883317	1.69e-11	76.8	ADE58487.1	Viruses;Riboviria;Orthornavirae;Kitrinoviricota;Alsuviricetes;Martellivirales;Bromoviridae;Ilarvirus
t1552mBot_S027RuonanNODE_3659_length_882_cov_75.808959_g1614_i7	882	Hepe_Virga	Bromoviridae	t1552mBot_S027	30.4648	NCBI	ADE58487.1	NA	NA	NA	KY883317	1.69e-11	76.8	ADE58487.1	Viruses;Riboviria;Orthornavirae;Kitrinoviricota;Alsuviricetes;Martellivirales;Bromoviridae;Ilarvirus
t16100mBot_S09RuonanNODE_1958_length_808_cov_5.594161_g1748_i1	808	Hepe_Virga	Bromoviridae	t16100mBot_S09	12.1894	NCBI	ADE58487.1	NA	NA	NA	KY883317	1.54e-11	76.8	ADE58487.1	Viruses;Riboviria;Orthornavirae;Kitrinoviricota;Alsuviricetes;Martellivirales;Bromoviridae;Ilarvirus
t14100mBot_S030RuonanNODE_2539_length_804_cov_15.032305_g1935_i1	804	Hepe_Virga	Bromoviridae	t14100mBot_S030	21.9239	NCBI	ADE58487.1	NA	NA	NA	KY883317	1.53e-11	76.8	ADE58487.1	Viruses;Riboviria;Orthornavirae;Kitrinoviricota;Alsuviricetes;Martellivirales;Bromoviridae;Ilarvirus
t1552mBot_S027RuonanNODE_5036_length_781_cov_2294.085106_g2516_i1	781	Hepe_Virga	Bromoviridae	t1552mBot_S027	1154.74	NCBI	ADE58487.1	NA	NA	NA	KY883317	1.49e-11	76.8	ADE58487.1	Viruses;Riboviria;Orthornavirae;Kitrinoviricota;Alsuviricetes;Martellivirales;Bromoviridae;Ilarvirus
t1552mBot_S027RuonanNODE_5251_length_769_cov_597.868421_g2661_i1	769	Hepe_Virga	Bromoviridae	t1552mBot_S027	511.482	NCBI	ADE58487.1	NA	NA	NA	KY883317	1.46e-11	76.8	ADE58487.1	Viruses;Riboviria;Orthornavirae;Kitrinoviricota;Alsuviricetes;Martellivirales;Bromoviridae;Ilarvirus
t1580mBot_S013RuonanNODE_2662_length_767_cov_10.670807_g2481_i1	767	Hepe_Virga	Bromoviridae	t1580mBot_S013	25.6923	NCBI	ADE58487.1	NA	NA	NA	KY883317	1.46e-11	76.8	ADE58487.1	Viruses;Riboviria;Orthornavirae;Kitrinoviricota;Alsuviricetes;Martellivirales;Bromoviridae;Ilarvirus
t1720mBot_S033RuonanNODE_3588_length_735_cov_127.383987_g2988_i1	735	Hepe_Virga	Bromoviridae	t1720mBot_S033	165.434	NCBI	ADE58487.1	NA	NA	NA	KY883317	1.4e-11	76.8	ADE58487.1	Viruses;Riboviria;Orthornavirae;Kitrinoviricota;Alsuviricetes;Martellivirales;Bromoviridae;Ilarvirus
t1644mBot_S01RuonanNODE_1070_length_724_cov_350.886855_g969_i1	724	Hepe_Virga	Bromoviridae	t1644mBot_S01	219.72	NCBI	ADE58487.1	NA	NA	NA	KY883317	1.37e-11	76.8	ADE58487.1	Viruses;Riboviria;Orthornavirae;Kitrinoviricota;Alsuviricetes;Martellivirales;Bromoviridae;Ilarvirus
t164mBot_S020RuonanNODE_2793_length_697_cov_562.972125_g2329_i1	697	Hepe_Virga	Bromoviridae	t164mBot_S020	525.792	NCBI	ADE58487.1	NA	NA	NA	KY883317	1.32e-11	76.8	ADE58487.1	Viruses;Riboviria;Orthornavirae;Kitrinoviricota;Alsuviricetes;Martellivirales;Bromoviridae;Ilarvirus
t16104mBot_S021RuonanNODE_1070_length_680_cov_5.626571_g991_i1	680	Hepe_Virga	Bromoviridae	t16104mBot_S021	6.86912	NCBI	ADE58487.1	NA	NA	NA	KY883317	1.29e-11	76.8	ADE58487.1	Viruses;Riboviria;Orthornavirae;Kitrinoviricota;Alsuviricetes;Martellivirales;Bromoviridae;Ilarvirus
t1552mBot_S027RuonanNODE_8331_length_648_cov_343.748571_g4916_i17	648	Hepe_Virga	Bromoviridae	t1552mBot_S027	407.548	NCBI	ADE58487.1	NA	NA	NA	KY883317	1.22e-11	76.8	ADE58487.1	Viruses;Riboviria;Orthornavirae;Kitrinoviricota;Alsuviricetes;Martellivirales;Bromoviridae;Ilarvirus
t1552mBot_S027RuonanNODE_8332_length_648_cov_343.699048_g4916_i18	648	Hepe_Virga	Bromoviridae	t1552mBot_S027	136.02	NCBI	ADE58487.1	NA	NA	NA	KY883317	1.22e-11	76.8	ADE58487.1	Viruses;Riboviria;Orthornavirae;Kitrinoviricota;Alsuviricetes;Martellivirales;Bromoviridae;Ilarvirus
t1552mBot_S027RuonanNODE_8333_length_648_cov_343.603810_g4916_i19	648	Hepe_Virga	Bromoviridae	t1552mBot_S027	108.009	NCBI	ADE58487.1	NA	NA	NA	KY883317	1.22e-11	76.8	ADE58487.1	Viruses;Riboviria;Orthornavirae;Kitrinoviricota;Alsuviricetes;Martellivirales;Bromoviridae;Ilarvirus
t1552mBot_S027RuonanNODE_8334_length_648_cov_343.542857_g4916_i20	648	Hepe_Virga	Bromoviridae	t1552mBot_S027	265.668	NCBI	ADE58487.1	NA	NA	NA	KY883317	1.22e-11	76.8	ADE58487.1	Viruses;Riboviria;Orthornavirae;Kitrinoviricota;Alsuviricetes;Martellivirales;Bromoviridae;Ilarvirus
t1552mBot_S027RuonanNODE_8335_length_648_cov_343.497143_g4916_i21	648	Hepe_Virga	Bromoviridae	t1552mBot_S027	329.097	NCBI	ADE58487.1	NA	NA	NA	KY883317	1.22e-11	76.8	ADE58487.1	Viruses;Riboviria;Orthornavirae;Kitrinoviricota;Alsuviricetes;Martellivirales;Bromoviridae;Ilarvirus
t174mBot_S011RuonanNODE_918_length_648_cov_42.184762_g870_i1	648	Hepe_Virga	Bromoviridae	t174mBot_S011	56.0185	NCBI	ADE58487.1	NA	NA	NA	KY883317	1.22e-11	76.8	ADE58487.1	Viruses;Riboviria;Orthornavirae;Kitrinoviricota;Alsuviricetes;Martellivirales;Bromoviridae;Ilarvirus
t1552mBot_S027RuonanNODE_8378_length_647_cov_344.314885_g4916_i22	647	Hepe_Virga	Bromoviridae	t1552mBot_S027	236.541	NCBI	ADE58487.1	NA	NA	NA	KY883317	1.22e-11	76.8	ADE58487.1	Viruses;Riboviria;Orthornavirae;Kitrinoviricota;Alsuviricetes;Martellivirales;Bromoviridae;Ilarvirus
t1552mBot_S027RuonanNODE_8417_length_646_cov_344.892925_g4916_i23	646	Hepe_Virga	Bromoviridae	t1552mBot_S027	363.651	NCBI	ADE58487.1	NA	NA	NA	KY883317	1.22e-11	76.8	ADE58487.1	Viruses;Riboviria;Orthornavirae;Kitrinoviricota;Alsuviricetes;Martellivirales;Bromoviridae;Ilarvirus
t1484mBot_S015RuonanNODE_4687_length_643_cov_3.463462_g4440_i1	643	Hepe_Virga	Bromoviridae	t1484mBot_S015	5.05625	NCBI	ADE58487.1	NA	NA	NA	KY883317	1.21e-11	76.8	ADE58487.1	Viruses;Riboviria;Orthornavirae;Kitrinoviricota;Alsuviricetes;Martellivirales;Bromoviridae;Ilarvirus
t1624mBot_S024RuonanNODE_261_length_640_cov_15.630561_g219_i1	640	Hepe_Virga	Bromoviridae	t1624mBot_S024	30.54	NCBI	ADE58487.1	NA	NA	NA	KY883317	1.21e-11	76.8	ADE58487.1	Viruses;Riboviria;Orthornavirae;Kitrinoviricota;Alsuviricetes;Martellivirales;Bromoviridae;Ilarvirus
t1552mBot_S027RuonanNODE_9715_length_616_cov_365.853955_g4916_i24	616	Hepe_Virga	Bromoviridae	t1552mBot_S027	102.016	NCBI	ADE58487.1	NA	NA	NA	KY883317	1.16e-11	76.8	ADE58487.1	Viruses;Riboviria;Orthornavirae;Kitrinoviricota;Alsuviricetes;Martellivirales;Bromoviridae;Ilarvirus
t1552mBot_S027RuonanNODE_10354_length_604_cov_375.076923_g4916_i25	604	Hepe_Virga	Bromoviridae	t1552mBot_S027	34.7266	NCBI	ADE58487.1	NA	NA	NA	KY883317	1.14e-11	76.8	ADE58487.1	Viruses;Riboviria;Orthornavirae;Kitrinoviricota;Alsuviricetes;Martellivirales;Bromoviridae;Ilarvirus
t1552mBot_S027RuonanNODE_10355_length_604_cov_374.981289_g4916_i26	604	Hepe_Virga	Bromoviridae	t1552mBot_S027	90.8478	NCBI	ADE58487.1	NA	NA	NA	KY883317	1.14e-11	76.8	ADE58487.1	Viruses;Riboviria;Orthornavirae;Kitrinoviricota;Alsuviricetes;Martellivirales;Bromoviridae;Ilarvirus
t1552mBot_S027RuonanNODE_10404_length_603_cov_375.812500_g4916_i27	603	Hepe_Virga	Bromoviridae	t1552mBot_S027	525.812	NCBI	ADE58487.1	NA	NA	NA	KY883317	1.14e-11	76.8	ADE58487.1	Viruses;Riboviria;Orthornavirae;Kitrinoviricota;Alsuviricetes;Martellivirales;Bromoviridae;Ilarvirus
t1552mBot_S027RuonanNODE_10405_length_603_cov_375.760417_g4916_i28	603	Hepe_Virga	Bromoviridae	t1552mBot_S027	107.486	NCBI	ADE58487.1	NA	NA	NA	KY883317	1.14e-11	76.8	ADE58487.1	Viruses;Riboviria;Orthornavirae;Kitrinoviricota;Alsuviricetes;Martellivirales;Bromoviridae;Ilarvirus
t1552mBot_S027RuonanNODE_10406_length_603_cov_375.760417_g4916_i29	603	Hepe_Virga	Bromoviridae	t1552mBot_S027	293.3	NCBI	ADE58487.1	NA	NA	NA	KY883317	1.14e-11	76.8	ADE58487.1	Viruses;Riboviria;Orthornavirae;Kitrinoviricota;Alsuviricetes;Martellivirales;Bromoviridae;Ilarvirus
t1552mBot_S027RuonanNODE_10407_length_603_cov_375.760417_g4916_i30	603	Hepe_Virga	Bromoviridae	t1552mBot_S027	127.406	NCBI	ADE58487.1	NA	NA	NA	KY883317	1.14e-11	76.8	ADE58487.1	Viruses;Riboviria;Orthornavirae;Kitrinoviricota;Alsuviricetes;Martellivirales;Bromoviridae;Ilarvirus
t1552mBot_S027RuonanNODE_10408_length_603_cov_375.760417_g4916_i31	603	Hepe_Virga	Bromoviridae	t1552mBot_S027	277.899	NCBI	ADE58487.1	NA	NA	NA	KY883317	1.14e-11	76.8	ADE58487.1	Viruses;Riboviria;Orthornavirae;Kitrinoviricota;Alsuviricetes;Martellivirales;Bromoviridae;Ilarvirus
t1552mBot_S027RuonanNODE_10409_length_603_cov_375.760417_g4916_i32	603	Hepe_Virga	Bromoviridae	t1552mBot_S027	106.602	NCBI	ADE58487.1	NA	NA	NA	KY883317	1.14e-11	76.8	ADE58487.1	Viruses;Riboviria;Orthornavirae;Kitrinoviricota;Alsuviricetes;Martellivirales;Bromoviridae;Ilarvirus
t1552mBot_S027RuonanNODE_10485_length_602_cov_20.068894_g6687_i4	602	Hepe_Virga	Bromoviridae	t1552mBot_S027	8.16445	NCBI	ADE58487.1	NA	NA	NA	KY883317	1.13e-11	76.8	ADE58487.1	Viruses;Riboviria;Orthornavirae;Kitrinoviricota;Alsuviricetes;Martellivirales;Bromoviridae;Ilarvirus
t1720mBot_S033RuonanNODE_7610_length_601_cov_135.102510_g6868_i1	601	Hepe_Virga	Bromoviridae	t1720mBot_S033	163.296	NCBI	ADE58487.1	NA	NA	NA	KY883317	1.13e-11	76.8	ADE58487.1	Viruses;Riboviria;Orthornavirae;Kitrinoviricota;Alsuviricetes;Martellivirales;Bromoviridae;Ilarvirus
t1552mBot_S027RuonanNODE_10956_length_595_cov_20.216102_g6687_i5	595	Hepe_Virga	Bromoviridae	t1552mBot_S027	11.4715	NCBI	ADE58487.1	NA	NA	NA	KY883317	1.12e-11	76.8	ADE58487.1	Viruses;Riboviria;Orthornavirae;Kitrinoviricota;Alsuviricetes;Martellivirales;Bromoviridae;Ilarvirus
t1552mBot_S027RuonanNODE_10957_length_595_cov_20.144068_g6687_i6	595	Hepe_Virga	Bromoviridae	t1552mBot_S027	7.57906	NCBI	ADE58487.1	NA	NA	NA	KY883317	1.12e-11	76.8	ADE58487.1	Viruses;Riboviria;Orthornavirae;Kitrinoviricota;Alsuviricetes;Martellivirales;Bromoviridae;Ilarvirus
t1684mBot_S019RuonanNODE_2225_length_578_cov_2.008791_g2038_i1	578	Hepe_Virga	Bromoviridae	t1684mBot_S019	4.14014	NCBI	ADE58487.1	NA	NA	NA	KY883317	1.09e-11	76.8	ADE58487.1	Viruses;Riboviria;Orthornavirae;Kitrinoviricota;Alsuviricetes;Martellivirales;Bromoviridae;Ilarvirus
t1444mBot_S032RuonanNODE_1635_length_576_cov_0.000000_g1311_i1	576	Hepe_Virga	Bromoviridae	t1444mBot_S032	8.02431	NCBI	ADE58487.1	NA	NA	NA	KY883317	1.08e-11	76.8	ADE58487.1	Viruses;Riboviria;Orthornavirae;Kitrinoviricota;Alsuviricetes;Martellivirales;Bromoviridae;Ilarvirus
t1464mBot_S07RuonanNODE_2432_length_573_cov_163.108889_g2212_i1	573	Hepe_Virga	Bromoviridae	t1464mBot_S07	228.895	NCBI	ADE58487.1	NA	NA	NA	KY883317	1.08e-11	76.8	ADE58487.1	Viruses;Riboviria;Orthornavirae;Kitrinoviricota;Alsuviricetes;Martellivirales;Bromoviridae;Ilarvirus
t1632mBot_S012RuonanNODE_14346_length_565_cov_4.676471_g13592_i1	565	Hepe_Virga	Bromoviridae	t1632mBot_S012	12.0142	NCBI	ADE58487.1	NA	NA	NA	KY883317	1.06e-11	76.8	ADE58487.1	Viruses;Riboviria;Orthornavirae;Kitrinoviricota;Alsuviricetes;Martellivirales;Bromoviridae;Ilarvirus
t1720mBot_S033RuonanNODE_10151_length_565_cov_249.893665_g9169_i1	565	Hepe_Virga	Bromoviridae	t1720mBot_S033	576.954	NCBI	ADE58487.1	NA	NA	NA	KY883317	1.06e-11	76.8	ADE58487.1	Viruses;Riboviria;Orthornavirae;Kitrinoviricota;Alsuviricetes;Martellivirales;Bromoviridae;Ilarvirus
t1552mBot_S027RuonanNODE_14049_length_557_cov_21.917051_g6687_i7	557	Hepe_Virga	Bromoviridae	t1552mBot_S027	15.2933	NCBI	ADE58487.1	NA	NA	NA	KY883317	1.05e-11	76.8	ADE58487.1	Viruses;Riboviria;Orthornavirae;Kitrinoviricota;Alsuviricetes;Martellivirales;Bromoviridae;Ilarvirus
t1492mBot_S04RuonanNODE_1785_length_546_cov_7.460993_g1538_i1	546	Hepe_Virga	Bromoviridae	t1492mBot_S04	12.0807	NCBI	ADE58487.1	NA	NA	NA	KY883317	1.02e-11	76.8	ADE58487.1	Viruses;Riboviria;Orthornavirae;Kitrinoviricota;Alsuviricetes;Martellivirales;Bromoviridae;Ilarvirus
t1552mBot_S027RuonanNODE_15214_length_544_cov_88.548694_g10511_i1	544	Hepe_Virga	Bromoviridae	t1552mBot_S027	144.002	NCBI	ADE58487.1	NA	NA	NA	KY883317	1.02e-11	76.8	ADE58487.1	Viruses;Riboviria;Orthornavirae;Kitrinoviricota;Alsuviricetes;Martellivirales;Bromoviridae;Ilarvirus
t1532mBot_S023RuonanNODE_2402_length_541_cov_6.988038_g1853_i1	541	Hepe_Virga	Bromoviridae	t1532mBot_S023	13.695	NCBI	ADE58487.1	NA	NA	NA	KY883317	1.01e-11	76.8	ADE58487.1	Viruses;Riboviria;Orthornavirae;Kitrinoviricota;Alsuviricetes;Martellivirales;Bromoviridae;Ilarvirus
t1552mBot_S027RuonanNODE_15559_length_541_cov_9.040670_g10825_i4	541	Hepe_Virga	Bromoviridae	t1552mBot_S027	20.4733	NCBI	ADE58487.1	NA	NA	NA	KY883317	1.01e-11	76.8	ADE58487.1	Viruses;Riboviria;Orthornavirae;Kitrinoviricota;Alsuviricetes;Martellivirales;Bromoviridae;Ilarvirus
t1552mBot_S027RuonanNODE_15560_length_541_cov_9.040670_g10825_i5	541	Hepe_Virga	Bromoviridae	t1552mBot_S027	18.904	NCBI	ADE58487.1	NA	NA	NA	KY883317	1.01e-11	76.8	ADE58487.1	Viruses;Riboviria;Orthornavirae;Kitrinoviricota;Alsuviricetes;Martellivirales;Bromoviridae;Ilarvirus
t1552mBot_S027RuonanNODE_15561_length_541_cov_9.040670_g10825_i6	541	Hepe_Virga	Bromoviridae	t1552mBot_S027	16.3287	NCBI	ADE58487.1	NA	NA	NA	KY883317	1.01e-11	76.8	ADE58487.1	Viruses;Riboviria;Orthornavirae;Kitrinoviricota;Alsuviricetes;Martellivirales;Bromoviridae;Ilarvirus
t1552mBot_S027RuonanNODE_15562_length_541_cov_9.040670_g10825_i7	541	Hepe_Virga	Bromoviridae	t1552mBot_S027	13.2204	NCBI	ADE58487.1	NA	NA	NA	KY883317	1.01e-11	76.8	ADE58487.1	Viruses;Riboviria;Orthornavirae;Kitrinoviricota;Alsuviricetes;Martellivirales;Bromoviridae;Ilarvirus
t1552mBot_S027RuonanNODE_17286_length_525_cov_448.626866_g4916_i33	525	Hepe_Virga	Bromoviridae	t1552mBot_S027	377.197	NCBI	ADE58487.1	NA	NA	NA	KY883317	9.82e-12	76.8	ADE58487.1	Viruses;Riboviria;Orthornavirae;Kitrinoviricota;Alsuviricetes;Martellivirales;Bromoviridae;Ilarvirus
t1612mBot_S014RuonanNODE_3246_length_509_cov_13.404145_g3129_i1	509	Hepe_Virga	Bromoviridae	t1612mBot_S014	13.1831	NCBI	ADE58487.1	NA	NA	NA	KY883317	9.51e-12	76.8	ADE58487.1	Viruses;Riboviria;Orthornavirae;Kitrinoviricota;Alsuviricetes;Martellivirales;Bromoviridae;Ilarvirus
t1464mBot_S07RuonanNODE_4494_length_502_cov_14.071240_g4162_i1	502	Hepe_Virga	Bromoviridae	t1464mBot_S07	15.2171	NCBI	ADE58487.1	NA	NA	NA	KY883317	9.37e-12	76.8	ADE58487.1	Viruses;Riboviria;Orthornavirae;Kitrinoviricota;Alsuviricetes;Martellivirales;Bromoviridae;Ilarvirus
t164mBot_S020RuonanNODE_11468_length_502_cov_117.160950_g14635_i0	502	Hepe_Virga	Bromoviridae	t164mBot_S020	141.614	NCBI	ADE58487.1	NA	NA	NA	KY883317	9.37e-12	76.8	ADE58487.1	Viruses;Riboviria;Orthornavirae;Kitrinoviricota;Alsuviricetes;Martellivirales;Bromoviridae;Ilarvirus
t1464mBot_S07RuonanNODE_4721_length_497_cov_47.000000_g4325_i1	497	Hepe_Virga	Bromoviridae	t1464mBot_S07	55.4225	NCBI	ADE58487.1	NA	NA	NA	KY883317	9.27e-12	76.8	ADE58487.1	Viruses;Riboviria;Orthornavirae;Kitrinoviricota;Alsuviricetes;Martellivirales;Bromoviridae;Ilarvirus
t1472mBot_S02RuonanNODE_6883_length_463_cov_9.420588_g6659_i0	463	Hepe_Virga	Bromoviridae	t1472mBot_S02	6.13175	NCBI	ADE58487.1	NA	NA	NA	KY883317	8.6e-12	76.8	ADE58487.1	Viruses;Riboviria;Orthornavirae;Kitrinoviricota;Alsuviricetes;Martellivirales;Bromoviridae;Ilarvirus
t1732mBot_S06RuonanNODE_10504_length_460_cov_3.213650_g10095_i0	460	Hepe_Virga	Bromoviridae	t1732mBot_S06	4.39348	NCBI	ADE58487.1	NA	NA	NA	KY883317	8.54e-12	76.8	ADE58487.1	Viruses;Riboviria;Orthornavirae;Kitrinoviricota;Alsuviricetes;Martellivirales;Bromoviridae;Ilarvirus
t1580mBot_S013RuonanNODE_22350_length_446_cov_0.597523_g21643_i0	446	Hepe_Virga	Bromoviridae	t1580mBot_S013	1.91553	NCBI	ADE58487.1	NA	NA	NA	KY883317	8.26e-12	76.8	ADE58487.1	Viruses;Riboviria;Orthornavirae;Kitrinoviricota;Alsuviricetes;Martellivirales;Bromoviridae;Ilarvirus
t15104mBot_S031RuonanNODE_43730_length_400_cov_0.985560_g43394_i0	400	Hepe_Virga	Bromoviridae	t15104mBot_S031	3.5225	NCBI	ADE58487.1	NA	NA	NA	KY883317	7.35e-12	76.8	ADE58487.1	Viruses;Riboviria;Orthornavirae;Kitrinoviricota;Alsuviricetes;Martellivirales;Bromoviridae;Ilarvirus
t1692mBot_S026RuonanNODE_25916_length_389_cov_0.691729_g24944_i0	389	Hepe_Virga	Bromoviridae	t1692mBot_S026	1	NCBI	ADE58487.1	NA	NA	NA	KY883317	7.13e-12	76.8	ADE58487.1	Viruses;Riboviria;Orthornavirae;Kitrinoviricota;Alsuviricetes;Martellivirales;Bromoviridae;Ilarvirus
t1552mBot_S027RuonanNODE_148498_length_381_cov_2.151163_g141612_i0	381	Hepe_Virga	Bromoviridae	t1552mBot_S027	1448.37	NCBI	ADE58487.1	NA	NA	NA	KY883317	6.97e-12	76.8	ADE58487.1	Viruses;Riboviria;Orthornavirae;Kitrinoviricota;Alsuviricetes;Martellivirales;Bromoviridae;Ilarvirus
t1560mBot_S025RuonanNODE_52358_length_371_cov_4.883065_g50927_i0	371	Hepe_Virga	Bromoviridae	t1560mBot_S025	8.65499	NCBI	ADE58487.1	NA	NA	NA	KY883317	6.77e-12	76.8	ADE58487.1	Viruses;Riboviria;Orthornavirae;Kitrinoviricota;Alsuviricetes;Martellivirales;Bromoviridae;Ilarvirus
t1760mBot_S028RuonanNODE_58893_length_361_cov_3.130252_g57434_i0	361	Hepe_Virga	Bromoviridae	t1760mBot_S028	13.5069	NCBI	ADE58487.1	NA	NA	NA	KY883317	6.58e-12	76.8	ADE58487.1	Viruses;Riboviria;Orthornavirae;Kitrinoviricota;Alsuviricetes;Martellivirales;Bromoviridae;Ilarvirus
t164mBot_S020RuonanNODE_110399_length_359_cov_6.237288_g109004_i0	359	Hepe_Virga	Bromoviridae	t164mBot_S020	9.04457	NCBI	ADE58487.1	NA	NA	NA	KY883317	6.54e-12	76.8	ADE58487.1	Viruses;Riboviria;Orthornavirae;Kitrinoviricota;Alsuviricetes;Martellivirales;Bromoviridae;Ilarvirus
t1580mBot_S013RuonanNODE_73114_length_352_cov_2.026201_g72259_i0	352	Hepe_Virga	Bromoviridae	t1580mBot_S013	1.92829	NCBI	ADE58487.1	NA	NA	NA	KY883317	6.4e-12	76.8	ADE58487.1	Viruses;Riboviria;Orthornavirae;Kitrinoviricota;Alsuviricetes;Martellivirales;Bromoviridae;Ilarvirus
t1692mBot_S026RuonanNODE_37387_length_350_cov_19.431718_g36396_i0	350	Hepe_Virga	Bromoviridae	t1692mBot_S026	23.264	NCBI	ADE58487.1	NA	NA	NA	KY883317	6.36e-12	76.8	ADE58487.1	Viruses;Riboviria;Orthornavirae;Kitrinoviricota;Alsuviricetes;Martellivirales;Bromoviridae;Ilarvirus
t1532mBot_S023RuonanNODE_38641_length_349_cov_10.190265_g36527_i0	349	Hepe_Virga	Bromoviridae	t1532mBot_S023	10.844	NCBI	ADE58487.1	NA	NA	NA	KY883317	6.34e-12	76.8	ADE58487.1	Viruses;Riboviria;Orthornavirae;Kitrinoviricota;Alsuviricetes;Martellivirales;Bromoviridae;Ilarvirus
t1644mBot_S01RuonanNODE_75182_length_345_cov_0.828829_g74801_i0	345	Hepe_Virga	Bromoviridae	t1644mBot_S01	40.6391	NCBI	ADE58487.1	NA	NA	NA	KY883317	6.26e-12	76.8	ADE58487.1	Viruses;Riboviria;Orthornavirae;Kitrinoviricota;Alsuviricetes;Martellivirales;Bromoviridae;Ilarvirus
t15104mBot_S031RuonanNODE_80795_length_342_cov_3.182648_g80179_i0	342	Hepe_Virga	Bromoviridae	t15104mBot_S031	2.26284	NCBI	ADE58487.1	NA	NA	NA	KY883317	6.2e-12	76.8	ADE58487.1	Viruses;Riboviria;Orthornavirae;Kitrinoviricota;Alsuviricetes;Martellivirales;Bromoviridae;Ilarvirus
t1692mBot_S026RuonanNODE_42149_length_338_cov_0.697674_g41156_i0	338	Hepe_Virga	Bromoviridae	t1692mBot_S026	1999.26	NCBI	ADE58487.1	NA	NA	NA	KY883317	6.12e-12	76.8	ADE58487.1	Viruses;Riboviria;Orthornavirae;Kitrinoviricota;Alsuviricetes;Martellivirales;Bromoviridae;Ilarvirus
t1692mBot_S026RuonanNODE_42904_length_336_cov_0.906103_g41911_i0	336	Hepe_Virga	Bromoviridae	t1692mBot_S026	11.4669	NCBI	ADE58487.1	NA	NA	NA	KY883317	6.08e-12	76.8	ADE58487.1	Viruses;Riboviria;Orthornavirae;Kitrinoviricota;Alsuviricetes;Martellivirales;Bromoviridae;Ilarvirus
t1552mBot_S027RuonanNODE_1671_length_1110_cov_153.048632_g722_i2	1110	Hepe_Virga	Bromoviridae	t1552mBot_S027	245.081	NCBI	ADE58487.1	NA	NA	NA	KY883317	5.94e-12	78.7	ADE58487.1	Viruses;Riboviria;Orthornavirae;Kitrinoviricota;Alsuviricetes;Martellivirales;Bromoviridae;Ilarvirus
t14100mBot_S030RuonanNODE_94442_length_329_cov_10.194175_g93278_i0	329	Hepe_Virga	Bromoviridae	t14100mBot_S030	18.3357	NCBI	ADE58487.1	NA	NA	NA	KY883317	5.94e-12	76.8	ADE58487.1	Viruses;Riboviria;Orthornavirae;Kitrinoviricota;Alsuviricetes;Martellivirales;Bromoviridae;Ilarvirus
t1460mBot_S029RuonanNODE_29715_length_327_cov_7.985294_g29110_i0	327	Hepe_Virga	Bromoviridae	t1460mBot_S029	8.85627	NCBI	ADE58487.1	NA	NA	NA	KY883317	5.9e-12	76.8	ADE58487.1	Viruses;Riboviria;Orthornavirae;Kitrinoviricota;Alsuviricetes;Martellivirales;Bromoviridae;Ilarvirus
t1560mBot_S025RuonanNODE_88930_length_325_cov_2.653465_g87478_i0	325	Hepe_Virga	Bromoviridae	t1560mBot_S025	25.3819	NCBI	ADE58487.1	NA	NA	NA	KY883317	5.86e-12	76.8	ADE58487.1	Viruses;Riboviria;Orthornavirae;Kitrinoviricota;Alsuviricetes;Martellivirales;Bromoviridae;Ilarvirus
t1592mBot_S010RuonanNODE_60130_length_325_cov_3.683168_g59560_i0	325	Hepe_Virga	Bromoviridae	t1592mBot_S010	5.19355	NCBI	ADE58487.1	NA	NA	NA	KY883317	5.86e-12	76.8	ADE58487.1	Viruses;Riboviria;Orthornavirae;Kitrinoviricota;Alsuviricetes;Martellivirales;Bromoviridae;Ilarvirus
t140mBot_S016RuonanNODE_77076_length_313_cov_1.873684_g76877_i0	313	Hepe_Virga	Bromoviridae	t140mBot_S016	3.63823	NCBI	ADE58487.1	NA	NA	NA	KY883317	5.62e-12	76.8	ADE58487.1	Viruses;Riboviria;Orthornavirae;Kitrinoviricota;Alsuviricetes;Martellivirales;Bromoviridae;Ilarvirus
t1720mBot_S033RuonanNODE_207177_length_311_cov_1.452128_g205031_i0	311	Hepe_Virga	Bromoviridae	t1720mBot_S033	690.91	NCBI	ADE58487.1	NA	NA	NA	KY883317	5.59e-12	76.8	ADE58487.1	Viruses;Riboviria;Orthornavirae;Kitrinoviricota;Alsuviricetes;Martellivirales;Bromoviridae;Ilarvirus
t1480mBot_S03RuonanNODE_131917_length_299_cov_2.170455_g130902_i0	299	Hepe_Virga	Bromoviridae	t1480mBot_S03	5.44223	NCBI	ADE58487.1	NA	NA	NA	KY883317	5.35e-12	76.8	ADE58487.1	Viruses;Riboviria;Orthornavirae;Kitrinoviricota;Alsuviricetes;Martellivirales;Bromoviridae;Ilarvirus
t1560mBot_S025RuonanNODE_125390_length_296_cov_2.566474_g123904_i0	296	Hepe_Virga	Bromoviridae	t1560mBot_S025	9.03623	NCBI	ADE58487.1	NA	NA	NA	KY883317	5.29e-12	76.8	ADE58487.1	Viruses;Riboviria;Orthornavirae;Kitrinoviricota;Alsuviricetes;Martellivirales;Bromoviridae;Ilarvirus
t1552mBot_S027RuonanNODE_2715_length_988_cov_265.039306_g722_i3	988	Hepe_Virga	Bromoviridae	t1552mBot_S027	125.149	NCBI	ADE58487.1	NA	NA	NA	KY883317	5.27e-12	78.7	ADE58487.1	Viruses;Riboviria;Orthornavirae;Kitrinoviricota;Alsuviricetes;Martellivirales;Bromoviridae;Ilarvirus
t140mBot_S016RuonanNODE_103652_length_272_cov_2.637584_g103453_i0	272	Hepe_Virga	Bromoviridae	t140mBot_S016	2	NCBI	ADE58487.1	NA	NA	NA	KY883317	4.84e-12	76.8	ADE58487.1	Viruses;Riboviria;Orthornavirae;Kitrinoviricota;Alsuviricetes;Martellivirales;Bromoviridae;Ilarvirus
t14100mBot_S030RuonanNODE_153779_length_264_cov_2.652482_g152608_i0	264	Hepe_Virga	Bromoviridae	t14100mBot_S030	2.53386	NCBI	ADE58487.1	NA	NA	NA	KY883317	4.68e-12	76.8	ADE58487.1	Viruses;Riboviria;Orthornavirae;Kitrinoviricota;Alsuviricetes;Martellivirales;Bromoviridae;Ilarvirus
t16100mBot_S09RuonanNODE_1949_length_810_cov_6.021834_g1739_i1	810	Hepe_Virga	Bromoviridae	t16100mBot_S09	19.803	NCBI	ADE58487.1	NA	NA	NA	KY883317	4.29e-12	78.7	ADE58487.1	Viruses;Riboviria;Orthornavirae;Kitrinoviricota;Alsuviricetes;Martellivirales;Bromoviridae;Ilarvirus
t164mBot_S020RuonanNODE_3676_length_647_cov_3.931298_g3167_i1	647	Hepe_Virga	Bromoviridae	t164mBot_S020	4.36167	NCBI	ADE58487.1	NA	NA	NA	KY883317	3.4e-12	78.7	ADE58487.1	Viruses;Riboviria;Orthornavirae;Kitrinoviricota;Alsuviricetes;Martellivirales;Bromoviridae;Ilarvirus
t1424mBot_S08RuonanNODE_338_length_990_cov_114.275663_g243_i1	990	Hepe_Virga	Bromoviridae	t1424mBot_S08	68.098	NCBI	ADE58487.1	NA	NA	NA	KY883317	1.47e-12	80.5	ADE58487.1	Viruses;Riboviria;Orthornavirae;Kitrinoviricota;Alsuviricetes;Martellivirales;Bromoviridae;Ilarvirus
t140mBot_S016RuonanNODE_833_length_744_cov_2.487923_g753_i1	744	Hepe_Virga	Bromoviridae	t140mBot_S016	2.86022	NCBI	ADE58487.1	NA	NA	NA	KY883317	1.09e-12	80.5	ADE58487.1	Viruses;Riboviria;Orthornavirae;Kitrinoviricota;Alsuviricetes;Martellivirales;Bromoviridae;Ilarvirus
t16100mBot_S09RuonanNODE_3026_length_689_cov_8.192580_g2781_i1	689	Hepe_Virga	Bromoviridae	t16100mBot_S09	9.45718	NCBI	ADE58487.1	NA	NA	NA	KY883317	1.01e-12	80.5	ADE58487.1	Viruses;Riboviria;Orthornavirae;Kitrinoviricota;Alsuviricetes;Martellivirales;Bromoviridae;Ilarvirus
t1764mBot_S05RuonanNODE_4359_length_632_cov_13.813360_g4115_i1	632	Hepe_Virga	Bromoviridae	t1764mBot_S05	18.3497	NCBI	ADE58487.1	NA	NA	NA	KY883317	9.21e-13	80.5	ADE58487.1	Viruses;Riboviria;Orthornavirae;Kitrinoviricota;Alsuviricetes;Martellivirales;Bromoviridae;Ilarvirus
t1532mBot_S023RuonanNODE_2749_length_522_cov_86.679198_g2154_i1	522	Hepe_Virga	Bromoviridae	t1532mBot_S023	72.3084	NCBI	ADE58487.1	NA	NA	NA	KY883317	7.55e-13	80.5	ADE58487.1	Viruses;Riboviria;Orthornavirae;Kitrinoviricota;Alsuviricetes;Martellivirales;Bromoviridae;Ilarvirus
t16104mBot_S021RuonanNODE_3981_length_496_cov_2.297587_g3764_i1	496	Hepe_Virga	Bromoviridae	t16104mBot_S021	4.52381	NCBI	ADE58487.1	NA	NA	NA	KY883317	7.15e-13	80.5	ADE58487.1	Viruses;Riboviria;Orthornavirae;Kitrinoviricota;Alsuviricetes;Martellivirales;Bromoviridae;Ilarvirus
t1552mBot_S027RuonanNODE_23692_length_485_cov_436.588398_g17821_i1	485	Hepe_Virga	Bromoviridae	t1552mBot_S027	100.705	NCBI	ADE58487.1	NA	NA	NA	KY883317	6.98e-13	80.5	ADE58487.1	Viruses;Riboviria;Orthornavirae;Kitrinoviricota;Alsuviricetes;Martellivirales;Bromoviridae;Ilarvirus
t1552mBot_S027RuonanNODE_23943_length_484_cov_438.218837_g17821_i2	484	Hepe_Virga	Bromoviridae	t1552mBot_S027	91.0602	NCBI	ADE58487.1	NA	NA	NA	KY883317	6.97e-13	80.5	ADE58487.1	Viruses;Riboviria;Orthornavirae;Kitrinoviricota;Alsuviricetes;Martellivirales;Bromoviridae;Ilarvirus
t1552mBot_S027RuonanNODE_24424_length_482_cov_440.147632_g17821_i3	482	Hepe_Virga	Bromoviridae	t1552mBot_S027	21.1359	NCBI	ADE58487.1	NA	NA	NA	KY883317	6.94e-13	80.5	ADE58487.1	Viruses;Riboviria;Orthornavirae;Kitrinoviricota;Alsuviricetes;Martellivirales;Bromoviridae;Ilarvirus
t1552mBot_S027RuonanNODE_27413_length_472_cov_452.782235_g17821_i4	472	Hepe_Virga	Bromoviridae	t1552mBot_S027	71.8708	NCBI	ADE58487.1	NA	NA	NA	KY883317	6.78e-13	80.5	ADE58487.1	Viruses;Riboviria;Orthornavirae;Kitrinoviricota;Alsuviricetes;Martellivirales;Bromoviridae;Ilarvirus
t1552mBot_S027RuonanNODE_28161_length_470_cov_455.429395_g17821_i5	470	Hepe_Virga	Bromoviridae	t1552mBot_S027	13.5562	NCBI	ADE58487.1	NA	NA	NA	KY883317	6.75e-13	80.5	ADE58487.1	Viruses;Riboviria;Orthornavirae;Kitrinoviricota;Alsuviricetes;Martellivirales;Bromoviridae;Ilarvirus
t1552mBot_S027RuonanNODE_28162_length_470_cov_455.276657_g17821_i6	470	Hepe_Virga	Bromoviridae	t1552mBot_S027	32.5449	NCBI	ADE58487.1	NA	NA	NA	KY883317	6.75e-13	80.5	ADE58487.1	Viruses;Riboviria;Orthornavirae;Kitrinoviricota;Alsuviricetes;Martellivirales;Bromoviridae;Ilarvirus
t1552mBot_S027RuonanNODE_28579_length_469_cov_456.745665_g17821_i7	469	Hepe_Virga	Bromoviridae	t1552mBot_S027	29.8922	NCBI	ADE58487.1	NA	NA	NA	KY883317	6.74e-13	80.5	ADE58487.1	Viruses;Riboviria;Orthornavirae;Kitrinoviricota;Alsuviricetes;Martellivirales;Bromoviridae;Ilarvirus
t1552mBot_S027RuonanNODE_28580_length_469_cov_456.676301_g17821_i8	469	Hepe_Virga	Bromoviridae	t1552mBot_S027	22.6224	NCBI	ADE58487.1	NA	NA	NA	KY883317	6.74e-13	80.5	ADE58487.1	Viruses;Riboviria;Orthornavirae;Kitrinoviricota;Alsuviricetes;Martellivirales;Bromoviridae;Ilarvirus
t1552mBot_S027RuonanNODE_28581_length_469_cov_456.638728_g17821_i9	469	Hepe_Virga	Bromoviridae	t1552mBot_S027	27.5817	NCBI	ADE58487.1	NA	NA	NA	KY883317	6.74e-13	80.5	ADE58487.1	Viruses;Riboviria;Orthornavirae;Kitrinoviricota;Alsuviricetes;Martellivirales;Bromoviridae;Ilarvirus
t1552mBot_S027RuonanNODE_28582_length_469_cov_456.630058_g17821_i10	469	Hepe_Virga	Bromoviridae	t1552mBot_S027	168.028	NCBI	ADE58487.1	NA	NA	NA	KY883317	6.74e-13	80.5	ADE58487.1	Viruses;Riboviria;Orthornavirae;Kitrinoviricota;Alsuviricetes;Martellivirales;Bromoviridae;Ilarvirus
t1552mBot_S027RuonanNODE_28583_length_469_cov_456.540462_g17821_i11	469	Hepe_Virga	Bromoviridae	t1552mBot_S027	96.2345	NCBI	ADE58487.1	NA	NA	NA	KY883317	6.74e-13	80.5	ADE58487.1	Viruses;Riboviria;Orthornavirae;Kitrinoviricota;Alsuviricetes;Martellivirales;Bromoviridae;Ilarvirus
t16104mBot_S021RuonanNODE_13840_length_411_cov_4.038194_g13535_i0	411	Hepe_Virga	Bromoviridae	t16104mBot_S021	4.95134	NCBI	ADE58487.1	NA	NA	NA	KY883317	5.85e-13	80.5	ADE58487.1	Viruses;Riboviria;Orthornavirae;Kitrinoviricota;Alsuviricetes;Martellivirales;Bromoviridae;Ilarvirus
t164mBot_S020RuonanNODE_54659_length_406_cov_4.469965_g53373_i0	406	Hepe_Virga	Bromoviridae	t164mBot_S020	13.92	NCBI	ADE58487.1	NA	NA	NA	KY883317	5.77e-13	80.5	ADE58487.1	Viruses;Riboviria;Orthornavirae;Kitrinoviricota;Alsuviricetes;Martellivirales;Bromoviridae;Ilarvirus
t15104mBot_S031RuonanNODE_51366_length_392_cov_0.245353_g51025_i0	392	Hepe_Virga	Bromoviridae	t15104mBot_S031	481.576	NCBI	ADE58487.1	NA	NA	NA	KY883317	5.56e-13	80.5	ADE58487.1	Viruses;Riboviria;Orthornavirae;Kitrinoviricota;Alsuviricetes;Martellivirales;Bromoviridae;Ilarvirus
t1552mBot_S027RuonanNODE_168681_length_371_cov_4.846774_g161655_i0	371	Hepe_Virga	Bromoviridae	t1552mBot_S027	5.95278	NCBI	ADE58487.1	NA	NA	NA	KY883317	5.24e-13	80.5	ADE58487.1	Viruses;Riboviria;Orthornavirae;Kitrinoviricota;Alsuviricetes;Martellivirales;Bromoviridae;Ilarvirus
t1552mBot_S027RuonanNODE_214869_length_348_cov_10.106667_g207714_i0	348	Hepe_Virga	Bromoviridae	t1552mBot_S027	11.9163	NCBI	ADE58487.1	NA	NA	NA	KY883317	4.88e-13	80.5	ADE58487.1	Viruses;Riboviria;Orthornavirae;Kitrinoviricota;Alsuviricetes;Martellivirales;Bromoviridae;Ilarvirus
t1552mBot_S027RuonanNODE_268644_length_327_cov_12.872549_g261423_i0	327	Hepe_Virga	Bromoviridae	t1552mBot_S027	13.2312	NCBI	ADE58487.1	NA	NA	NA	KY883317	4.56e-13	80.5	ADE58487.1	Viruses;Riboviria;Orthornavirae;Kitrinoviricota;Alsuviricetes;Martellivirales;Bromoviridae;Ilarvirus
t1552mBot_S027RuonanNODE_2180_length_1040_cov_96.225736_g914_i1	1040	Hepe_Virga	Bromoviridae	t1552mBot_S027	130.2	NCBI	ADE58487.1	NA	NA	NA	KY883317	4.3e-13	82.4	ADE58487.1	Viruses;Riboviria;Orthornavirae;Kitrinoviricota;Alsuviricetes;Martellivirales;Bromoviridae;Ilarvirus
t1492mBot_S04RuonanNODE_54642_length_289_cov_10.385542_g54351_i0	289	Hepe_Virga	Bromoviridae	t1492mBot_S04	9.81609	NCBI	ADE58487.1	NA	NA	NA	KY883317	3.98e-13	80.5	ADE58487.1	Viruses;Riboviria;Orthornavirae;Kitrinoviricota;Alsuviricetes;Martellivirales;Bromoviridae;Ilarvirus
t1552mBot_S027RuonanNODE_546042_length_265_cov_25.084507_g538616_i0	265	Hepe_Virga	Bromoviridae	t1552mBot_S027	21.3625	NCBI	ADE58487.1	NA	NA	NA	KY883317	3.63e-13	80.5	ADE58487.1	Viruses;Riboviria;Orthornavirae;Kitrinoviricota;Alsuviricetes;Martellivirales;Bromoviridae;Ilarvirus
t16100mBot_S09RuonanNODE_2278_length_765_cov_7.783489_g2051_i1	765	Hepe_Virga	Bromoviridae	t16100mBot_S09	10.6706	NCBI	ADE58487.1	NA	NA	NA	KY883317	3.13e-13	82.4	ADE58487.1	Viruses;Riboviria;Orthornavirae;Kitrinoviricota;Alsuviricetes;Martellivirales;Bromoviridae;Ilarvirus
t14100mBot_S030RuonanNODE_8148_length_557_cov_1.566820_g7413_i1	557	Hepe_Virga	Bromoviridae	t14100mBot_S030	2.14378	NCBI	ADE58487.1	NA	NA	NA	KY883317	2.25e-13	82.4	ADE58487.1	Viruses;Riboviria;Orthornavirae;Kitrinoviricota;Alsuviricetes;Martellivirales;Bromoviridae;Ilarvirus
t1644mBot_S01RuonanNODE_3800_length_535_cov_67.116505_g3615_i1	535	Hepe_Virga	Bromoviridae	t1644mBot_S01	78.7664	NCBI	ADE58487.1	NA	NA	NA	KY883317	2.15e-13	82.4	ADE58487.1	Viruses;Riboviria;Orthornavirae;Kitrinoviricota;Alsuviricetes;Martellivirales;Bromoviridae;Ilarvirus
t1552mBot_S027RuonanNODE_17758_length_521_cov_16.155779_g12771_i1	521	Hepe_Virga	Bromoviridae	t1552mBot_S027	16.643	NCBI	ADE58487.1	NA	NA	NA	KY883317	2.09e-13	82.4	ADE58487.1	Viruses;Riboviria;Orthornavirae;Kitrinoviricota;Alsuviricetes;Martellivirales;Bromoviridae;Ilarvirus
t164mBot_S020RuonanNODE_22968_length_450_cov_3.981651_g21900_i0	450	Hepe_Virga	Bromoviridae	t164mBot_S020	4.40976	NCBI	ADE58487.1	NA	NA	NA	KY883317	1.79e-13	82.4	ADE58487.1	Viruses;Riboviria;Orthornavirae;Kitrinoviricota;Alsuviricetes;Martellivirales;Bromoviridae;Ilarvirus
t1552mBot_S027RuonanNODE_50126_length_440_cov_0.716088_g44412_i0	440	Hepe_Virga	Bromoviridae	t1552mBot_S027	4.65227	NCBI	ADE58487.1	NA	NA	NA	KY883317	1.75e-13	82.4	ADE58487.1	Viruses;Riboviria;Orthornavirae;Kitrinoviricota;Alsuviricetes;Martellivirales;Bromoviridae;Ilarvirus
t1720mBot_S033RuonanNODE_55222_length_422_cov_2.598662_g53535_i0	422	Hepe_Virga	Bromoviridae	t1720mBot_S033	4.68127	NCBI	ADE58487.1	NA	NA	NA	KY883317	1.67e-13	82.4	ADE58487.1	Viruses;Riboviria;Orthornavirae;Kitrinoviricota;Alsuviricetes;Martellivirales;Bromoviridae;Ilarvirus
t1552mBot_S027RuonanNODE_116800_length_396_cov_0.805861_g110120_i0	396	Hepe_Virga	Bromoviridae	t1552mBot_S027	6.14485	NCBI	ADE58487.1	NA	NA	NA	KY883317	1.56e-13	82.4	ADE58487.1	Viruses;Riboviria;Orthornavirae;Kitrinoviricota;Alsuviricetes;Martellivirales;Bromoviridae;Ilarvirus
t1552mBot_S027RuonanNODE_147869_length_381_cov_4.709302_g140983_i0	381	Hepe_Virga	Bromoviridae	t1552mBot_S027	13.8205	NCBI	ADE58487.1	NA	NA	NA	KY883317	1.5e-13	82.4	ADE58487.1	Viruses;Riboviria;Orthornavirae;Kitrinoviricota;Alsuviricetes;Martellivirales;Bromoviridae;Ilarvirus
t1552mBot_S027RuonanNODE_1042_length_1231_cov_246.755415_g517_i4	1231	Hepe_Virga	Bromoviridae	t1552mBot_S027	82.7474	NCBI	ADE58487.1	NA	NA	NA	KY883317	1.42e-13	84.2	ADE58487.1	Viruses;Riboviria;Orthornavirae;Kitrinoviricota;Alsuviricetes;Martellivirales;Bromoviridae;Ilarvirus
t1552mBot_S027RuonanNODE_1043_length_1231_cov_246.755415_g517_i5	1231	Hepe_Virga	Bromoviridae	t1552mBot_S027	131.325	NCBI	ADE58487.1	NA	NA	NA	KY883317	1.42e-13	84.2	ADE58487.1	Viruses;Riboviria;Orthornavirae;Kitrinoviricota;Alsuviricetes;Martellivirales;Bromoviridae;Ilarvirus
t1552mBot_S027RuonanNODE_1044_length_1231_cov_246.752708_g517_i6	1231	Hepe_Virga	Bromoviridae	t1552mBot_S027	120.646	NCBI	ADE58487.1	NA	NA	NA	KY883317	1.42e-13	84.2	ADE58487.1	Viruses;Riboviria;Orthornavirae;Kitrinoviricota;Alsuviricetes;Martellivirales;Bromoviridae;Ilarvirus
t1552mBot_S027RuonanNODE_1045_length_1231_cov_246.726534_g517_i7	1231	Hepe_Virga	Bromoviridae	t1552mBot_S027	83.6976	NCBI	ADE58487.1	NA	NA	NA	KY883317	1.42e-13	84.2	ADE58487.1	Viruses;Riboviria;Orthornavirae;Kitrinoviricota;Alsuviricetes;Martellivirales;Bromoviridae;Ilarvirus
t1644mBot_S01RuonanNODE_183_length_1216_cov_150.630375_g156_i1	1216	Hepe_Virga	Bromoviridae	t1644mBot_S01	236.147	NCBI	ADE58487.1	NA	NA	NA	KY883317	1.4e-13	84.2	ADE58487.1	Viruses;Riboviria;Orthornavirae;Kitrinoviricota;Alsuviricetes;Martellivirales;Bromoviridae;Ilarvirus
t1552mBot_S027RuonanNODE_193725_length_358_cov_5.765957_g186627_i0	358	Hepe_Virga	Bromoviridae	t1552mBot_S027	7.46614	NCBI	ADE58487.1	NA	NA	NA	KY883317	1.4e-13	82.4	ADE58487.1	Viruses;Riboviria;Orthornavirae;Kitrinoviricota;Alsuviricetes;Martellivirales;Bromoviridae;Ilarvirus
t174mBot_S011RuonanNODE_39961_length_352_cov_1.484716_g39707_i0	352	Hepe_Virga	Bromoviridae	t174mBot_S011	2.15936	NCBI	ADE58487.1	NA	NA	NA	KY883317	1.38e-13	82.4	ADE58487.1	Viruses;Riboviria;Orthornavirae;Kitrinoviricota;Alsuviricetes;Martellivirales;Bromoviridae;Ilarvirus
t16100mBot_S09RuonanNODE_752_length_1171_cov_63.539122_g588_i1	1171	Hepe_Virga	Bromoviridae	t16100mBot_S09	94.4936	NCBI	ADE58487.1	NA	NA	NA	KY883317	1.35e-13	84.2	ADE58487.1	Viruses;Riboviria;Orthornavirae;Kitrinoviricota;Alsuviricetes;Martellivirales;Bromoviridae;Ilarvirus
t164mBot_S020RuonanNODE_555_length_1171_cov_72.015267_g384_i1	1171	Hepe_Virga	Bromoviridae	t164mBot_S020	104.106	NCBI	ADE58487.1	NA	NA	NA	KY883317	1.35e-13	84.2	ADE58487.1	Viruses;Riboviria;Orthornavirae;Kitrinoviricota;Alsuviricetes;Martellivirales;Bromoviridae;Ilarvirus
t174mBot_S011RuonanNODE_95_length_1168_cov_14.842105_g65_i1	1168	Hepe_Virga	Bromoviridae	t174mBot_S011	21.4546	NCBI	ADE58487.1	NA	NA	NA	KY883317	1.35e-13	84.2	ADE58487.1	Viruses;Riboviria;Orthornavirae;Kitrinoviricota;Alsuviricetes;Martellivirales;Bromoviridae;Ilarvirus
t16104mBot_S021RuonanNODE_31366_length_347_cov_1.325893_g31012_i0	347	Hepe_Virga	Bromoviridae	t16104mBot_S021	1.8303	NCBI	ADE58487.1	NA	NA	NA	KY883317	1.35e-13	82.4	ADE58487.1	Viruses;Riboviria;Orthornavirae;Kitrinoviricota;Alsuviricetes;Martellivirales;Bromoviridae;Ilarvirus
t1644mBot_S01RuonanNODE_76706_length_343_cov_0.668182_g76325_i0	343	Hepe_Virga	Bromoviridae	t1644mBot_S01	1	NCBI	ADE58487.1	NA	NA	NA	KY883317	1.34e-13	82.4	ADE58487.1	Viruses;Riboviria;Orthornavirae;Kitrinoviricota;Alsuviricetes;Martellivirales;Bromoviridae;Ilarvirus
t1660mBot_S022RuonanNODE_46929_length_316_cov_8.051813_g46339_i0	316	Hepe_Virga	Bromoviridae	t1660mBot_S022	7.79681	NCBI	ADE58487.1	NA	NA	NA	KY883317	1.22e-13	82.4	ADE58487.1	Viruses;Riboviria;Orthornavirae;Kitrinoviricota;Alsuviricetes;Martellivirales;Bromoviridae;Ilarvirus
t14-104mBot_S017RuonanNODE_79453_length_311_cov_2.590426_g79325_i0	311	Hepe_Virga	Bromoviridae	t14-104mBot_S017	2.216	NCBI	ADE58487.1	NA	NA	NA	KY883317	1.2e-13	82.4	ADE58487.1	Viruses;Riboviria;Orthornavirae;Kitrinoviricota;Alsuviricetes;Martellivirales;Bromoviridae;Ilarvirus
t1492mBot_S04RuonanNODE_52222_length_295_cov_7.668605_g51931_i0	295	Hepe_Virga	Bromoviridae	t1492mBot_S04	6.58964	NCBI	ADE58487.1	NA	NA	NA	KY883317	1.13e-13	82.4	ADE58487.1	Viruses;Riboviria;Orthornavirae;Kitrinoviricota;Alsuviricetes;Martellivirales;Bromoviridae;Ilarvirus
t14100mBot_S030RuonanNODE_144094_length_273_cov_9.440000_g142927_i0	273	Hepe_Virga	Bromoviridae	t14100mBot_S030	8.92593	NCBI	ADE58487.1	NA	NA	NA	KY883317	1.04e-13	82.4	ADE58487.1	Viruses;Riboviria;Orthornavirae;Kitrinoviricota;Alsuviricetes;Martellivirales;Bromoviridae;Ilarvirus
t1560mBot_S025RuonanNODE_168510_length_265_cov_3.246479_g167011_i0	265	Hepe_Virga	Bromoviridae	t1560mBot_S025	2.83019	NCBI	ADE58487.1	NA	NA	NA	KY883317	1.01e-13	82.4	ADE58487.1	Viruses;Riboviria;Orthornavirae;Kitrinoviricota;Alsuviricetes;Martellivirales;Bromoviridae;Ilarvirus
t14100mBot_S030RuonanNODE_35_length_3005_cov_2080.697432_g29_i463	3005	Hepe_Virga	Bromoviridae	t14100mBot_S030	1890.43	NCBI	ADE58487.1	NA	NA	NA	KY883317	9.77e-14	86.1	ADE58487.1	Viruses;Riboviria;Orthornavirae;Kitrinoviricota;Alsuviricetes;Martellivirales;Bromoviridae;Ilarvirus
t1492mBot_S04RuonanNODE_4_length_2708_cov_1003.290135_g3_i4	2708	Hepe_Virga	Bromoviridae	t1492mBot_S04	534.438	NCBI	ADE58487.1	NA	NA	NA	KY883317	8.8e-14	86.1	ADE58487.1	Viruses;Riboviria;Orthornavirae;Kitrinoviricota;Alsuviricetes;Martellivirales;Bromoviridae;Ilarvirus
t1532mBot_S023RuonanNODE_579_length_741_cov_40.514563_g392_i1	741	Hepe_Virga	Bromoviridae	t1532mBot_S023	60.4201	NCBI	ADE58487.1	NA	NA	NA	KY883317	8.41e-14	84.2	ADE58487.1	Viruses;Riboviria;Orthornavirae;Kitrinoviricota;Alsuviricetes;Martellivirales;Bromoviridae;Ilarvirus
t1424mBot_S08RuonanNODE_30_length_2370_cov_155.797508_g9_i1	2370	Hepe_Virga	Bromoviridae	t1424mBot_S08	240.923	NCBI	ADE58487.1	NA	NA	NA	KY883317	7.69e-14	86.1	ADE58487.1	Viruses;Riboviria;Orthornavirae;Kitrinoviricota;Alsuviricetes;Martellivirales;Bromoviridae;Ilarvirus
t164mBot_S020RuonanNODE_69_length_2200_cov_351.347135_g3_i36	2200	Hepe_Virga	Bromoviridae	t164mBot_S020	204.853	NCBI	ADE58487.1	NA	NA	NA	KY883317	7.13e-14	86.1	ADE58487.1	Viruses;Riboviria;Orthornavirae;Kitrinoviricota;Alsuviricetes;Martellivirales;Bromoviridae;Ilarvirus
t14100mBot_S030RuonanNODE_96_length_2099_cov_2801.505567_g29_i464	2099	Hepe_Virga	Bromoviridae	t14100mBot_S030	2582.26	NCBI	ADE58487.1	NA	NA	NA	KY883317	6.8e-14	86.1	ADE58487.1	Viruses;Riboviria;Orthornavirae;Kitrinoviricota;Alsuviricetes;Martellivirales;Bromoviridae;Ilarvirus
t14100mBot_S030RuonanNODE_100_length_2022_cov_3102.539231_g29_i465	2022	Hepe_Virga	Bromoviridae	t14100mBot_S030	4.48892	NCBI	ADE58487.1	NA	NA	NA	KY883317	6.54e-14	86.1	ADE58487.1	Viruses;Riboviria;Orthornavirae;Kitrinoviricota;Alsuviricetes;Martellivirales;Bromoviridae;Ilarvirus
t14100mBot_S030RuonanNODE_101_length_2022_cov_3102.216956_g29_i466	2022	Hepe_Virga	Bromoviridae	t14100mBot_S030	7.85304	NCBI	ADE58487.1	NA	NA	NA	KY883317	6.54e-14	86.1	ADE58487.1	Viruses;Riboviria;Orthornavirae;Kitrinoviricota;Alsuviricetes;Martellivirales;Bromoviridae;Ilarvirus
t14100mBot_S030RuonanNODE_102_length_2022_cov_3099.855187_g29_i467	2022	Hepe_Virga	Bromoviridae	t14100mBot_S030	24.1028	NCBI	ADE58487.1	NA	NA	NA	KY883317	6.54e-14	86.1	ADE58487.1	Viruses;Riboviria;Orthornavirae;Kitrinoviricota;Alsuviricetes;Martellivirales;Bromoviridae;Ilarvirus
t14100mBot_S030RuonanNODE_103_length_2022_cov_2915.138494_g29_i468	2022	Hepe_Virga	Bromoviridae	t14100mBot_S030	2771.25	NCBI	ADE58487.1	NA	NA	NA	KY883317	6.54e-14	86.1	ADE58487.1	Viruses;Riboviria;Orthornavirae;Kitrinoviricota;Alsuviricetes;Martellivirales;Bromoviridae;Ilarvirus
t14100mBot_S030RuonanNODE_104_length_2021_cov_2921.221812_g29_i469	2021	Hepe_Virga	Bromoviridae	t14100mBot_S030	18.9735	NCBI	ADE58487.1	NA	NA	NA	KY883317	6.54e-14	86.1	ADE58487.1	Viruses;Riboviria;Orthornavirae;Kitrinoviricota;Alsuviricetes;Martellivirales;Bromoviridae;Ilarvirus
t16100mBot_S09RuonanNODE_141_length_1946_cov_183.858475_g126_i2	1946	Hepe_Virga	Bromoviridae	t16100mBot_S09	256.212	NCBI	ADE58487.1	NA	NA	NA	KY883317	6.29e-14	86.1	ADE58487.1	Viruses;Riboviria;Orthornavirae;Kitrinoviricota;Alsuviricetes;Martellivirales;Bromoviridae;Ilarvirus
t14100mBot_S030RuonanNODE_124_length_1920_cov_3081.056205_g29_i470	1920	Hepe_Virga	Bromoviridae	t14100mBot_S030	70.0762	NCBI	ADE58487.1	NA	NA	NA	KY883317	6.21e-14	86.1	ADE58487.1	Viruses;Riboviria;Orthornavirae;Kitrinoviricota;Alsuviricetes;Martellivirales;Bromoviridae;Ilarvirus
t14100mBot_S030RuonanNODE_126_length_1919_cov_3085.332962_g29_i471	1919	Hepe_Virga	Bromoviridae	t14100mBot_S030	16.6585	NCBI	ADE58487.1	NA	NA	NA	KY883317	6.2e-14	86.1	ADE58487.1	Viruses;Riboviria;Orthornavirae;Kitrinoviricota;Alsuviricetes;Martellivirales;Bromoviridae;Ilarvirus
t14100mBot_S030RuonanNODE_135_length_1886_cov_3140.016449_g29_i472	1886	Hepe_Virga	Bromoviridae	t14100mBot_S030	1.35146	NCBI	ADE58487.1	NA	NA	NA	KY883317	6.1e-14	86.1	ADE58487.1	Viruses;Riboviria;Orthornavirae;Kitrinoviricota;Alsuviricetes;Martellivirales;Bromoviridae;Ilarvirus
t14100mBot_S030RuonanNODE_137_length_1883_cov_3147.994318_g29_i473	1883	Hepe_Virga	Bromoviridae	t14100mBot_S030	4.37155	NCBI	ADE58487.1	NA	NA	NA	KY883317	6.09e-14	86.1	ADE58487.1	Viruses;Riboviria;Orthornavirae;Kitrinoviricota;Alsuviricetes;Martellivirales;Bromoviridae;Ilarvirus
t14100mBot_S030RuonanNODE_138_length_1883_cov_3147.094318_g29_i474	1883	Hepe_Virga	Bromoviridae	t14100mBot_S030	5.83183	NCBI	ADE58487.1	NA	NA	NA	KY883317	6.09e-14	86.1	ADE58487.1	Viruses;Riboviria;Orthornavirae;Kitrinoviricota;Alsuviricetes;Martellivirales;Bromoviridae;Ilarvirus
t14100mBot_S030RuonanNODE_139_length_1883_cov_3145.651136_g29_i475	1883	Hepe_Virga	Bromoviridae	t14100mBot_S030	8.26147	NCBI	ADE58487.1	NA	NA	NA	KY883317	6.09e-14	86.1	ADE58487.1	Viruses;Riboviria;Orthornavirae;Kitrinoviricota;Alsuviricetes;Martellivirales;Bromoviridae;Ilarvirus
t14100mBot_S030RuonanNODE_140_length_1883_cov_3145.335227_g29_i476	1883	Hepe_Virga	Bromoviridae	t14100mBot_S030	1.51613	NCBI	ADE58487.1	NA	NA	NA	KY883317	6.09e-14	86.1	ADE58487.1	Viruses;Riboviria;Orthornavirae;Kitrinoviricota;Alsuviricetes;Martellivirales;Bromoviridae;Ilarvirus
t14100mBot_S030RuonanNODE_142_length_1882_cov_3148.587834_g29_i477	1882	Hepe_Virga	Bromoviridae	t14100mBot_S030	4.54968	NCBI	ADE58487.1	NA	NA	NA	KY883317	6.08e-14	86.1	ADE58487.1	Viruses;Riboviria;Orthornavirae;Kitrinoviricota;Alsuviricetes;Martellivirales;Bromoviridae;Ilarvirus
t14100mBot_S030RuonanNODE_143_length_1882_cov_3148.243889_g29_i478	1882	Hepe_Virga	Bromoviridae	t14100mBot_S030	5.80915	NCBI	ADE58487.1	NA	NA	NA	KY883317	6.08e-14	86.1	ADE58487.1	Viruses;Riboviria;Orthornavirae;Kitrinoviricota;Alsuviricetes;Martellivirales;Bromoviridae;Ilarvirus
t14100mBot_S030RuonanNODE_144_length_1882_cov_3147.656055_g29_i479	1882	Hepe_Virga	Bromoviridae	t14100mBot_S030	2.45681	NCBI	ADE58487.1	NA	NA	NA	KY883317	6.08e-14	86.1	ADE58487.1	Viruses;Riboviria;Orthornavirae;Kitrinoviricota;Alsuviricetes;Martellivirales;Bromoviridae;Ilarvirus
t14100mBot_S030RuonanNODE_145_length_1882_cov_3147.205799_g29_i480	1882	Hepe_Virga	Bromoviridae	t14100mBot_S030	1.28395	NCBI	ADE58487.1	NA	NA	NA	KY883317	6.08e-14	86.1	ADE58487.1	Viruses;Riboviria;Orthornavirae;Kitrinoviricota;Alsuviricetes;Martellivirales;Bromoviridae;Ilarvirus
t14100mBot_S030RuonanNODE_146_length_1882_cov_3147.135304_g29_i481	1882	Hepe_Virga	Bromoviridae	t14100mBot_S030	1.36307	NCBI	ADE58487.1	NA	NA	NA	KY883317	6.08e-14	86.1	ADE58487.1	Viruses;Riboviria;Orthornavirae;Kitrinoviricota;Alsuviricetes;Martellivirales;Bromoviridae;Ilarvirus
t14100mBot_S030RuonanNODE_147_length_1882_cov_3147.129051_g29_i482	1882	Hepe_Virga	Bromoviridae	t14100mBot_S030	1.29112	NCBI	ADE58487.1	NA	NA	NA	KY883317	6.08e-14	86.1	ADE58487.1	Viruses;Riboviria;Orthornavirae;Kitrinoviricota;Alsuviricetes;Martellivirales;Bromoviridae;Ilarvirus
t14100mBot_S030RuonanNODE_148_length_1882_cov_3147.119955_g29_i483	1882	Hepe_Virga	Bromoviridae	t14100mBot_S030	1.15576	NCBI	ADE58487.1	NA	NA	NA	KY883317	6.08e-14	86.1	ADE58487.1	Viruses;Riboviria;Orthornavirae;Kitrinoviricota;Alsuviricetes;Martellivirales;Bromoviridae;Ilarvirus
t14100mBot_S030RuonanNODE_149_length_1882_cov_3147.119386_g29_i484	1882	Hepe_Virga	Bromoviridae	t14100mBot_S030	1	NCBI	ADE58487.1	NA	NA	NA	KY883317	6.08e-14	86.1	ADE58487.1	Viruses;Riboviria;Orthornavirae;Kitrinoviricota;Alsuviricetes;Martellivirales;Bromoviridae;Ilarvirus
t14100mBot_S030RuonanNODE_150_length_1882_cov_3147.112564_g29_i485	1882	Hepe_Virga	Bromoviridae	t14100mBot_S030	1.67608	NCBI	ADE58487.1	NA	NA	NA	KY883317	6.08e-14	86.1	ADE58487.1	Viruses;Riboviria;Orthornavirae;Kitrinoviricota;Alsuviricetes;Martellivirales;Bromoviridae;Ilarvirus
t14100mBot_S030RuonanNODE_151_length_1881_cov_3152.076792_g29_i486	1881	Hepe_Virga	Bromoviridae	t14100mBot_S030	4.90826	NCBI	ADE58487.1	NA	NA	NA	KY883317	6.08e-14	86.1	ADE58487.1	Viruses;Riboviria;Orthornavirae;Kitrinoviricota;Alsuviricetes;Martellivirales;Bromoviridae;Ilarvirus
t14100mBot_S030RuonanNODE_152_length_1881_cov_3151.403299_g29_i487	1881	Hepe_Virga	Bromoviridae	t14100mBot_S030	8.1068	NCBI	ADE58487.1	NA	NA	NA	KY883317	6.08e-14	86.1	ADE58487.1	Viruses;Riboviria;Orthornavirae;Kitrinoviricota;Alsuviricetes;Martellivirales;Bromoviridae;Ilarvirus
t14100mBot_S030RuonanNODE_153_length_1881_cov_3151.124005_g29_i488	1881	Hepe_Virga	Bromoviridae	t14100mBot_S030	5.99505	NCBI	ADE58487.1	NA	NA	NA	KY883317	6.08e-14	86.1	ADE58487.1	Viruses;Riboviria;Orthornavirae;Kitrinoviricota;Alsuviricetes;Martellivirales;Bromoviridae;Ilarvirus
t14100mBot_S030RuonanNODE_154_length_1881_cov_3150.245734_g29_i489	1881	Hepe_Virga	Bromoviridae	t14100mBot_S030	7.63386	NCBI	ADE58487.1	NA	NA	NA	KY883317	6.08e-14	86.1	ADE58487.1	Viruses;Riboviria;Orthornavirae;Kitrinoviricota;Alsuviricetes;Martellivirales;Bromoviridae;Ilarvirus
t14100mBot_S030RuonanNODE_155_length_1881_cov_3149.773606_g29_i490	1881	Hepe_Virga	Bromoviridae	t14100mBot_S030	3.82777	NCBI	ADE58487.1	NA	NA	NA	KY883317	6.08e-14	86.1	ADE58487.1	Viruses;Riboviria;Orthornavirae;Kitrinoviricota;Alsuviricetes;Martellivirales;Bromoviridae;Ilarvirus
t14100mBot_S030RuonanNODE_156_length_1881_cov_3149.773038_g29_i491	1881	Hepe_Virga	Bromoviridae	t14100mBot_S030	15.0515	NCBI	ADE58487.1	NA	NA	NA	KY883317	6.08e-14	86.1	ADE58487.1	Viruses;Riboviria;Orthornavirae;Kitrinoviricota;Alsuviricetes;Martellivirales;Bromoviridae;Ilarvirus
t14100mBot_S030RuonanNODE_157_length_1881_cov_3149.643914_g29_i492	1881	Hepe_Virga	Bromoviridae	t14100mBot_S030	10.3386	NCBI	ADE58487.1	NA	NA	NA	KY883317	6.08e-14	86.1	ADE58487.1	Viruses;Riboviria;Orthornavirae;Kitrinoviricota;Alsuviricetes;Martellivirales;Bromoviridae;Ilarvirus
t14100mBot_S030RuonanNODE_158_length_1881_cov_3149.428896_g29_i493	1881	Hepe_Virga	Bromoviridae	t14100mBot_S030	8.45211	NCBI	ADE58487.1	NA	NA	NA	KY883317	6.08e-14	86.1	ADE58487.1	Viruses;Riboviria;Orthornavirae;Kitrinoviricota;Alsuviricetes;Martellivirales;Bromoviridae;Ilarvirus
t14100mBot_S030RuonanNODE_159_length_1881_cov_3149.220137_g29_i494	1881	Hepe_Virga	Bromoviridae	t14100mBot_S030	2.80812	NCBI	ADE58487.1	NA	NA	NA	KY883317	6.08e-14	86.1	ADE58487.1	Viruses;Riboviria;Orthornavirae;Kitrinoviricota;Alsuviricetes;Martellivirales;Bromoviridae;Ilarvirus
t14100mBot_S030RuonanNODE_160_length_1881_cov_3148.925484_g29_i495	1881	Hepe_Virga	Bromoviridae	t14100mBot_S030	1.42771	NCBI	ADE58487.1	NA	NA	NA	KY883317	6.08e-14	86.1	ADE58487.1	Viruses;Riboviria;Orthornavirae;Kitrinoviricota;Alsuviricetes;Martellivirales;Bromoviridae;Ilarvirus
t14100mBot_S030RuonanNODE_161_length_1881_cov_3148.913538_g29_i496	1881	Hepe_Virga	Bromoviridae	t14100mBot_S030	1.34409	NCBI	ADE58487.1	NA	NA	NA	KY883317	6.08e-14	86.1	ADE58487.1	Viruses;Riboviria;Orthornavirae;Kitrinoviricota;Alsuviricetes;Martellivirales;Bromoviridae;Ilarvirus
t14100mBot_S030RuonanNODE_162_length_1881_cov_3148.902730_g29_i497	1881	Hepe_Virga	Bromoviridae	t14100mBot_S030	1.29744	NCBI	ADE58487.1	NA	NA	NA	KY883317	6.08e-14	86.1	ADE58487.1	Viruses;Riboviria;Orthornavirae;Kitrinoviricota;Alsuviricetes;Martellivirales;Bromoviridae;Ilarvirus
t14100mBot_S030RuonanNODE_163_length_1881_cov_3148.898180_g29_i498	1881	Hepe_Virga	Bromoviridae	t14100mBot_S030	1	NCBI	ADE58487.1	NA	NA	NA	KY883317	6.08e-14	86.1	ADE58487.1	Viruses;Riboviria;Orthornavirae;Kitrinoviricota;Alsuviricetes;Martellivirales;Bromoviridae;Ilarvirus
t14100mBot_S030RuonanNODE_164_length_1881_cov_3148.884528_g29_i499	1881	Hepe_Virga	Bromoviridae	t14100mBot_S030	1.20524	NCBI	ADE58487.1	NA	NA	NA	KY883317	6.08e-14	86.1	ADE58487.1	Viruses;Riboviria;Orthornavirae;Kitrinoviricota;Alsuviricetes;Martellivirales;Bromoviridae;Ilarvirus
t14100mBot_S030RuonanNODE_165_length_1881_cov_3148.878271_g29_i500	1881	Hepe_Virga	Bromoviridae	t14100mBot_S030	2.30313	NCBI	ADE58487.1	NA	NA	NA	KY883317	6.08e-14	86.1	ADE58487.1	Viruses;Riboviria;Orthornavirae;Kitrinoviricota;Alsuviricetes;Martellivirales;Bromoviridae;Ilarvirus
t14100mBot_S030RuonanNODE_166_length_1880_cov_3157.622083_g29_i501	1880	Hepe_Virga	Bromoviridae	t14100mBot_S030	35.2385	NCBI	ADE58487.1	NA	NA	NA	KY883317	6.08e-14	86.1	ADE58487.1	Viruses;Riboviria;Orthornavirae;Kitrinoviricota;Alsuviricetes;Martellivirales;Bromoviridae;Ilarvirus
t14100mBot_S030RuonanNODE_167_length_1880_cov_3154.038702_g29_i502	1880	Hepe_Virga	Bromoviridae	t14100mBot_S030	14.8214	NCBI	ADE58487.1	NA	NA	NA	KY883317	6.08e-14	86.1	ADE58487.1	Viruses;Riboviria;Orthornavirae;Kitrinoviricota;Alsuviricetes;Martellivirales;Bromoviridae;Ilarvirus
t14100mBot_S030RuonanNODE_168_length_1880_cov_3153.897553_g29_i503	1880	Hepe_Virga	Bromoviridae	t14100mBot_S030	4.44498	NCBI	ADE58487.1	NA	NA	NA	KY883317	6.08e-14	86.1	ADE58487.1	Viruses;Riboviria;Orthornavirae;Kitrinoviricota;Alsuviricetes;Martellivirales;Bromoviridae;Ilarvirus
t14100mBot_S030RuonanNODE_169_length_1880_cov_3153.614115_g29_i504	1880	Hepe_Virga	Bromoviridae	t14100mBot_S030	1.31481	NCBI	ADE58487.1	NA	NA	NA	KY883317	6.08e-14	86.1	ADE58487.1	Viruses;Riboviria;Orthornavirae;Kitrinoviricota;Alsuviricetes;Martellivirales;Bromoviridae;Ilarvirus
t14100mBot_S030RuonanNODE_170_length_1880_cov_3152.975526_g29_i505	1880	Hepe_Virga	Bromoviridae	t14100mBot_S030	4.72963	NCBI	ADE58487.1	NA	NA	NA	KY883317	6.08e-14	86.1	ADE58487.1	Viruses;Riboviria;Orthornavirae;Kitrinoviricota;Alsuviricetes;Martellivirales;Bromoviridae;Ilarvirus
t14100mBot_S030RuonanNODE_171_length_1880_cov_3152.780876_g29_i506	1880	Hepe_Virga	Bromoviridae	t14100mBot_S030	1.61118	NCBI	ADE58487.1	NA	NA	NA	KY883317	6.08e-14	86.1	ADE58487.1	Viruses;Riboviria;Orthornavirae;Kitrinoviricota;Alsuviricetes;Martellivirales;Bromoviridae;Ilarvirus
t14100mBot_S030RuonanNODE_172_length_1880_cov_3152.704610_g29_i507	1880	Hepe_Virga	Bromoviridae	t14100mBot_S030	20.1892	NCBI	ADE58487.1	NA	NA	NA	KY883317	6.08e-14	86.1	ADE58487.1	Viruses;Riboviria;Orthornavirae;Kitrinoviricota;Alsuviricetes;Martellivirales;Bromoviridae;Ilarvirus
t14100mBot_S030RuonanNODE_173_length_1880_cov_3151.625498_g29_i508	1880	Hepe_Virga	Bromoviridae	t14100mBot_S030	9.85936	NCBI	ADE58487.1	NA	NA	NA	KY883317	6.08e-14	86.1	ADE58487.1	Viruses;Riboviria;Orthornavirae;Kitrinoviricota;Alsuviricetes;Martellivirales;Bromoviridae;Ilarvirus
t14100mBot_S030RuonanNODE_174_length_1880_cov_3151.597610_g29_i509	1880	Hepe_Virga	Bromoviridae	t14100mBot_S030	1.34084	NCBI	ADE58487.1	NA	NA	NA	KY883317	6.08e-14	86.1	ADE58487.1	Viruses;Riboviria;Orthornavirae;Kitrinoviricota;Alsuviricetes;Martellivirales;Bromoviridae;Ilarvirus
t14100mBot_S030RuonanNODE_175_length_1880_cov_3151.586227_g29_i510	1880	Hepe_Virga	Bromoviridae	t14100mBot_S030	4.94587	NCBI	ADE58487.1	NA	NA	NA	KY883317	6.08e-14	86.1	ADE58487.1	Viruses;Riboviria;Orthornavirae;Kitrinoviricota;Alsuviricetes;Martellivirales;Bromoviridae;Ilarvirus
t14100mBot_S030RuonanNODE_176_length_1880_cov_3151.307342_g29_i511	1880	Hepe_Virga	Bromoviridae	t14100mBot_S030	4.89936	NCBI	ADE58487.1	NA	NA	NA	KY883317	6.08e-14	86.1	ADE58487.1	Viruses;Riboviria;Orthornavirae;Kitrinoviricota;Alsuviricetes;Martellivirales;Bromoviridae;Ilarvirus
t14100mBot_S030RuonanNODE_177_length_1880_cov_3151.236767_g29_i512	1880	Hepe_Virga	Bromoviridae	t14100mBot_S030	2.56548	NCBI	ADE58487.1	NA	NA	NA	KY883317	6.08e-14	86.1	ADE58487.1	Viruses;Riboviria;Orthornavirae;Kitrinoviricota;Alsuviricetes;Martellivirales;Bromoviridae;Ilarvirus
t14100mBot_S030RuonanNODE_178_length_1880_cov_3150.863404_g29_i513	1880	Hepe_Virga	Bromoviridae	t14100mBot_S030	1.49592	NCBI	ADE58487.1	NA	NA	NA	KY883317	6.08e-14	86.1	ADE58487.1	Viruses;Riboviria;Orthornavirae;Kitrinoviricota;Alsuviricetes;Martellivirales;Bromoviridae;Ilarvirus
t14100mBot_S030RuonanNODE_179_length_1880_cov_3150.767217_g29_i514	1880	Hepe_Virga	Bromoviridae	t14100mBot_S030	1.28298	NCBI	ADE58487.1	NA	NA	NA	KY883317	6.08e-14	86.1	ADE58487.1	Viruses;Riboviria;Orthornavirae;Kitrinoviricota;Alsuviricetes;Martellivirales;Bromoviridae;Ilarvirus
t14100mBot_S030RuonanNODE_180_length_1880_cov_3150.751281_g29_i515	1880	Hepe_Virga	Bromoviridae	t14100mBot_S030	0	NCBI	ADE58487.1	NA	NA	NA	KY883317	6.08e-14	86.1	ADE58487.1	Viruses;Riboviria;Orthornavirae;Kitrinoviricota;Alsuviricetes;Martellivirales;Bromoviridae;Ilarvirus
t14100mBot_S030RuonanNODE_181_length_1880_cov_3150.734206_g29_i516	1880	Hepe_Virga	Bromoviridae	t14100mBot_S030	1	NCBI	ADE58487.1	NA	NA	NA	KY883317	6.08e-14	86.1	ADE58487.1	Viruses;Riboviria;Orthornavirae;Kitrinoviricota;Alsuviricetes;Martellivirales;Bromoviridae;Ilarvirus
t14100mBot_S030RuonanNODE_182_length_1880_cov_3150.734206_g29_i517	1880	Hepe_Virga	Bromoviridae	t14100mBot_S030	1.3267	NCBI	ADE58487.1	NA	NA	NA	KY883317	6.08e-14	86.1	ADE58487.1	Viruses;Riboviria;Orthornavirae;Kitrinoviricota;Alsuviricetes;Martellivirales;Bromoviridae;Ilarvirus
t14100mBot_S030RuonanNODE_183_length_1880_cov_3150.729653_g29_i518	1880	Hepe_Virga	Bromoviridae	t14100mBot_S030	1.04518	NCBI	ADE58487.1	NA	NA	NA	KY883317	6.08e-14	86.1	ADE58487.1	Viruses;Riboviria;Orthornavirae;Kitrinoviricota;Alsuviricetes;Martellivirales;Bromoviridae;Ilarvirus
t14100mBot_S030RuonanNODE_184_length_1880_cov_3150.729653_g29_i519	1880	Hepe_Virga	Bromoviridae	t14100mBot_S030	1.42604	NCBI	ADE58487.1	NA	NA	NA	KY883317	6.08e-14	86.1	ADE58487.1	Viruses;Riboviria;Orthornavirae;Kitrinoviricota;Alsuviricetes;Martellivirales;Bromoviridae;Ilarvirus
t14100mBot_S030RuonanNODE_185_length_1880_cov_3150.729653_g29_i520	1880	Hepe_Virga	Bromoviridae	t14100mBot_S030	1	NCBI	ADE58487.1	NA	NA	NA	KY883317	6.08e-14	86.1	ADE58487.1	Viruses;Riboviria;Orthornavirae;Kitrinoviricota;Alsuviricetes;Martellivirales;Bromoviridae;Ilarvirus
t14100mBot_S030RuonanNODE_186_length_1880_cov_3150.728515_g29_i521	1880	Hepe_Virga	Bromoviridae	t14100mBot_S030	1	NCBI	ADE58487.1	NA	NA	NA	KY883317	6.08e-14	86.1	ADE58487.1	Viruses;Riboviria;Orthornavirae;Kitrinoviricota;Alsuviricetes;Martellivirales;Bromoviridae;Ilarvirus
t14100mBot_S030RuonanNODE_187_length_1880_cov_3150.724530_g29_i522	1880	Hepe_Virga	Bromoviridae	t14100mBot_S030	1.64819	NCBI	ADE58487.1	NA	NA	NA	KY883317	6.08e-14	86.1	ADE58487.1	Viruses;Riboviria;Orthornavirae;Kitrinoviricota;Alsuviricetes;Martellivirales;Bromoviridae;Ilarvirus
t14100mBot_S030RuonanNODE_188_length_1880_cov_3150.721685_g29_i523	1880	Hepe_Virga	Bromoviridae	t14100mBot_S030	1.36054	NCBI	ADE58487.1	NA	NA	NA	KY883317	6.08e-14	86.1	ADE58487.1	Viruses;Riboviria;Orthornavirae;Kitrinoviricota;Alsuviricetes;Martellivirales;Bromoviridae;Ilarvirus
t14100mBot_S030RuonanNODE_189_length_1880_cov_3150.719408_g29_i524	1880	Hepe_Virga	Bromoviridae	t14100mBot_S030	1.62366	NCBI	ADE58487.1	NA	NA	NA	KY883317	6.08e-14	86.1	ADE58487.1	Viruses;Riboviria;Orthornavirae;Kitrinoviricota;Alsuviricetes;Martellivirales;Bromoviridae;Ilarvirus
t14100mBot_S030RuonanNODE_190_length_1880_cov_3150.718839_g29_i525	1880	Hepe_Virga	Bromoviridae	t14100mBot_S030	1.44223	NCBI	ADE58487.1	NA	NA	NA	KY883317	6.08e-14	86.1	ADE58487.1	Viruses;Riboviria;Orthornavirae;Kitrinoviricota;Alsuviricetes;Martellivirales;Bromoviridae;Ilarvirus
t14100mBot_S030RuonanNODE_191_length_1880_cov_3150.714286_g29_i526	1880	Hepe_Virga	Bromoviridae	t14100mBot_S030	1.947	NCBI	ADE58487.1	NA	NA	NA	KY883317	6.08e-14	86.1	ADE58487.1	Viruses;Riboviria;Orthornavirae;Kitrinoviricota;Alsuviricetes;Martellivirales;Bromoviridae;Ilarvirus
t14100mBot_S030RuonanNODE_192_length_1880_cov_3150.712009_g29_i527	1880	Hepe_Virga	Bromoviridae	t14100mBot_S030	0.997475	NCBI	ADE58487.1	NA	NA	NA	KY883317	6.08e-14	86.1	ADE58487.1	Viruses;Riboviria;Orthornavirae;Kitrinoviricota;Alsuviricetes;Martellivirales;Bromoviridae;Ilarvirus
t14100mBot_S030RuonanNODE_193_length_1880_cov_3150.706887_g29_i528	1880	Hepe_Virga	Bromoviridae	t14100mBot_S030	1.11877	NCBI	ADE58487.1	NA	NA	NA	KY883317	6.08e-14	86.1	ADE58487.1	Viruses;Riboviria;Orthornavirae;Kitrinoviricota;Alsuviricetes;Martellivirales;Bromoviridae;Ilarvirus
t14100mBot_S030RuonanNODE_194_length_1880_cov_3150.704610_g29_i529	1880	Hepe_Virga	Bromoviridae	t14100mBot_S030	1.15885	NCBI	ADE58487.1	NA	NA	NA	KY883317	6.08e-14	86.1	ADE58487.1	Viruses;Riboviria;Orthornavirae;Kitrinoviricota;Alsuviricetes;Martellivirales;Bromoviridae;Ilarvirus
t14100mBot_S030RuonanNODE_195_length_1880_cov_3150.702903_g29_i530	1880	Hepe_Virga	Bromoviridae	t14100mBot_S030	1	NCBI	ADE58487.1	NA	NA	NA	KY883317	6.08e-14	86.1	ADE58487.1	Viruses;Riboviria;Orthornavirae;Kitrinoviricota;Alsuviricetes;Martellivirales;Bromoviridae;Ilarvirus
t14100mBot_S030RuonanNODE_196_length_1880_cov_3150.702903_g29_i531	1880	Hepe_Virga	Bromoviridae	t14100mBot_S030	0	NCBI	ADE58487.1	NA	NA	NA	KY883317	6.08e-14	86.1	ADE58487.1	Viruses;Riboviria;Orthornavirae;Kitrinoviricota;Alsuviricetes;Martellivirales;Bromoviridae;Ilarvirus
t14100mBot_S030RuonanNODE_197_length_1880_cov_3150.702334_g29_i532	1880	Hepe_Virga	Bromoviridae	t14100mBot_S030	0	NCBI	ADE58487.1	NA	NA	NA	KY883317	6.08e-14	86.1	ADE58487.1	Viruses;Riboviria;Orthornavirae;Kitrinoviricota;Alsuviricetes;Martellivirales;Bromoviridae;Ilarvirus
t14100mBot_S030RuonanNODE_198_length_1880_cov_3150.701764_g29_i533	1880	Hepe_Virga	Bromoviridae	t14100mBot_S030	0	NCBI	ADE58487.1	NA	NA	NA	KY883317	6.08e-14	86.1	ADE58487.1	Viruses;Riboviria;Orthornavirae;Kitrinoviricota;Alsuviricetes;Martellivirales;Bromoviridae;Ilarvirus
t14100mBot_S030RuonanNODE_199_length_1880_cov_3150.698349_g29_i534	1880	Hepe_Virga	Bromoviridae	t14100mBot_S030	1.56008	NCBI	ADE58487.1	NA	NA	NA	KY883317	6.08e-14	86.1	ADE58487.1	Viruses;Riboviria;Orthornavirae;Kitrinoviricota;Alsuviricetes;Martellivirales;Bromoviridae;Ilarvirus
t14100mBot_S030RuonanNODE_200_length_1880_cov_3150.685828_g29_i535	1880	Hepe_Virga	Bromoviridae	t14100mBot_S030	0	NCBI	ADE58487.1	NA	NA	NA	KY883317	6.08e-14	86.1	ADE58487.1	Viruses;Riboviria;Orthornavirae;Kitrinoviricota;Alsuviricetes;Martellivirales;Bromoviridae;Ilarvirus
t14100mBot_S030RuonanNODE_201_length_1880_cov_3150.684121_g29_i536	1880	Hepe_Virga	Bromoviridae	t14100mBot_S030	1.76519	NCBI	ADE58487.1	NA	NA	NA	KY883317	6.08e-14	86.1	ADE58487.1	Viruses;Riboviria;Orthornavirae;Kitrinoviricota;Alsuviricetes;Martellivirales;Bromoviridae;Ilarvirus
t14100mBot_S030RuonanNODE_202_length_1880_cov_3150.681844_g29_i537	1880	Hepe_Virga	Bromoviridae	t14100mBot_S030	3.13187	NCBI	ADE58487.1	NA	NA	NA	KY883317	6.08e-14	86.1	ADE58487.1	Viruses;Riboviria;Orthornavirae;Kitrinoviricota;Alsuviricetes;Martellivirales;Bromoviridae;Ilarvirus
t14100mBot_S030RuonanNODE_203_length_1880_cov_3150.680706_g29_i538	1880	Hepe_Virga	Bromoviridae	t14100mBot_S030	1	NCBI	ADE58487.1	NA	NA	NA	KY883317	6.08e-14	86.1	ADE58487.1	Viruses;Riboviria;Orthornavirae;Kitrinoviricota;Alsuviricetes;Martellivirales;Bromoviridae;Ilarvirus
t14100mBot_S030RuonanNODE_204_length_1880_cov_3150.680137_g29_i539	1880	Hepe_Virga	Bromoviridae	t14100mBot_S030	1.49002	NCBI	ADE58487.1	NA	NA	NA	KY883317	6.08e-14	86.1	ADE58487.1	Viruses;Riboviria;Orthornavirae;Kitrinoviricota;Alsuviricetes;Martellivirales;Bromoviridae;Ilarvirus
t14100mBot_S030RuonanNODE_205_length_1880_cov_3150.680137_g29_i540	1880	Hepe_Virga	Bromoviridae	t14100mBot_S030	1	NCBI	ADE58487.1	NA	NA	NA	KY883317	6.08e-14	86.1	ADE58487.1	Viruses;Riboviria;Orthornavirae;Kitrinoviricota;Alsuviricetes;Martellivirales;Bromoviridae;Ilarvirus
t14100mBot_S030RuonanNODE_206_length_1880_cov_3150.670461_g29_i541	1880	Hepe_Virga	Bromoviridae	t14100mBot_S030	1	NCBI	ADE58487.1	NA	NA	NA	KY883317	6.08e-14	86.1	ADE58487.1	Viruses;Riboviria;Orthornavirae;Kitrinoviricota;Alsuviricetes;Martellivirales;Bromoviridae;Ilarvirus
t14100mBot_S030RuonanNODE_207_length_1879_cov_3157.138383_g29_i542	1879	Hepe_Virga	Bromoviridae	t14100mBot_S030	1.05028	NCBI	ADE58487.1	NA	NA	NA	KY883317	6.07e-14	86.1	ADE58487.1	Viruses;Riboviria;Orthornavirae;Kitrinoviricota;Alsuviricetes;Martellivirales;Bromoviridae;Ilarvirus
t14100mBot_S030RuonanNODE_208_length_1879_cov_3157.081435_g29_i543	1879	Hepe_Virga	Bromoviridae	t14100mBot_S030	26.8857	NCBI	ADE58487.1	NA	NA	NA	KY883317	6.07e-14	86.1	ADE58487.1	Viruses;Riboviria;Orthornavirae;Kitrinoviricota;Alsuviricetes;Martellivirales;Bromoviridae;Ilarvirus
t14100mBot_S030RuonanNODE_209_length_1879_cov_3155.912301_g29_i544	1879	Hepe_Virga	Bromoviridae	t14100mBot_S030	1.08406	NCBI	ADE58487.1	NA	NA	NA	KY883317	6.07e-14	86.1	ADE58487.1	Viruses;Riboviria;Orthornavirae;Kitrinoviricota;Alsuviricetes;Martellivirales;Bromoviridae;Ilarvirus
t14100mBot_S030RuonanNODE_210_length_1879_cov_3155.836560_g29_i545	1879	Hepe_Virga	Bromoviridae	t14100mBot_S030	19.8489	NCBI	ADE58487.1	NA	NA	NA	KY883317	6.07e-14	86.1	ADE58487.1	Viruses;Riboviria;Orthornavirae;Kitrinoviricota;Alsuviricetes;Martellivirales;Bromoviridae;Ilarvirus
t14100mBot_S030RuonanNODE_211_length_1879_cov_3155.402050_g29_i546	1879	Hepe_Virga	Bromoviridae	t14100mBot_S030	27.6698	NCBI	ADE58487.1	NA	NA	NA	KY883317	6.07e-14	86.1	ADE58487.1	Viruses;Riboviria;Orthornavirae;Kitrinoviricota;Alsuviricetes;Martellivirales;Bromoviridae;Ilarvirus
t14100mBot_S030RuonanNODE_212_length_1879_cov_3154.495444_g29_i547	1879	Hepe_Virga	Bromoviridae	t14100mBot_S030	5.05272	NCBI	ADE58487.1	NA	NA	NA	KY883317	6.07e-14	86.1	ADE58487.1	Viruses;Riboviria;Orthornavirae;Kitrinoviricota;Alsuviricetes;Martellivirales;Bromoviridae;Ilarvirus
t14100mBot_S030RuonanNODE_213_length_1879_cov_3153.954442_g29_i548	1879	Hepe_Virga	Bromoviridae	t14100mBot_S030	2.74427	NCBI	ADE58487.1	NA	NA	NA	KY883317	6.07e-14	86.1	ADE58487.1	Viruses;Riboviria;Orthornavirae;Kitrinoviricota;Alsuviricetes;Martellivirales;Bromoviridae;Ilarvirus
t14100mBot_S030RuonanNODE_214_length_1879_cov_3153.776196_g29_i549	1879	Hepe_Virga	Bromoviridae	t14100mBot_S030	17.8488	NCBI	ADE58487.1	NA	NA	NA	KY883317	6.07e-14	86.1	ADE58487.1	Viruses;Riboviria;Orthornavirae;Kitrinoviricota;Alsuviricetes;Martellivirales;Bromoviridae;Ilarvirus
t14100mBot_S030RuonanNODE_215_length_1879_cov_3153.599658_g29_i550	1879	Hepe_Virga	Bromoviridae	t14100mBot_S030	7.83205	NCBI	ADE58487.1	NA	NA	NA	KY883317	6.07e-14	86.1	ADE58487.1	Viruses;Riboviria;Orthornavirae;Kitrinoviricota;Alsuviricetes;Martellivirales;Bromoviridae;Ilarvirus
t14100mBot_S030RuonanNODE_216_length_1879_cov_3153.375854_g29_i551	1879	Hepe_Virga	Bromoviridae	t14100mBot_S030	1	NCBI	ADE58487.1	NA	NA	NA	KY883317	6.07e-14	86.1	ADE58487.1	Viruses;Riboviria;Orthornavirae;Kitrinoviricota;Alsuviricetes;Martellivirales;Bromoviridae;Ilarvirus
t14100mBot_S030RuonanNODE_217_length_1879_cov_3153.224943_g29_i552	1879	Hepe_Virga	Bromoviridae	t14100mBot_S030	1.12384	NCBI	ADE58487.1	NA	NA	NA	KY883317	6.07e-14	86.1	ADE58487.1	Viruses;Riboviria;Orthornavirae;Kitrinoviricota;Alsuviricetes;Martellivirales;Bromoviridae;Ilarvirus
t14100mBot_S030RuonanNODE_218_length_1879_cov_3153.136674_g29_i553	1879	Hepe_Virga	Bromoviridae	t14100mBot_S030	1	NCBI	ADE58487.1	NA	NA	NA	KY883317	6.07e-14	86.1	ADE58487.1	Viruses;Riboviria;Orthornavirae;Kitrinoviricota;Alsuviricetes;Martellivirales;Bromoviridae;Ilarvirus
t14100mBot_S030RuonanNODE_219_length_1879_cov_3153.133257_g29_i554	1879	Hepe_Virga	Bromoviridae	t14100mBot_S030	26.0688	NCBI	ADE58487.1	NA	NA	NA	KY883317	6.07e-14	86.1	ADE58487.1	Viruses;Riboviria;Orthornavirae;Kitrinoviricota;Alsuviricetes;Martellivirales;Bromoviridae;Ilarvirus
t14100mBot_S030RuonanNODE_220_length_1879_cov_3152.951595_g29_i555	1879	Hepe_Virga	Bromoviridae	t14100mBot_S030	6.97475	NCBI	ADE58487.1	NA	NA	NA	KY883317	6.07e-14	86.1	ADE58487.1	Viruses;Riboviria;Orthornavirae;Kitrinoviricota;Alsuviricetes;Martellivirales;Bromoviridae;Ilarvirus
t14100mBot_S030RuonanNODE_221_length_1879_cov_3152.849089_g29_i556	1879	Hepe_Virga	Bromoviridae	t14100mBot_S030	2.42202	NCBI	ADE58487.1	NA	NA	NA	KY883317	6.07e-14	86.1	ADE58487.1	Viruses;Riboviria;Orthornavirae;Kitrinoviricota;Alsuviricetes;Martellivirales;Bromoviridae;Ilarvirus
t14100mBot_S030RuonanNODE_222_length_1879_cov_3152.785877_g29_i557	1879	Hepe_Virga	Bromoviridae	t14100mBot_S030	3.24112	NCBI	ADE58487.1	NA	NA	NA	KY883317	6.07e-14	86.1	ADE58487.1	Viruses;Riboviria;Orthornavirae;Kitrinoviricota;Alsuviricetes;Martellivirales;Bromoviridae;Ilarvirus
t14100mBot_S030RuonanNODE_223_length_1879_cov_3152.678246_g29_i558	1879	Hepe_Virga	Bromoviridae	t14100mBot_S030	38.1829	NCBI	ADE58487.1	NA	NA	NA	KY883317	6.07e-14	86.1	ADE58487.1	Viruses;Riboviria;Orthornavirae;Kitrinoviricota;Alsuviricetes;Martellivirales;Bromoviridae;Ilarvirus
t14100mBot_S030RuonanNODE_224_length_1879_cov_3152.567198_g29_i559	1879	Hepe_Virga	Bromoviridae	t14100mBot_S030	1	NCBI	ADE58487.1	NA	NA	NA	KY883317	6.07e-14	86.1	ADE58487.1	Viruses;Riboviria;Orthornavirae;Kitrinoviricota;Alsuviricetes;Martellivirales;Bromoviridae;Ilarvirus
t14100mBot_S030RuonanNODE_225_length_1879_cov_3152.559795_g29_i560	1879	Hepe_Virga	Bromoviridae	t14100mBot_S030	1	NCBI	ADE58487.1	NA	NA	NA	KY883317	6.07e-14	86.1	ADE58487.1	Viruses;Riboviria;Orthornavirae;Kitrinoviricota;Alsuviricetes;Martellivirales;Bromoviridae;Ilarvirus
t14100mBot_S030RuonanNODE_226_length_1879_cov_3152.558087_g29_i561	1879	Hepe_Virga	Bromoviridae	t14100mBot_S030	22.527	NCBI	ADE58487.1	NA	NA	NA	KY883317	6.07e-14	86.1	ADE58487.1	Viruses;Riboviria;Orthornavirae;Kitrinoviricota;Alsuviricetes;Martellivirales;Bromoviridae;Ilarvirus
t14100mBot_S030RuonanNODE_227_length_1879_cov_3152.553531_g29_i562	1879	Hepe_Virga	Bromoviridae	t14100mBot_S030	1.42319	NCBI	ADE58487.1	NA	NA	NA	KY883317	6.07e-14	86.1	ADE58487.1	Viruses;Riboviria;Orthornavirae;Kitrinoviricota;Alsuviricetes;Martellivirales;Bromoviridae;Ilarvirus
t14100mBot_S030RuonanNODE_228_length_1879_cov_3152.551253_g29_i563	1879	Hepe_Virga	Bromoviridae	t14100mBot_S030	1.49539	NCBI	ADE58487.1	NA	NA	NA	KY883317	6.07e-14	86.1	ADE58487.1	Viruses;Riboviria;Orthornavirae;Kitrinoviricota;Alsuviricetes;Martellivirales;Bromoviridae;Ilarvirus
t14100mBot_S030RuonanNODE_229_length_1879_cov_3152.548975_g29_i564	1879	Hepe_Virga	Bromoviridae	t14100mBot_S030	1	NCBI	ADE58487.1	NA	NA	NA	KY883317	6.07e-14	86.1	ADE58487.1	Viruses;Riboviria;Orthornavirae;Kitrinoviricota;Alsuviricetes;Martellivirales;Bromoviridae;Ilarvirus
t14100mBot_S030RuonanNODE_230_length_1879_cov_3152.537016_g29_i565	1879	Hepe_Virga	Bromoviridae	t14100mBot_S030	1	NCBI	ADE58487.1	NA	NA	NA	KY883317	6.07e-14	86.1	ADE58487.1	Viruses;Riboviria;Orthornavirae;Kitrinoviricota;Alsuviricetes;Martellivirales;Bromoviridae;Ilarvirus
t14100mBot_S030RuonanNODE_231_length_1879_cov_3152.528474_g29_i566	1879	Hepe_Virga	Bromoviridae	t14100mBot_S030	1.07601	NCBI	ADE58487.1	NA	NA	NA	KY883317	6.07e-14	86.1	ADE58487.1	Viruses;Riboviria;Orthornavirae;Kitrinoviricota;Alsuviricetes;Martellivirales;Bromoviridae;Ilarvirus
t14100mBot_S030RuonanNODE_232_length_1879_cov_3152.528474_g29_i567	1879	Hepe_Virga	Bromoviridae	t14100mBot_S030	1.26485	NCBI	ADE58487.1	NA	NA	NA	KY883317	6.07e-14	86.1	ADE58487.1	Viruses;Riboviria;Orthornavirae;Kitrinoviricota;Alsuviricetes;Martellivirales;Bromoviridae;Ilarvirus
t14100mBot_S030RuonanNODE_233_length_1879_cov_3152.528474_g29_i568	1879	Hepe_Virga	Bromoviridae	t14100mBot_S030	1	NCBI	ADE58487.1	NA	NA	NA	KY883317	6.07e-14	86.1	ADE58487.1	Viruses;Riboviria;Orthornavirae;Kitrinoviricota;Alsuviricetes;Martellivirales;Bromoviridae;Ilarvirus
t14100mBot_S030RuonanNODE_234_length_1879_cov_3152.527335_g29_i569	1879	Hepe_Virga	Bromoviridae	t14100mBot_S030	1.3118	NCBI	ADE58487.1	NA	NA	NA	KY883317	6.07e-14	86.1	ADE58487.1	Viruses;Riboviria;Orthornavirae;Kitrinoviricota;Alsuviricetes;Martellivirales;Bromoviridae;Ilarvirus
t14100mBot_S030RuonanNODE_235_length_1879_cov_3152.526765_g29_i570	1879	Hepe_Virga	Bromoviridae	t14100mBot_S030	1	NCBI	ADE58487.1	NA	NA	NA	KY883317	6.07e-14	86.1	ADE58487.1	Viruses;Riboviria;Orthornavirae;Kitrinoviricota;Alsuviricetes;Martellivirales;Bromoviridae;Ilarvirus
t14100mBot_S030RuonanNODE_236_length_1879_cov_3152.525626_g29_i571	1879	Hepe_Virga	Bromoviridae	t14100mBot_S030	1	NCBI	ADE58487.1	NA	NA	NA	KY883317	6.07e-14	86.1	ADE58487.1	Viruses;Riboviria;Orthornavirae;Kitrinoviricota;Alsuviricetes;Martellivirales;Bromoviridae;Ilarvirus
t14100mBot_S030RuonanNODE_237_length_1879_cov_3152.524487_g29_i572	1879	Hepe_Virga	Bromoviridae	t14100mBot_S030	1	NCBI	ADE58487.1	NA	NA	NA	KY883317	6.07e-14	86.1	ADE58487.1	Viruses;Riboviria;Orthornavirae;Kitrinoviricota;Alsuviricetes;Martellivirales;Bromoviridae;Ilarvirus
t14100mBot_S030RuonanNODE_238_length_1879_cov_3152.524487_g29_i573	1879	Hepe_Virga	Bromoviridae	t14100mBot_S030	1	NCBI	ADE58487.1	NA	NA	NA	KY883317	6.07e-14	86.1	ADE58487.1	Viruses;Riboviria;Orthornavirae;Kitrinoviricota;Alsuviricetes;Martellivirales;Bromoviridae;Ilarvirus
t14100mBot_S030RuonanNODE_239_length_1879_cov_3152.523349_g29_i574	1879	Hepe_Virga	Bromoviridae	t14100mBot_S030	1.70877	NCBI	ADE58487.1	NA	NA	NA	KY883317	6.07e-14	86.1	ADE58487.1	Viruses;Riboviria;Orthornavirae;Kitrinoviricota;Alsuviricetes;Martellivirales;Bromoviridae;Ilarvirus
t14100mBot_S030RuonanNODE_240_length_1879_cov_3152.523349_g29_i575	1879	Hepe_Virga	Bromoviridae	t14100mBot_S030	1	NCBI	ADE58487.1	NA	NA	NA	KY883317	6.07e-14	86.1	ADE58487.1	Viruses;Riboviria;Orthornavirae;Kitrinoviricota;Alsuviricetes;Martellivirales;Bromoviridae;Ilarvirus
t14100mBot_S030RuonanNODE_241_length_1879_cov_3152.522210_g29_i576	1879	Hepe_Virga	Bromoviridae	t14100mBot_S030	1.35956	NCBI	ADE58487.1	NA	NA	NA	KY883317	6.07e-14	86.1	ADE58487.1	Viruses;Riboviria;Orthornavirae;Kitrinoviricota;Alsuviricetes;Martellivirales;Bromoviridae;Ilarvirus
t14100mBot_S030RuonanNODE_242_length_1879_cov_3152.519932_g29_i577	1879	Hepe_Virga	Bromoviridae	t14100mBot_S030	1	NCBI	ADE58487.1	NA	NA	NA	KY883317	6.07e-14	86.1	ADE58487.1	Viruses;Riboviria;Orthornavirae;Kitrinoviricota;Alsuviricetes;Martellivirales;Bromoviridae;Ilarvirus
t14100mBot_S030RuonanNODE_243_length_1879_cov_3152.519362_g29_i578	1879	Hepe_Virga	Bromoviridae	t14100mBot_S030	1.00805	NCBI	ADE58487.1	NA	NA	NA	KY883317	6.07e-14	86.1	ADE58487.1	Viruses;Riboviria;Orthornavirae;Kitrinoviricota;Alsuviricetes;Martellivirales;Bromoviridae;Ilarvirus
t14100mBot_S030RuonanNODE_244_length_1879_cov_3152.517654_g29_i579	1879	Hepe_Virga	Bromoviridae	t14100mBot_S030	1.74296	NCBI	ADE58487.1	NA	NA	NA	KY883317	6.07e-14	86.1	ADE58487.1	Viruses;Riboviria;Orthornavirae;Kitrinoviricota;Alsuviricetes;Martellivirales;Bromoviridae;Ilarvirus
t14100mBot_S030RuonanNODE_245_length_1879_cov_3152.516515_g29_i580	1879	Hepe_Virga	Bromoviridae	t14100mBot_S030	1.2521	NCBI	ADE58487.1	NA	NA	NA	KY883317	6.07e-14	86.1	ADE58487.1	Viruses;Riboviria;Orthornavirae;Kitrinoviricota;Alsuviricetes;Martellivirales;Bromoviridae;Ilarvirus
t14100mBot_S030RuonanNODE_246_length_1879_cov_3152.514237_g29_i581	1879	Hepe_Virga	Bromoviridae	t14100mBot_S030	1.05873	NCBI	ADE58487.1	NA	NA	NA	KY883317	6.07e-14	86.1	ADE58487.1	Viruses;Riboviria;Orthornavirae;Kitrinoviricota;Alsuviricetes;Martellivirales;Bromoviridae;Ilarvirus
t14100mBot_S030RuonanNODE_247_length_1879_cov_3152.513667_g29_i582	1879	Hepe_Virga	Bromoviridae	t14100mBot_S030	1.2381	NCBI	ADE58487.1	NA	NA	NA	KY883317	6.07e-14	86.1	ADE58487.1	Viruses;Riboviria;Orthornavirae;Kitrinoviricota;Alsuviricetes;Martellivirales;Bromoviridae;Ilarvirus
t14100mBot_S030RuonanNODE_248_length_1879_cov_3152.513098_g29_i583	1879	Hepe_Virga	Bromoviridae	t14100mBot_S030	1.29756	NCBI	ADE58487.1	NA	NA	NA	KY883317	6.07e-14	86.1	ADE58487.1	Viruses;Riboviria;Orthornavirae;Kitrinoviricota;Alsuviricetes;Martellivirales;Bromoviridae;Ilarvirus
t14100mBot_S030RuonanNODE_249_length_1879_cov_3152.510251_g29_i584	1879	Hepe_Virga	Bromoviridae	t14100mBot_S030	1.70882	NCBI	ADE58487.1	NA	NA	NA	KY883317	6.07e-14	86.1	ADE58487.1	Viruses;Riboviria;Orthornavirae;Kitrinoviricota;Alsuviricetes;Martellivirales;Bromoviridae;Ilarvirus
t14100mBot_S030RuonanNODE_250_length_1879_cov_3152.509681_g29_i585	1879	Hepe_Virga	Bromoviridae	t14100mBot_S030	1	NCBI	ADE58487.1	NA	NA	NA	KY883317	6.07e-14	86.1	ADE58487.1	Viruses;Riboviria;Orthornavirae;Kitrinoviricota;Alsuviricetes;Martellivirales;Bromoviridae;Ilarvirus
t14100mBot_S030RuonanNODE_251_length_1879_cov_3152.507973_g29_i586	1879	Hepe_Virga	Bromoviridae	t14100mBot_S030	1	NCBI	ADE58487.1	NA	NA	NA	KY883317	6.07e-14	86.1	ADE58487.1	Viruses;Riboviria;Orthornavirae;Kitrinoviricota;Alsuviricetes;Martellivirales;Bromoviridae;Ilarvirus
t14100mBot_S030RuonanNODE_252_length_1879_cov_3152.507403_g29_i587	1879	Hepe_Virga	Bromoviridae	t14100mBot_S030	1	NCBI	ADE58487.1	NA	NA	NA	KY883317	6.07e-14	86.1	ADE58487.1	Viruses;Riboviria;Orthornavirae;Kitrinoviricota;Alsuviricetes;Martellivirales;Bromoviridae;Ilarvirus
t14100mBot_S030RuonanNODE_253_length_1879_cov_3152.507403_g29_i588	1879	Hepe_Virga	Bromoviridae	t14100mBot_S030	1.54829	NCBI	ADE58487.1	NA	NA	NA	KY883317	6.07e-14	86.1	ADE58487.1	Viruses;Riboviria;Orthornavirae;Kitrinoviricota;Alsuviricetes;Martellivirales;Bromoviridae;Ilarvirus
t14100mBot_S030RuonanNODE_254_length_1879_cov_3152.507403_g29_i589	1879	Hepe_Virga	Bromoviridae	t14100mBot_S030	1	NCBI	ADE58487.1	NA	NA	NA	KY883317	6.07e-14	86.1	ADE58487.1	Viruses;Riboviria;Orthornavirae;Kitrinoviricota;Alsuviricetes;Martellivirales;Bromoviridae;Ilarvirus
t14100mBot_S030RuonanNODE_255_length_1879_cov_3152.506834_g29_i590	1879	Hepe_Virga	Bromoviridae	t14100mBot_S030	1.9633	NCBI	ADE58487.1	NA	NA	NA	KY883317	6.07e-14	86.1	ADE58487.1	Viruses;Riboviria;Orthornavirae;Kitrinoviricota;Alsuviricetes;Martellivirales;Bromoviridae;Ilarvirus
t14100mBot_S030RuonanNODE_256_length_1879_cov_3152.506834_g29_i591	1879	Hepe_Virga	Bromoviridae	t14100mBot_S030	1.12925	NCBI	ADE58487.1	NA	NA	NA	KY883317	6.07e-14	86.1	ADE58487.1	Viruses;Riboviria;Orthornavirae;Kitrinoviricota;Alsuviricetes;Martellivirales;Bromoviridae;Ilarvirus
t14100mBot_S030RuonanNODE_257_length_1879_cov_3152.506264_g29_i592	1879	Hepe_Virga	Bromoviridae	t14100mBot_S030	1.10708	NCBI	ADE58487.1	NA	NA	NA	KY883317	6.07e-14	86.1	ADE58487.1	Viruses;Riboviria;Orthornavirae;Kitrinoviricota;Alsuviricetes;Martellivirales;Bromoviridae;Ilarvirus
t14100mBot_S030RuonanNODE_258_length_1879_cov_3152.505695_g29_i593	1879	Hepe_Virga	Bromoviridae	t14100mBot_S030	1	NCBI	ADE58487.1	NA	NA	NA	KY883317	6.07e-14	86.1	ADE58487.1	Viruses;Riboviria;Orthornavirae;Kitrinoviricota;Alsuviricetes;Martellivirales;Bromoviridae;Ilarvirus
t14100mBot_S030RuonanNODE_259_length_1879_cov_3152.505125_g29_i594	1879	Hepe_Virga	Bromoviridae	t14100mBot_S030	1	NCBI	ADE58487.1	NA	NA	NA	KY883317	6.07e-14	86.1	ADE58487.1	Viruses;Riboviria;Orthornavirae;Kitrinoviricota;Alsuviricetes;Martellivirales;Bromoviridae;Ilarvirus
t14100mBot_S030RuonanNODE_260_length_1879_cov_3152.505125_g29_i595	1879	Hepe_Virga	Bromoviridae	t14100mBot_S030	1	NCBI	ADE58487.1	NA	NA	NA	KY883317	6.07e-14	86.1	ADE58487.1	Viruses;Riboviria;Orthornavirae;Kitrinoviricota;Alsuviricetes;Martellivirales;Bromoviridae;Ilarvirus
t14100mBot_S030RuonanNODE_261_length_1879_cov_3152.504556_g29_i596	1879	Hepe_Virga	Bromoviridae	t14100mBot_S030	1	NCBI	ADE58487.1	NA	NA	NA	KY883317	6.07e-14	86.1	ADE58487.1	Viruses;Riboviria;Orthornavirae;Kitrinoviricota;Alsuviricetes;Martellivirales;Bromoviridae;Ilarvirus
t14100mBot_S030RuonanNODE_262_length_1879_cov_3152.504556_g29_i597	1879	Hepe_Virga	Bromoviridae	t14100mBot_S030	1	NCBI	ADE58487.1	NA	NA	NA	KY883317	6.07e-14	86.1	ADE58487.1	Viruses;Riboviria;Orthornavirae;Kitrinoviricota;Alsuviricetes;Martellivirales;Bromoviridae;Ilarvirus
t14100mBot_S030RuonanNODE_263_length_1879_cov_3152.504556_g29_i598	1879	Hepe_Virga	Bromoviridae	t14100mBot_S030	1.04606	NCBI	ADE58487.1	NA	NA	NA	KY883317	6.07e-14	86.1	ADE58487.1	Viruses;Riboviria;Orthornavirae;Kitrinoviricota;Alsuviricetes;Martellivirales;Bromoviridae;Ilarvirus
t14100mBot_S030RuonanNODE_264_length_1879_cov_3152.500569_g29_i599	1879	Hepe_Virga	Bromoviridae	t14100mBot_S030	1.02757	NCBI	ADE58487.1	NA	NA	NA	KY883317	6.07e-14	86.1	ADE58487.1	Viruses;Riboviria;Orthornavirae;Kitrinoviricota;Alsuviricetes;Martellivirales;Bromoviridae;Ilarvirus
t14100mBot_S030RuonanNODE_265_length_1879_cov_3152.500569_g29_i600	1879	Hepe_Virga	Bromoviridae	t14100mBot_S030	1	NCBI	ADE58487.1	NA	NA	NA	KY883317	6.07e-14	86.1	ADE58487.1	Viruses;Riboviria;Orthornavirae;Kitrinoviricota;Alsuviricetes;Martellivirales;Bromoviridae;Ilarvirus
t14100mBot_S030RuonanNODE_266_length_1879_cov_3152.500000_g29_i601	1879	Hepe_Virga	Bromoviridae	t14100mBot_S030	1.41247	NCBI	ADE58487.1	NA	NA	NA	KY883317	6.07e-14	86.1	ADE58487.1	Viruses;Riboviria;Orthornavirae;Kitrinoviricota;Alsuviricetes;Martellivirales;Bromoviridae;Ilarvirus
t14100mBot_S030RuonanNODE_267_length_1879_cov_3152.500000_g29_i602	1879	Hepe_Virga	Bromoviridae	t14100mBot_S030	1	NCBI	ADE58487.1	NA	NA	NA	KY883317	6.07e-14	86.1	ADE58487.1	Viruses;Riboviria;Orthornavirae;Kitrinoviricota;Alsuviricetes;Martellivirales;Bromoviridae;Ilarvirus
t14100mBot_S030RuonanNODE_268_length_1879_cov_3152.499431_g29_i603	1879	Hepe_Virga	Bromoviridae	t14100mBot_S030	1	NCBI	ADE58487.1	NA	NA	NA	KY883317	6.07e-14	86.1	ADE58487.1	Viruses;Riboviria;Orthornavirae;Kitrinoviricota;Alsuviricetes;Martellivirales;Bromoviridae;Ilarvirus
t14100mBot_S030RuonanNODE_269_length_1879_cov_3152.498861_g29_i604	1879	Hepe_Virga	Bromoviridae	t14100mBot_S030	1.43956	NCBI	ADE58487.1	NA	NA	NA	KY883317	6.07e-14	86.1	ADE58487.1	Viruses;Riboviria;Orthornavirae;Kitrinoviricota;Alsuviricetes;Martellivirales;Bromoviridae;Ilarvirus
t14100mBot_S030RuonanNODE_270_length_1879_cov_3152.498861_g29_i605	1879	Hepe_Virga	Bromoviridae	t14100mBot_S030	1	NCBI	ADE58487.1	NA	NA	NA	KY883317	6.07e-14	86.1	ADE58487.1	Viruses;Riboviria;Orthornavirae;Kitrinoviricota;Alsuviricetes;Martellivirales;Bromoviridae;Ilarvirus
t14100mBot_S030RuonanNODE_271_length_1879_cov_3152.498292_g29_i606	1879	Hepe_Virga	Bromoviridae	t14100mBot_S030	1.14122	NCBI	ADE58487.1	NA	NA	NA	KY883317	6.07e-14	86.1	ADE58487.1	Viruses;Riboviria;Orthornavirae;Kitrinoviricota;Alsuviricetes;Martellivirales;Bromoviridae;Ilarvirus
t14100mBot_S030RuonanNODE_272_length_1879_cov_3152.497722_g29_i607	1879	Hepe_Virga	Bromoviridae	t14100mBot_S030	1	NCBI	ADE58487.1	NA	NA	NA	KY883317	6.07e-14	86.1	ADE58487.1	Viruses;Riboviria;Orthornavirae;Kitrinoviricota;Alsuviricetes;Martellivirales;Bromoviridae;Ilarvirus
t14100mBot_S030RuonanNODE_273_length_1879_cov_3152.497722_g29_i608	1879	Hepe_Virga	Bromoviridae	t14100mBot_S030	1.41522	NCBI	ADE58487.1	NA	NA	NA	KY883317	6.07e-14	86.1	ADE58487.1	Viruses;Riboviria;Orthornavirae;Kitrinoviricota;Alsuviricetes;Martellivirales;Bromoviridae;Ilarvirus
t14100mBot_S030RuonanNODE_274_length_1879_cov_3152.497153_g29_i609	1879	Hepe_Virga	Bromoviridae	t14100mBot_S030	3.05612	NCBI	ADE58487.1	NA	NA	NA	KY883317	6.07e-14	86.1	ADE58487.1	Viruses;Riboviria;Orthornavirae;Kitrinoviricota;Alsuviricetes;Martellivirales;Bromoviridae;Ilarvirus
t14100mBot_S030RuonanNODE_275_length_1879_cov_3152.497153_g29_i610	1879	Hepe_Virga	Bromoviridae	t14100mBot_S030	1.15912	NCBI	ADE58487.1	NA	NA	NA	KY883317	6.07e-14	86.1	ADE58487.1	Viruses;Riboviria;Orthornavirae;Kitrinoviricota;Alsuviricetes;Martellivirales;Bromoviridae;Ilarvirus
t14100mBot_S030RuonanNODE_276_length_1879_cov_3152.496583_g29_i611	1879	Hepe_Virga	Bromoviridae	t14100mBot_S030	5.52108	NCBI	ADE58487.1	NA	NA	NA	KY883317	6.07e-14	86.1	ADE58487.1	Viruses;Riboviria;Orthornavirae;Kitrinoviricota;Alsuviricetes;Martellivirales;Bromoviridae;Ilarvirus
t14100mBot_S030RuonanNODE_277_length_1879_cov_3152.496014_g29_i612	1879	Hepe_Virga	Bromoviridae	t14100mBot_S030	1	NCBI	ADE58487.1	NA	NA	NA	KY883317	6.07e-14	86.1	ADE58487.1	Viruses;Riboviria;Orthornavirae;Kitrinoviricota;Alsuviricetes;Martellivirales;Bromoviridae;Ilarvirus
t14100mBot_S030RuonanNODE_278_length_1879_cov_3152.496014_g29_i613	1879	Hepe_Virga	Bromoviridae	t14100mBot_S030	1	NCBI	ADE58487.1	NA	NA	NA	KY883317	6.07e-14	86.1	ADE58487.1	Viruses;Riboviria;Orthornavirae;Kitrinoviricota;Alsuviricetes;Martellivirales;Bromoviridae;Ilarvirus
t14100mBot_S030RuonanNODE_279_length_1879_cov_3152.496014_g29_i614	1879	Hepe_Virga	Bromoviridae	t14100mBot_S030	1.08108	NCBI	ADE58487.1	NA	NA	NA	KY883317	6.07e-14	86.1	ADE58487.1	Viruses;Riboviria;Orthornavirae;Kitrinoviricota;Alsuviricetes;Martellivirales;Bromoviridae;Ilarvirus
t14100mBot_S030RuonanNODE_280_length_1879_cov_3152.496014_g29_i615	1879	Hepe_Virga	Bromoviridae	t14100mBot_S030	1.22892	NCBI	ADE58487.1	NA	NA	NA	KY883317	6.07e-14	86.1	ADE58487.1	Viruses;Riboviria;Orthornavirae;Kitrinoviricota;Alsuviricetes;Martellivirales;Bromoviridae;Ilarvirus
t14100mBot_S030RuonanNODE_281_length_1879_cov_3152.495444_g29_i616	1879	Hepe_Virga	Bromoviridae	t14100mBot_S030	1.53819	NCBI	ADE58487.1	NA	NA	NA	KY883317	6.07e-14	86.1	ADE58487.1	Viruses;Riboviria;Orthornavirae;Kitrinoviricota;Alsuviricetes;Martellivirales;Bromoviridae;Ilarvirus
t14100mBot_S030RuonanNODE_282_length_1879_cov_3152.495444_g29_i617	1879	Hepe_Virga	Bromoviridae	t14100mBot_S030	1	NCBI	ADE58487.1	NA	NA	NA	KY883317	6.07e-14	86.1	ADE58487.1	Viruses;Riboviria;Orthornavirae;Kitrinoviricota;Alsuviricetes;Martellivirales;Bromoviridae;Ilarvirus
t14100mBot_S030RuonanNODE_283_length_1879_cov_3152.494875_g29_i618	1879	Hepe_Virga	Bromoviridae	t14100mBot_S030	1.61475	NCBI	ADE58487.1	NA	NA	NA	KY883317	6.07e-14	86.1	ADE58487.1	Viruses;Riboviria;Orthornavirae;Kitrinoviricota;Alsuviricetes;Martellivirales;Bromoviridae;Ilarvirus
t14100mBot_S030RuonanNODE_284_length_1879_cov_3152.494875_g29_i619	1879	Hepe_Virga	Bromoviridae	t14100mBot_S030	1.52666	NCBI	ADE58487.1	NA	NA	NA	KY883317	6.07e-14	86.1	ADE58487.1	Viruses;Riboviria;Orthornavirae;Kitrinoviricota;Alsuviricetes;Martellivirales;Bromoviridae;Ilarvirus
t14100mBot_S030RuonanNODE_285_length_1879_cov_3152.494875_g29_i620	1879	Hepe_Virga	Bromoviridae	t14100mBot_S030	1	NCBI	ADE58487.1	NA	NA	NA	KY883317	6.07e-14	86.1	ADE58487.1	Viruses;Riboviria;Orthornavirae;Kitrinoviricota;Alsuviricetes;Martellivirales;Bromoviridae;Ilarvirus
t14100mBot_S030RuonanNODE_286_length_1879_cov_3152.494875_g29_i621	1879	Hepe_Virga	Bromoviridae	t14100mBot_S030	0	NCBI	ADE58487.1	NA	NA	NA	KY883317	6.07e-14	86.1	ADE58487.1	Viruses;Riboviria;Orthornavirae;Kitrinoviricota;Alsuviricetes;Martellivirales;Bromoviridae;Ilarvirus
t14100mBot_S030RuonanNODE_287_length_1879_cov_3152.494875_g29_i622	1879	Hepe_Virga	Bromoviridae	t14100mBot_S030	1.12165	NCBI	ADE58487.1	NA	NA	NA	KY883317	6.07e-14	86.1	ADE58487.1	Viruses;Riboviria;Orthornavirae;Kitrinoviricota;Alsuviricetes;Martellivirales;Bromoviridae;Ilarvirus
t14100mBot_S030RuonanNODE_288_length_1879_cov_3152.494305_g29_i623	1879	Hepe_Virga	Bromoviridae	t14100mBot_S030	1.30289	NCBI	ADE58487.1	NA	NA	NA	KY883317	6.07e-14	86.1	ADE58487.1	Viruses;Riboviria;Orthornavirae;Kitrinoviricota;Alsuviricetes;Martellivirales;Bromoviridae;Ilarvirus
t14100mBot_S030RuonanNODE_289_length_1879_cov_3152.493736_g29_i624	1879	Hepe_Virga	Bromoviridae	t14100mBot_S030	1.37584	NCBI	ADE58487.1	NA	NA	NA	KY883317	6.07e-14	86.1	ADE58487.1	Viruses;Riboviria;Orthornavirae;Kitrinoviricota;Alsuviricetes;Martellivirales;Bromoviridae;Ilarvirus
t14100mBot_S030RuonanNODE_290_length_1879_cov_3152.493166_g29_i625	1879	Hepe_Virga	Bromoviridae	t14100mBot_S030	1	NCBI	ADE58487.1	NA	NA	NA	KY883317	6.07e-14	86.1	ADE58487.1	Viruses;Riboviria;Orthornavirae;Kitrinoviricota;Alsuviricetes;Martellivirales;Bromoviridae;Ilarvirus
t14100mBot_S030RuonanNODE_291_length_1879_cov_3152.493166_g29_i626	1879	Hepe_Virga	Bromoviridae	t14100mBot_S030	1.2625	NCBI	ADE58487.1	NA	NA	NA	KY883317	6.07e-14	86.1	ADE58487.1	Viruses;Riboviria;Orthornavirae;Kitrinoviricota;Alsuviricetes;Martellivirales;Bromoviridae;Ilarvirus
t14100mBot_S030RuonanNODE_292_length_1879_cov_3152.491458_g29_i627	1879	Hepe_Virga	Bromoviridae	t14100mBot_S030	1.29018	NCBI	ADE58487.1	NA	NA	NA	KY883317	6.07e-14	86.1	ADE58487.1	Viruses;Riboviria;Orthornavirae;Kitrinoviricota;Alsuviricetes;Martellivirales;Bromoviridae;Ilarvirus
t14100mBot_S030RuonanNODE_293_length_1879_cov_3152.491458_g29_i628	1879	Hepe_Virga	Bromoviridae	t14100mBot_S030	1.35703	NCBI	ADE58487.1	NA	NA	NA	KY883317	6.07e-14	86.1	ADE58487.1	Viruses;Riboviria;Orthornavirae;Kitrinoviricota;Alsuviricetes;Martellivirales;Bromoviridae;Ilarvirus
t14100mBot_S030RuonanNODE_294_length_1879_cov_3152.491458_g29_i629	1879	Hepe_Virga	Bromoviridae	t14100mBot_S030	1	NCBI	ADE58487.1	NA	NA	NA	KY883317	6.07e-14	86.1	ADE58487.1	Viruses;Riboviria;Orthornavirae;Kitrinoviricota;Alsuviricetes;Martellivirales;Bromoviridae;Ilarvirus
t14100mBot_S030RuonanNODE_295_length_1879_cov_3152.490888_g29_i630	1879	Hepe_Virga	Bromoviridae	t14100mBot_S030	1.29791	NCBI	ADE58487.1	NA	NA	NA	KY883317	6.07e-14	86.1	ADE58487.1	Viruses;Riboviria;Orthornavirae;Kitrinoviricota;Alsuviricetes;Martellivirales;Bromoviridae;Ilarvirus
t14100mBot_S030RuonanNODE_296_length_1879_cov_3152.490888_g29_i631	1879	Hepe_Virga	Bromoviridae	t14100mBot_S030	1.09215	NCBI	ADE58487.1	NA	NA	NA	KY883317	6.07e-14	86.1	ADE58487.1	Viruses;Riboviria;Orthornavirae;Kitrinoviricota;Alsuviricetes;Martellivirales;Bromoviridae;Ilarvirus
t14100mBot_S030RuonanNODE_297_length_1879_cov_3152.490888_g29_i632	1879	Hepe_Virga	Bromoviridae	t14100mBot_S030	1.14043	NCBI	ADE58487.1	NA	NA	NA	KY883317	6.07e-14	86.1	ADE58487.1	Viruses;Riboviria;Orthornavirae;Kitrinoviricota;Alsuviricetes;Martellivirales;Bromoviridae;Ilarvirus
t14100mBot_S030RuonanNODE_298_length_1879_cov_3152.490319_g29_i633	1879	Hepe_Virga	Bromoviridae	t14100mBot_S030	1.36861	NCBI	ADE58487.1	NA	NA	NA	KY883317	6.07e-14	86.1	ADE58487.1	Viruses;Riboviria;Orthornavirae;Kitrinoviricota;Alsuviricetes;Martellivirales;Bromoviridae;Ilarvirus
t14100mBot_S030RuonanNODE_299_length_1879_cov_3152.490319_g29_i634	1879	Hepe_Virga	Bromoviridae	t14100mBot_S030	1	NCBI	ADE58487.1	NA	NA	NA	KY883317	6.07e-14	86.1	ADE58487.1	Viruses;Riboviria;Orthornavirae;Kitrinoviricota;Alsuviricetes;Martellivirales;Bromoviridae;Ilarvirus
t14100mBot_S030RuonanNODE_300_length_1879_cov_3152.489749_g29_i635	1879	Hepe_Virga	Bromoviridae	t14100mBot_S030	1.18565	NCBI	ADE58487.1	NA	NA	NA	KY883317	6.07e-14	86.1	ADE58487.1	Viruses;Riboviria;Orthornavirae;Kitrinoviricota;Alsuviricetes;Martellivirales;Bromoviridae;Ilarvirus
t14100mBot_S030RuonanNODE_301_length_1879_cov_3152.489749_g29_i636	1879	Hepe_Virga	Bromoviridae	t14100mBot_S030	1.00337	NCBI	ADE58487.1	NA	NA	NA	KY883317	6.07e-14	86.1	ADE58487.1	Viruses;Riboviria;Orthornavirae;Kitrinoviricota;Alsuviricetes;Martellivirales;Bromoviridae;Ilarvirus
t14100mBot_S030RuonanNODE_302_length_1879_cov_3152.488610_g29_i637	1879	Hepe_Virga	Bromoviridae	t14100mBot_S030	1.44186	NCBI	ADE58487.1	NA	NA	NA	KY883317	6.07e-14	86.1	ADE58487.1	Viruses;Riboviria;Orthornavirae;Kitrinoviricota;Alsuviricetes;Martellivirales;Bromoviridae;Ilarvirus
t14100mBot_S030RuonanNODE_303_length_1879_cov_3152.487472_g29_i638	1879	Hepe_Virga	Bromoviridae	t14100mBot_S030	1.69231	NCBI	ADE58487.1	NA	NA	NA	KY883317	6.07e-14	86.1	ADE58487.1	Viruses;Riboviria;Orthornavirae;Kitrinoviricota;Alsuviricetes;Martellivirales;Bromoviridae;Ilarvirus
t14100mBot_S030RuonanNODE_304_length_1879_cov_3152.486902_g29_i639	1879	Hepe_Virga	Bromoviridae	t14100mBot_S030	1	NCBI	ADE58487.1	NA	NA	NA	KY883317	6.07e-14	86.1	ADE58487.1	Viruses;Riboviria;Orthornavirae;Kitrinoviricota;Alsuviricetes;Martellivirales;Bromoviridae;Ilarvirus
t14100mBot_S030RuonanNODE_305_length_1879_cov_3152.486902_g29_i640	1879	Hepe_Virga	Bromoviridae	t14100mBot_S030	4.15605	NCBI	ADE58487.1	NA	NA	NA	KY883317	6.07e-14	86.1	ADE58487.1	Viruses;Riboviria;Orthornavirae;Kitrinoviricota;Alsuviricetes;Martellivirales;Bromoviridae;Ilarvirus
t14100mBot_S030RuonanNODE_306_length_1879_cov_3152.482346_g29_i641	1879	Hepe_Virga	Bromoviridae	t14100mBot_S030	1.18277	NCBI	ADE58487.1	NA	NA	NA	KY883317	6.07e-14	86.1	ADE58487.1	Viruses;Riboviria;Orthornavirae;Kitrinoviricota;Alsuviricetes;Martellivirales;Bromoviridae;Ilarvirus
t14100mBot_S030RuonanNODE_307_length_1879_cov_3152.480638_g29_i642	1879	Hepe_Virga	Bromoviridae	t14100mBot_S030	1.2931	NCBI	ADE58487.1	NA	NA	NA	KY883317	6.07e-14	86.1	ADE58487.1	Viruses;Riboviria;Orthornavirae;Kitrinoviricota;Alsuviricetes;Martellivirales;Bromoviridae;Ilarvirus
t14100mBot_S030RuonanNODE_308_length_1879_cov_3152.480068_g29_i643	1879	Hepe_Virga	Bromoviridae	t14100mBot_S030	1	NCBI	ADE58487.1	NA	NA	NA	KY883317	6.07e-14	86.1	ADE58487.1	Viruses;Riboviria;Orthornavirae;Kitrinoviricota;Alsuviricetes;Martellivirales;Bromoviridae;Ilarvirus
t14100mBot_S030RuonanNODE_309_length_1879_cov_3152.479499_g29_i644	1879	Hepe_Virga	Bromoviridae	t14100mBot_S030	1.34263	NCBI	ADE58487.1	NA	NA	NA	KY883317	6.07e-14	86.1	ADE58487.1	Viruses;Riboviria;Orthornavirae;Kitrinoviricota;Alsuviricetes;Martellivirales;Bromoviridae;Ilarvirus
t14100mBot_S030RuonanNODE_310_length_1879_cov_3152.479499_g29_i645	1879	Hepe_Virga	Bromoviridae	t14100mBot_S030	1	NCBI	ADE58487.1	NA	NA	NA	KY883317	6.07e-14	86.1	ADE58487.1	Viruses;Riboviria;Orthornavirae;Kitrinoviricota;Alsuviricetes;Martellivirales;Bromoviridae;Ilarvirus
t14100mBot_S030RuonanNODE_311_length_1879_cov_3152.479499_g29_i646	1879	Hepe_Virga	Bromoviridae	t14100mBot_S030	1.29684	NCBI	ADE58487.1	NA	NA	NA	KY883317	6.07e-14	86.1	ADE58487.1	Viruses;Riboviria;Orthornavirae;Kitrinoviricota;Alsuviricetes;Martellivirales;Bromoviridae;Ilarvirus
t14100mBot_S030RuonanNODE_312_length_1879_cov_3152.478360_g29_i647	1879	Hepe_Virga	Bromoviridae	t14100mBot_S030	2.65011	NCBI	ADE58487.1	NA	NA	NA	KY883317	6.07e-14	86.1	ADE58487.1	Viruses;Riboviria;Orthornavirae;Kitrinoviricota;Alsuviricetes;Martellivirales;Bromoviridae;Ilarvirus
t14100mBot_S030RuonanNODE_313_length_1879_cov_3152.478360_g29_i648	1879	Hepe_Virga	Bromoviridae	t14100mBot_S030	1	NCBI	ADE58487.1	NA	NA	NA	KY883317	6.07e-14	86.1	ADE58487.1	Viruses;Riboviria;Orthornavirae;Kitrinoviricota;Alsuviricetes;Martellivirales;Bromoviridae;Ilarvirus
t14100mBot_S030RuonanNODE_314_length_1879_cov_3152.477790_g29_i649	1879	Hepe_Virga	Bromoviridae	t14100mBot_S030	1.36198	NCBI	ADE58487.1	NA	NA	NA	KY883317	6.07e-14	86.1	ADE58487.1	Viruses;Riboviria;Orthornavirae;Kitrinoviricota;Alsuviricetes;Martellivirales;Bromoviridae;Ilarvirus
t14100mBot_S030RuonanNODE_315_length_1879_cov_3152.477790_g29_i650	1879	Hepe_Virga	Bromoviridae	t14100mBot_S030	4.3464	NCBI	ADE58487.1	NA	NA	NA	KY883317	6.07e-14	86.1	ADE58487.1	Viruses;Riboviria;Orthornavirae;Kitrinoviricota;Alsuviricetes;Martellivirales;Bromoviridae;Ilarvirus
t14100mBot_S030RuonanNODE_316_length_1879_cov_3152.475513_g29_i651	1879	Hepe_Virga	Bromoviridae	t14100mBot_S030	1.31129	NCBI	ADE58487.1	NA	NA	NA	KY883317	6.07e-14	86.1	ADE58487.1	Viruses;Riboviria;Orthornavirae;Kitrinoviricota;Alsuviricetes;Martellivirales;Bromoviridae;Ilarvirus
t14100mBot_S030RuonanNODE_317_length_1879_cov_3152.474943_g29_i652	1879	Hepe_Virga	Bromoviridae	t14100mBot_S030	1.52316	NCBI	ADE58487.1	NA	NA	NA	KY883317	6.07e-14	86.1	ADE58487.1	Viruses;Riboviria;Orthornavirae;Kitrinoviricota;Alsuviricetes;Martellivirales;Bromoviridae;Ilarvirus
t14100mBot_S030RuonanNODE_318_length_1879_cov_3152.474943_g29_i653	1879	Hepe_Virga	Bromoviridae	t14100mBot_S030	1.21166	NCBI	ADE58487.1	NA	NA	NA	KY883317	6.07e-14	86.1	ADE58487.1	Viruses;Riboviria;Orthornavirae;Kitrinoviricota;Alsuviricetes;Martellivirales;Bromoviridae;Ilarvirus
t14100mBot_S030RuonanNODE_319_length_1879_cov_3152.474943_g29_i654	1879	Hepe_Virga	Bromoviridae	t14100mBot_S030	5.91495	NCBI	ADE58487.1	NA	NA	NA	KY883317	6.07e-14	86.1	ADE58487.1	Viruses;Riboviria;Orthornavirae;Kitrinoviricota;Alsuviricetes;Martellivirales;Bromoviridae;Ilarvirus
t14100mBot_S030RuonanNODE_320_length_1879_cov_3152.474943_g29_i655	1879	Hepe_Virga	Bromoviridae	t14100mBot_S030	1	NCBI	ADE58487.1	NA	NA	NA	KY883317	6.07e-14	86.1	ADE58487.1	Viruses;Riboviria;Orthornavirae;Kitrinoviricota;Alsuviricetes;Martellivirales;Bromoviridae;Ilarvirus
t14100mBot_S030RuonanNODE_321_length_1879_cov_3152.473804_g29_i656	1879	Hepe_Virga	Bromoviridae	t14100mBot_S030	1.27885	NCBI	ADE58487.1	NA	NA	NA	KY883317	6.07e-14	86.1	ADE58487.1	Viruses;Riboviria;Orthornavirae;Kitrinoviricota;Alsuviricetes;Martellivirales;Bromoviridae;Ilarvirus
t14100mBot_S030RuonanNODE_322_length_1879_cov_3152.473804_g29_i657	1879	Hepe_Virga	Bromoviridae	t14100mBot_S030	1.31288	NCBI	ADE58487.1	NA	NA	NA	KY883317	6.07e-14	86.1	ADE58487.1	Viruses;Riboviria;Orthornavirae;Kitrinoviricota;Alsuviricetes;Martellivirales;Bromoviridae;Ilarvirus
t14100mBot_S030RuonanNODE_323_length_1879_cov_3152.472096_g29_i658	1879	Hepe_Virga	Bromoviridae	t14100mBot_S030	6.01558	NCBI	ADE58487.1	NA	NA	NA	KY883317	6.07e-14	86.1	ADE58487.1	Viruses;Riboviria;Orthornavirae;Kitrinoviricota;Alsuviricetes;Martellivirales;Bromoviridae;Ilarvirus
t14100mBot_S030RuonanNODE_324_length_1879_cov_3152.469818_g29_i659	1879	Hepe_Virga	Bromoviridae	t14100mBot_S030	2.98716	NCBI	ADE58487.1	NA	NA	NA	KY883317	6.07e-14	86.1	ADE58487.1	Viruses;Riboviria;Orthornavirae;Kitrinoviricota;Alsuviricetes;Martellivirales;Bromoviridae;Ilarvirus
t14100mBot_S030RuonanNODE_325_length_1879_cov_3152.467540_g29_i660	1879	Hepe_Virga	Bromoviridae	t14100mBot_S030	1.18812	NCBI	ADE58487.1	NA	NA	NA	KY883317	6.07e-14	86.1	ADE58487.1	Viruses;Riboviria;Orthornavirae;Kitrinoviricota;Alsuviricetes;Martellivirales;Bromoviridae;Ilarvirus
t14100mBot_S030RuonanNODE_326_length_1879_cov_3152.466970_g29_i661	1879	Hepe_Virga	Bromoviridae	t14100mBot_S030	1.16509	NCBI	ADE58487.1	NA	NA	NA	KY883317	6.07e-14	86.1	ADE58487.1	Viruses;Riboviria;Orthornavirae;Kitrinoviricota;Alsuviricetes;Martellivirales;Bromoviridae;Ilarvirus
t14100mBot_S030RuonanNODE_327_length_1879_cov_3152.464123_g29_i662	1879	Hepe_Virga	Bromoviridae	t14100mBot_S030	1.26689	NCBI	ADE58487.1	NA	NA	NA	KY883317	6.07e-14	86.1	ADE58487.1	Viruses;Riboviria;Orthornavirae;Kitrinoviricota;Alsuviricetes;Martellivirales;Bromoviridae;Ilarvirus
t14100mBot_S030RuonanNODE_328_length_1879_cov_3152.464123_g29_i663	1879	Hepe_Virga	Bromoviridae	t14100mBot_S030	2.23455	NCBI	ADE58487.1	NA	NA	NA	KY883317	6.07e-14	86.1	ADE58487.1	Viruses;Riboviria;Orthornavirae;Kitrinoviricota;Alsuviricetes;Martellivirales;Bromoviridae;Ilarvirus
t14100mBot_S030RuonanNODE_329_length_1879_cov_3152.463554_g29_i664	1879	Hepe_Virga	Bromoviridae	t14100mBot_S030	1.08767	NCBI	ADE58487.1	NA	NA	NA	KY883317	6.07e-14	86.1	ADE58487.1	Viruses;Riboviria;Orthornavirae;Kitrinoviricota;Alsuviricetes;Martellivirales;Bromoviridae;Ilarvirus
t14100mBot_S030RuonanNODE_330_length_1879_cov_3152.462984_g29_i665	1879	Hepe_Virga	Bromoviridae	t14100mBot_S030	0	NCBI	ADE58487.1	NA	NA	NA	KY883317	6.07e-14	86.1	ADE58487.1	Viruses;Riboviria;Orthornavirae;Kitrinoviricota;Alsuviricetes;Martellivirales;Bromoviridae;Ilarvirus
t14100mBot_S030RuonanNODE_331_length_1879_cov_3152.461276_g29_i666	1879	Hepe_Virga	Bromoviridae	t14100mBot_S030	2.83818	NCBI	ADE58487.1	NA	NA	NA	KY883317	6.07e-14	86.1	ADE58487.1	Viruses;Riboviria;Orthornavirae;Kitrinoviricota;Alsuviricetes;Martellivirales;Bromoviridae;Ilarvirus
t14100mBot_S030RuonanNODE_332_length_1879_cov_3152.460137_g29_i667	1879	Hepe_Virga	Bromoviridae	t14100mBot_S030	218.641	NCBI	ADE58487.1	NA	NA	NA	KY883317	6.07e-14	86.1	ADE58487.1	Viruses;Riboviria;Orthornavirae;Kitrinoviricota;Alsuviricetes;Martellivirales;Bromoviridae;Ilarvirus
t14100mBot_S030RuonanNODE_333_length_1879_cov_3152.458428_g29_i668	1879	Hepe_Virga	Bromoviridae	t14100mBot_S030	1.01772	NCBI	ADE58487.1	NA	NA	NA	KY883317	6.07e-14	86.1	ADE58487.1	Viruses;Riboviria;Orthornavirae;Kitrinoviricota;Alsuviricetes;Martellivirales;Bromoviridae;Ilarvirus
t14100mBot_S030RuonanNODE_334_length_1878_cov_3157.369231_g29_i669	1878	Hepe_Virga	Bromoviridae	t14100mBot_S030	12.0674	NCBI	ADE58487.1	NA	NA	NA	KY883317	6.07e-14	86.1	ADE58487.1	Viruses;Riboviria;Orthornavirae;Kitrinoviricota;Alsuviricetes;Martellivirales;Bromoviridae;Ilarvirus
t14100mBot_S030RuonanNODE_335_length_1878_cov_3157.250142_g29_i670	1878	Hepe_Virga	Bromoviridae	t14100mBot_S030	1	NCBI	ADE58487.1	NA	NA	NA	KY883317	6.07e-14	86.1	ADE58487.1	Viruses;Riboviria;Orthornavirae;Kitrinoviricota;Alsuviricetes;Martellivirales;Bromoviridae;Ilarvirus
t14100mBot_S030RuonanNODE_336_length_1878_cov_3156.222792_g29_i671	1878	Hepe_Virga	Bromoviridae	t14100mBot_S030	3.05088	NCBI	ADE58487.1	NA	NA	NA	KY883317	6.07e-14	86.1	ADE58487.1	Viruses;Riboviria;Orthornavirae;Kitrinoviricota;Alsuviricetes;Martellivirales;Bromoviridae;Ilarvirus
t14100mBot_S030RuonanNODE_337_length_1878_cov_3155.242735_g29_i672	1878	Hepe_Virga	Bromoviridae	t14100mBot_S030	1	NCBI	ADE58487.1	NA	NA	NA	KY883317	6.07e-14	86.1	ADE58487.1	Viruses;Riboviria;Orthornavirae;Kitrinoviricota;Alsuviricetes;Martellivirales;Bromoviridae;Ilarvirus
t14100mBot_S030RuonanNODE_338_length_1878_cov_3154.830769_g29_i673	1878	Hepe_Virga	Bromoviridae	t14100mBot_S030	5.16975	NCBI	ADE58487.1	NA	NA	NA	KY883317	6.07e-14	86.1	ADE58487.1	Viruses;Riboviria;Orthornavirae;Kitrinoviricota;Alsuviricetes;Martellivirales;Bromoviridae;Ilarvirus
t14100mBot_S030RuonanNODE_339_length_1878_cov_3154.493447_g29_i674	1878	Hepe_Virga	Bromoviridae	t14100mBot_S030	16.3697	NCBI	ADE58487.1	NA	NA	NA	KY883317	6.07e-14	86.1	ADE58487.1	Viruses;Riboviria;Orthornavirae;Kitrinoviricota;Alsuviricetes;Martellivirales;Bromoviridae;Ilarvirus
t14100mBot_S030RuonanNODE_340_length_1878_cov_3154.343020_g29_i675	1878	Hepe_Virga	Bromoviridae	t14100mBot_S030	1.13692	NCBI	ADE58487.1	NA	NA	NA	KY883317	6.07e-14	86.1	ADE58487.1	Viruses;Riboviria;Orthornavirae;Kitrinoviricota;Alsuviricetes;Martellivirales;Bromoviridae;Ilarvirus
t14100mBot_S030RuonanNODE_341_length_1878_cov_3154.342450_g29_i676	1878	Hepe_Virga	Bromoviridae	t14100mBot_S030	1.83051	NCBI	ADE58487.1	NA	NA	NA	KY883317	6.07e-14	86.1	ADE58487.1	Viruses;Riboviria;Orthornavirae;Kitrinoviricota;Alsuviricetes;Martellivirales;Bromoviridae;Ilarvirus
t14100mBot_S030RuonanNODE_342_length_1878_cov_3154.331624_g29_i677	1878	Hepe_Virga	Bromoviridae	t14100mBot_S030	1.13596	NCBI	ADE58487.1	NA	NA	NA	KY883317	6.07e-14	86.1	ADE58487.1	Viruses;Riboviria;Orthornavirae;Kitrinoviricota;Alsuviricetes;Martellivirales;Bromoviridae;Ilarvirus
t14100mBot_S030RuonanNODE_343_length_1878_cov_3154.325926_g29_i678	1878	Hepe_Virga	Bromoviridae	t14100mBot_S030	1.42661	NCBI	ADE58487.1	NA	NA	NA	KY883317	6.07e-14	86.1	ADE58487.1	Viruses;Riboviria;Orthornavirae;Kitrinoviricota;Alsuviricetes;Martellivirales;Bromoviridae;Ilarvirus
t14100mBot_S030RuonanNODE_344_length_1878_cov_3154.325356_g29_i679	1878	Hepe_Virga	Bromoviridae	t14100mBot_S030	1.29513	NCBI	ADE58487.1	NA	NA	NA	KY883317	6.07e-14	86.1	ADE58487.1	Viruses;Riboviria;Orthornavirae;Kitrinoviricota;Alsuviricetes;Martellivirales;Bromoviridae;Ilarvirus
t14100mBot_S030RuonanNODE_345_length_1878_cov_3154.324786_g29_i680	1878	Hepe_Virga	Bromoviridae	t14100mBot_S030	1.27341	NCBI	ADE58487.1	NA	NA	NA	KY883317	6.07e-14	86.1	ADE58487.1	Viruses;Riboviria;Orthornavirae;Kitrinoviricota;Alsuviricetes;Martellivirales;Bromoviridae;Ilarvirus
t14100mBot_S030RuonanNODE_346_length_1878_cov_3154.324786_g29_i681	1878	Hepe_Virga	Bromoviridae	t14100mBot_S030	2.59016	NCBI	ADE58487.1	NA	NA	NA	KY883317	6.07e-14	86.1	ADE58487.1	Viruses;Riboviria;Orthornavirae;Kitrinoviricota;Alsuviricetes;Martellivirales;Bromoviridae;Ilarvirus
t14100mBot_S030RuonanNODE_347_length_1878_cov_3154.319088_g29_i682	1878	Hepe_Virga	Bromoviridae	t14100mBot_S030	1.23836	NCBI	ADE58487.1	NA	NA	NA	KY883317	6.07e-14	86.1	ADE58487.1	Viruses;Riboviria;Orthornavirae;Kitrinoviricota;Alsuviricetes;Martellivirales;Bromoviridae;Ilarvirus
t14100mBot_S030RuonanNODE_348_length_1878_cov_3154.318519_g29_i683	1878	Hepe_Virga	Bromoviridae	t14100mBot_S030	1.7451	NCBI	ADE58487.1	NA	NA	NA	KY883317	6.07e-14	86.1	ADE58487.1	Viruses;Riboviria;Orthornavirae;Kitrinoviricota;Alsuviricetes;Martellivirales;Bromoviridae;Ilarvirus
t14100mBot_S030RuonanNODE_349_length_1878_cov_3154.313960_g29_i684	1878	Hepe_Virga	Bromoviridae	t14100mBot_S030	1	NCBI	ADE58487.1	NA	NA	NA	KY883317	6.07e-14	86.1	ADE58487.1	Viruses;Riboviria;Orthornavirae;Kitrinoviricota;Alsuviricetes;Martellivirales;Bromoviridae;Ilarvirus
t14100mBot_S030RuonanNODE_350_length_1878_cov_3154.311681_g29_i685	1878	Hepe_Virga	Bromoviridae	t14100mBot_S030	1.28443	NCBI	ADE58487.1	NA	NA	NA	KY883317	6.07e-14	86.1	ADE58487.1	Viruses;Riboviria;Orthornavirae;Kitrinoviricota;Alsuviricetes;Martellivirales;Bromoviridae;Ilarvirus
t14100mBot_S030RuonanNODE_351_length_1878_cov_3154.309972_g29_i686	1878	Hepe_Virga	Bromoviridae	t14100mBot_S030	1.42583	NCBI	ADE58487.1	NA	NA	NA	KY883317	6.07e-14	86.1	ADE58487.1	Viruses;Riboviria;Orthornavirae;Kitrinoviricota;Alsuviricetes;Martellivirales;Bromoviridae;Ilarvirus
t14100mBot_S030RuonanNODE_352_length_1878_cov_3154.309972_g29_i687	1878	Hepe_Virga	Bromoviridae	t14100mBot_S030	1	NCBI	ADE58487.1	NA	NA	NA	KY883317	6.07e-14	86.1	ADE58487.1	Viruses;Riboviria;Orthornavirae;Kitrinoviricota;Alsuviricetes;Martellivirales;Bromoviridae;Ilarvirus
t14100mBot_S030RuonanNODE_353_length_1878_cov_3154.309402_g29_i688	1878	Hepe_Virga	Bromoviridae	t14100mBot_S030	0.996255	NCBI	ADE58487.1	NA	NA	NA	KY883317	6.07e-14	86.1	ADE58487.1	Viruses;Riboviria;Orthornavirae;Kitrinoviricota;Alsuviricetes;Martellivirales;Bromoviridae;Ilarvirus
t14100mBot_S030RuonanNODE_354_length_1878_cov_3154.308832_g29_i689	1878	Hepe_Virga	Bromoviridae	t14100mBot_S030	1	NCBI	ADE58487.1	NA	NA	NA	KY883317	6.07e-14	86.1	ADE58487.1	Viruses;Riboviria;Orthornavirae;Kitrinoviricota;Alsuviricetes;Martellivirales;Bromoviridae;Ilarvirus
t14100mBot_S030RuonanNODE_355_length_1878_cov_3154.308832_g29_i690	1878	Hepe_Virga	Bromoviridae	t14100mBot_S030	1.04887	NCBI	ADE58487.1	NA	NA	NA	KY883317	6.07e-14	86.1	ADE58487.1	Viruses;Riboviria;Orthornavirae;Kitrinoviricota;Alsuviricetes;Martellivirales;Bromoviridae;Ilarvirus
t14100mBot_S030RuonanNODE_356_length_1878_cov_3154.308262_g29_i691	1878	Hepe_Virga	Bromoviridae	t14100mBot_S030	1.22453	NCBI	ADE58487.1	NA	NA	NA	KY883317	6.07e-14	86.1	ADE58487.1	Viruses;Riboviria;Orthornavirae;Kitrinoviricota;Alsuviricetes;Martellivirales;Bromoviridae;Ilarvirus
t14100mBot_S030RuonanNODE_357_length_1878_cov_3154.308262_g29_i692	1878	Hepe_Virga	Bromoviridae	t14100mBot_S030	1.01558	NCBI	ADE58487.1	NA	NA	NA	KY883317	6.07e-14	86.1	ADE58487.1	Viruses;Riboviria;Orthornavirae;Kitrinoviricota;Alsuviricetes;Martellivirales;Bromoviridae;Ilarvirus
t14100mBot_S030RuonanNODE_358_length_1878_cov_3154.304843_g29_i693	1878	Hepe_Virga	Bromoviridae	t14100mBot_S030	1.02137	NCBI	ADE58487.1	NA	NA	NA	KY883317	6.07e-14	86.1	ADE58487.1	Viruses;Riboviria;Orthornavirae;Kitrinoviricota;Alsuviricetes;Martellivirales;Bromoviridae;Ilarvirus
t14100mBot_S030RuonanNODE_359_length_1878_cov_3154.304843_g29_i694	1878	Hepe_Virga	Bromoviridae	t14100mBot_S030	1	NCBI	ADE58487.1	NA	NA	NA	KY883317	6.07e-14	86.1	ADE58487.1	Viruses;Riboviria;Orthornavirae;Kitrinoviricota;Alsuviricetes;Martellivirales;Bromoviridae;Ilarvirus
t14100mBot_S030RuonanNODE_360_length_1878_cov_3154.304274_g29_i695	1878	Hepe_Virga	Bromoviridae	t14100mBot_S030	1.06861	NCBI	ADE58487.1	NA	NA	NA	KY883317	6.07e-14	86.1	ADE58487.1	Viruses;Riboviria;Orthornavirae;Kitrinoviricota;Alsuviricetes;Martellivirales;Bromoviridae;Ilarvirus
t14100mBot_S030RuonanNODE_361_length_1878_cov_3154.303704_g29_i696	1878	Hepe_Virga	Bromoviridae	t14100mBot_S030	1.45038	NCBI	ADE58487.1	NA	NA	NA	KY883317	6.07e-14	86.1	ADE58487.1	Viruses;Riboviria;Orthornavirae;Kitrinoviricota;Alsuviricetes;Martellivirales;Bromoviridae;Ilarvirus
t14100mBot_S030RuonanNODE_362_length_1878_cov_3154.303704_g29_i697	1878	Hepe_Virga	Bromoviridae	t14100mBot_S030	1.66391	NCBI	ADE58487.1	NA	NA	NA	KY883317	6.07e-14	86.1	ADE58487.1	Viruses;Riboviria;Orthornavirae;Kitrinoviricota;Alsuviricetes;Martellivirales;Bromoviridae;Ilarvirus
t14100mBot_S030RuonanNODE_363_length_1878_cov_3154.302564_g29_i698	1878	Hepe_Virga	Bromoviridae	t14100mBot_S030	1.2795	NCBI	ADE58487.1	NA	NA	NA	KY883317	6.07e-14	86.1	ADE58487.1	Viruses;Riboviria;Orthornavirae;Kitrinoviricota;Alsuviricetes;Martellivirales;Bromoviridae;Ilarvirus
t14100mBot_S030RuonanNODE_364_length_1878_cov_3154.301425_g29_i699	1878	Hepe_Virga	Bromoviridae	t14100mBot_S030	1.5499	NCBI	ADE58487.1	NA	NA	NA	KY883317	6.07e-14	86.1	ADE58487.1	Viruses;Riboviria;Orthornavirae;Kitrinoviricota;Alsuviricetes;Martellivirales;Bromoviridae;Ilarvirus
t14100mBot_S030RuonanNODE_365_length_1878_cov_3154.301425_g29_i700	1878	Hepe_Virga	Bromoviridae	t14100mBot_S030	1.21118	NCBI	ADE58487.1	NA	NA	NA	KY883317	6.07e-14	86.1	ADE58487.1	Viruses;Riboviria;Orthornavirae;Kitrinoviricota;Alsuviricetes;Martellivirales;Bromoviridae;Ilarvirus
t14100mBot_S030RuonanNODE_366_length_1878_cov_3154.300855_g29_i701	1878	Hepe_Virga	Bromoviridae	t14100mBot_S030	1	NCBI	ADE58487.1	NA	NA	NA	KY883317	6.07e-14	86.1	ADE58487.1	Viruses;Riboviria;Orthornavirae;Kitrinoviricota;Alsuviricetes;Martellivirales;Bromoviridae;Ilarvirus
t14100mBot_S030RuonanNODE_367_length_1878_cov_3154.300855_g29_i702	1878	Hepe_Virga	Bromoviridae	t14100mBot_S030	1.15462	NCBI	ADE58487.1	NA	NA	NA	KY883317	6.07e-14	86.1	ADE58487.1	Viruses;Riboviria;Orthornavirae;Kitrinoviricota;Alsuviricetes;Martellivirales;Bromoviridae;Ilarvirus
t14100mBot_S030RuonanNODE_368_length_1878_cov_3154.299715_g29_i703	1878	Hepe_Virga	Bromoviridae	t14100mBot_S030	1.79839	NCBI	ADE58487.1	NA	NA	NA	KY883317	6.07e-14	86.1	ADE58487.1	Viruses;Riboviria;Orthornavirae;Kitrinoviricota;Alsuviricetes;Martellivirales;Bromoviridae;Ilarvirus
t14100mBot_S030RuonanNODE_369_length_1878_cov_3154.299145_g29_i704	1878	Hepe_Virga	Bromoviridae	t14100mBot_S030	1.68132	NCBI	ADE58487.1	NA	NA	NA	KY883317	6.07e-14	86.1	ADE58487.1	Viruses;Riboviria;Orthornavirae;Kitrinoviricota;Alsuviricetes;Martellivirales;Bromoviridae;Ilarvirus
t14100mBot_S030RuonanNODE_370_length_1878_cov_3154.298575_g29_i705	1878	Hepe_Virga	Bromoviridae	t14100mBot_S030	1	NCBI	ADE58487.1	NA	NA	NA	KY883317	6.07e-14	86.1	ADE58487.1	Viruses;Riboviria;Orthornavirae;Kitrinoviricota;Alsuviricetes;Martellivirales;Bromoviridae;Ilarvirus
t14100mBot_S030RuonanNODE_371_length_1878_cov_3154.298006_g29_i706	1878	Hepe_Virga	Bromoviridae	t14100mBot_S030	1.32556	NCBI	ADE58487.1	NA	NA	NA	KY883317	6.07e-14	86.1	ADE58487.1	Viruses;Riboviria;Orthornavirae;Kitrinoviricota;Alsuviricetes;Martellivirales;Bromoviridae;Ilarvirus
t14100mBot_S030RuonanNODE_372_length_1878_cov_3154.298006_g29_i707	1878	Hepe_Virga	Bromoviridae	t14100mBot_S030	1.40028	NCBI	ADE58487.1	NA	NA	NA	KY883317	6.07e-14	86.1	ADE58487.1	Viruses;Riboviria;Orthornavirae;Kitrinoviricota;Alsuviricetes;Martellivirales;Bromoviridae;Ilarvirus
t14100mBot_S030RuonanNODE_373_length_1878_cov_3154.296866_g29_i708	1878	Hepe_Virga	Bromoviridae	t14100mBot_S030	1.32918	NCBI	ADE58487.1	NA	NA	NA	KY883317	6.07e-14	86.1	ADE58487.1	Viruses;Riboviria;Orthornavirae;Kitrinoviricota;Alsuviricetes;Martellivirales;Bromoviridae;Ilarvirus
t14100mBot_S030RuonanNODE_374_length_1878_cov_3154.295726_g29_i709	1878	Hepe_Virga	Bromoviridae	t14100mBot_S030	1.18659	NCBI	ADE58487.1	NA	NA	NA	KY883317	6.07e-14	86.1	ADE58487.1	Viruses;Riboviria;Orthornavirae;Kitrinoviricota;Alsuviricetes;Martellivirales;Bromoviridae;Ilarvirus
t14100mBot_S030RuonanNODE_375_length_1878_cov_3154.295726_g29_i710	1878	Hepe_Virga	Bromoviridae	t14100mBot_S030	1.18654	NCBI	ADE58487.1	NA	NA	NA	KY883317	6.07e-14	86.1	ADE58487.1	Viruses;Riboviria;Orthornavirae;Kitrinoviricota;Alsuviricetes;Martellivirales;Bromoviridae;Ilarvirus
t14100mBot_S030RuonanNODE_376_length_1878_cov_3154.295157_g29_i711	1878	Hepe_Virga	Bromoviridae	t14100mBot_S030	1	NCBI	ADE58487.1	NA	NA	NA	KY883317	6.07e-14	86.1	ADE58487.1	Viruses;Riboviria;Orthornavirae;Kitrinoviricota;Alsuviricetes;Martellivirales;Bromoviridae;Ilarvirus
t14100mBot_S030RuonanNODE_377_length_1878_cov_3154.294017_g29_i712	1878	Hepe_Virga	Bromoviridae	t14100mBot_S030	1.01818	NCBI	ADE58487.1	NA	NA	NA	KY883317	6.07e-14	86.1	ADE58487.1	Viruses;Riboviria;Orthornavirae;Kitrinoviricota;Alsuviricetes;Martellivirales;Bromoviridae;Ilarvirus
t14100mBot_S030RuonanNODE_378_length_1878_cov_3154.292877_g29_i713	1878	Hepe_Virga	Bromoviridae	t14100mBot_S030	1.30958	NCBI	ADE58487.1	NA	NA	NA	KY883317	6.07e-14	86.1	ADE58487.1	Viruses;Riboviria;Orthornavirae;Kitrinoviricota;Alsuviricetes;Martellivirales;Bromoviridae;Ilarvirus
t14100mBot_S030RuonanNODE_379_length_1878_cov_3154.292877_g29_i714	1878	Hepe_Virga	Bromoviridae	t14100mBot_S030	1	NCBI	ADE58487.1	NA	NA	NA	KY883317	6.07e-14	86.1	ADE58487.1	Viruses;Riboviria;Orthornavirae;Kitrinoviricota;Alsuviricetes;Martellivirales;Bromoviridae;Ilarvirus
t14100mBot_S030RuonanNODE_380_length_1878_cov_3154.292877_g29_i715	1878	Hepe_Virga	Bromoviridae	t14100mBot_S030	1	NCBI	ADE58487.1	NA	NA	NA	KY883317	6.07e-14	86.1	ADE58487.1	Viruses;Riboviria;Orthornavirae;Kitrinoviricota;Alsuviricetes;Martellivirales;Bromoviridae;Ilarvirus
t14100mBot_S030RuonanNODE_381_length_1878_cov_3154.292877_g29_i716	1878	Hepe_Virga	Bromoviridae	t14100mBot_S030	1.37793	NCBI	ADE58487.1	NA	NA	NA	KY883317	6.07e-14	86.1	ADE58487.1	Viruses;Riboviria;Orthornavirae;Kitrinoviricota;Alsuviricetes;Martellivirales;Bromoviridae;Ilarvirus
t14100mBot_S030RuonanNODE_382_length_1878_cov_3154.292308_g29_i717	1878	Hepe_Virga	Bromoviridae	t14100mBot_S030	1.07572	NCBI	ADE58487.1	NA	NA	NA	KY883317	6.07e-14	86.1	ADE58487.1	Viruses;Riboviria;Orthornavirae;Kitrinoviricota;Alsuviricetes;Martellivirales;Bromoviridae;Ilarvirus
t14100mBot_S030RuonanNODE_383_length_1878_cov_3154.290598_g29_i718	1878	Hepe_Virga	Bromoviridae	t14100mBot_S030	3.24647	NCBI	ADE58487.1	NA	NA	NA	KY883317	6.07e-14	86.1	ADE58487.1	Viruses;Riboviria;Orthornavirae;Kitrinoviricota;Alsuviricetes;Martellivirales;Bromoviridae;Ilarvirus
t14100mBot_S030RuonanNODE_384_length_1878_cov_3154.290598_g29_i719	1878	Hepe_Virga	Bromoviridae	t14100mBot_S030	1.5146	NCBI	ADE58487.1	NA	NA	NA	KY883317	6.07e-14	86.1	ADE58487.1	Viruses;Riboviria;Orthornavirae;Kitrinoviricota;Alsuviricetes;Martellivirales;Bromoviridae;Ilarvirus
t14100mBot_S030RuonanNODE_385_length_1878_cov_3154.290028_g29_i720	1878	Hepe_Virga	Bromoviridae	t14100mBot_S030	2.15489	NCBI	ADE58487.1	NA	NA	NA	KY883317	6.07e-14	86.1	ADE58487.1	Viruses;Riboviria;Orthornavirae;Kitrinoviricota;Alsuviricetes;Martellivirales;Bromoviridae;Ilarvirus
t14100mBot_S030RuonanNODE_386_length_1878_cov_3154.290028_g29_i721	1878	Hepe_Virga	Bromoviridae	t14100mBot_S030	0	NCBI	ADE58487.1	NA	NA	NA	KY883317	6.07e-14	86.1	ADE58487.1	Viruses;Riboviria;Orthornavirae;Kitrinoviricota;Alsuviricetes;Martellivirales;Bromoviridae;Ilarvirus
t14100mBot_S030RuonanNODE_387_length_1878_cov_3154.290028_g29_i722	1878	Hepe_Virga	Bromoviridae	t14100mBot_S030	1.37413	NCBI	ADE58487.1	NA	NA	NA	KY883317	6.07e-14	86.1	ADE58487.1	Viruses;Riboviria;Orthornavirae;Kitrinoviricota;Alsuviricetes;Martellivirales;Bromoviridae;Ilarvirus
t14100mBot_S030RuonanNODE_388_length_1878_cov_3154.290028_g29_i723	1878	Hepe_Virga	Bromoviridae	t14100mBot_S030	1	NCBI	ADE58487.1	NA	NA	NA	KY883317	6.07e-14	86.1	ADE58487.1	Viruses;Riboviria;Orthornavirae;Kitrinoviricota;Alsuviricetes;Martellivirales;Bromoviridae;Ilarvirus
t14100mBot_S030RuonanNODE_389_length_1878_cov_3154.288319_g29_i724	1878	Hepe_Virga	Bromoviridae	t14100mBot_S030	0.994083	NCBI	ADE58487.1	NA	NA	NA	KY883317	6.07e-14	86.1	ADE58487.1	Viruses;Riboviria;Orthornavirae;Kitrinoviricota;Alsuviricetes;Martellivirales;Bromoviridae;Ilarvirus
t14100mBot_S030RuonanNODE_390_length_1878_cov_3154.287749_g29_i725	1878	Hepe_Virga	Bromoviridae	t14100mBot_S030	1.94595	NCBI	ADE58487.1	NA	NA	NA	KY883317	6.07e-14	86.1	ADE58487.1	Viruses;Riboviria;Orthornavirae;Kitrinoviricota;Alsuviricetes;Martellivirales;Bromoviridae;Ilarvirus
t14100mBot_S030RuonanNODE_391_length_1878_cov_3154.287179_g29_i726	1878	Hepe_Virga	Bromoviridae	t14100mBot_S030	1.13137	NCBI	ADE58487.1	NA	NA	NA	KY883317	6.07e-14	86.1	ADE58487.1	Viruses;Riboviria;Orthornavirae;Kitrinoviricota;Alsuviricetes;Martellivirales;Bromoviridae;Ilarvirus
t14100mBot_S030RuonanNODE_392_length_1878_cov_3154.287179_g29_i727	1878	Hepe_Virga	Bromoviridae	t14100mBot_S030	1.94083	NCBI	ADE58487.1	NA	NA	NA	KY883317	6.07e-14	86.1	ADE58487.1	Viruses;Riboviria;Orthornavirae;Kitrinoviricota;Alsuviricetes;Martellivirales;Bromoviridae;Ilarvirus
t14100mBot_S030RuonanNODE_393_length_1878_cov_3154.287179_g29_i728	1878	Hepe_Virga	Bromoviridae	t14100mBot_S030	1.82955	NCBI	ADE58487.1	NA	NA	NA	KY883317	6.07e-14	86.1	ADE58487.1	Viruses;Riboviria;Orthornavirae;Kitrinoviricota;Alsuviricetes;Martellivirales;Bromoviridae;Ilarvirus
t14100mBot_S030RuonanNODE_394_length_1878_cov_3154.286610_g29_i729	1878	Hepe_Virga	Bromoviridae	t14100mBot_S030	1.47351	NCBI	ADE58487.1	NA	NA	NA	KY883317	6.07e-14	86.1	ADE58487.1	Viruses;Riboviria;Orthornavirae;Kitrinoviricota;Alsuviricetes;Martellivirales;Bromoviridae;Ilarvirus
t14100mBot_S030RuonanNODE_395_length_1878_cov_3154.286040_g29_i730	1878	Hepe_Virga	Bromoviridae	t14100mBot_S030	1.52597	NCBI	ADE58487.1	NA	NA	NA	KY883317	6.07e-14	86.1	ADE58487.1	Viruses;Riboviria;Orthornavirae;Kitrinoviricota;Alsuviricetes;Martellivirales;Bromoviridae;Ilarvirus
t14100mBot_S030RuonanNODE_396_length_1878_cov_3154.286040_g29_i731	1878	Hepe_Virga	Bromoviridae	t14100mBot_S030	1.8006	NCBI	ADE58487.1	NA	NA	NA	KY883317	6.07e-14	86.1	ADE58487.1	Viruses;Riboviria;Orthornavirae;Kitrinoviricota;Alsuviricetes;Martellivirales;Bromoviridae;Ilarvirus
t14100mBot_S030RuonanNODE_397_length_1878_cov_3154.286040_g29_i732	1878	Hepe_Virga	Bromoviridae	t14100mBot_S030	1.21125	NCBI	ADE58487.1	NA	NA	NA	KY883317	6.07e-14	86.1	ADE58487.1	Viruses;Riboviria;Orthornavirae;Kitrinoviricota;Alsuviricetes;Martellivirales;Bromoviridae;Ilarvirus
t14100mBot_S030RuonanNODE_398_length_1878_cov_3154.285470_g29_i733	1878	Hepe_Virga	Bromoviridae	t14100mBot_S030	1.35526	NCBI	ADE58487.1	NA	NA	NA	KY883317	6.07e-14	86.1	ADE58487.1	Viruses;Riboviria;Orthornavirae;Kitrinoviricota;Alsuviricetes;Martellivirales;Bromoviridae;Ilarvirus
t14100mBot_S030RuonanNODE_399_length_1878_cov_3154.285470_g29_i734	1878	Hepe_Virga	Bromoviridae	t14100mBot_S030	1	NCBI	ADE58487.1	NA	NA	NA	KY883317	6.07e-14	86.1	ADE58487.1	Viruses;Riboviria;Orthornavirae;Kitrinoviricota;Alsuviricetes;Martellivirales;Bromoviridae;Ilarvirus
t14100mBot_S030RuonanNODE_400_length_1878_cov_3154.284330_g29_i735	1878	Hepe_Virga	Bromoviridae	t14100mBot_S030	2.16977	NCBI	ADE58487.1	NA	NA	NA	KY883317	6.07e-14	86.1	ADE58487.1	Viruses;Riboviria;Orthornavirae;Kitrinoviricota;Alsuviricetes;Martellivirales;Bromoviridae;Ilarvirus
t14100mBot_S030RuonanNODE_401_length_1878_cov_3154.282051_g29_i736	1878	Hepe_Virga	Bromoviridae	t14100mBot_S030	1	NCBI	ADE58487.1	NA	NA	NA	KY883317	6.07e-14	86.1	ADE58487.1	Viruses;Riboviria;Orthornavirae;Kitrinoviricota;Alsuviricetes;Martellivirales;Bromoviridae;Ilarvirus
t14100mBot_S030RuonanNODE_402_length_1878_cov_3154.276923_g29_i737	1878	Hepe_Virga	Bromoviridae	t14100mBot_S030	0	NCBI	ADE58487.1	NA	NA	NA	KY883317	6.07e-14	86.1	ADE58487.1	Viruses;Riboviria;Orthornavirae;Kitrinoviricota;Alsuviricetes;Martellivirales;Bromoviridae;Ilarvirus
t14100mBot_S030RuonanNODE_403_length_1878_cov_3154.276353_g29_i738	1878	Hepe_Virga	Bromoviridae	t14100mBot_S030	1.93827	NCBI	ADE58487.1	NA	NA	NA	KY883317	6.07e-14	86.1	ADE58487.1	Viruses;Riboviria;Orthornavirae;Kitrinoviricota;Alsuviricetes;Martellivirales;Bromoviridae;Ilarvirus
t14100mBot_S030RuonanNODE_404_length_1878_cov_3154.276353_g29_i739	1878	Hepe_Virga	Bromoviridae	t14100mBot_S030	1.26573	NCBI	ADE58487.1	NA	NA	NA	KY883317	6.07e-14	86.1	ADE58487.1	Viruses;Riboviria;Orthornavirae;Kitrinoviricota;Alsuviricetes;Martellivirales;Bromoviridae;Ilarvirus
t14100mBot_S030RuonanNODE_405_length_1878_cov_3154.275214_g29_i740	1878	Hepe_Virga	Bromoviridae	t14100mBot_S030	1.29812	NCBI	ADE58487.1	NA	NA	NA	KY883317	6.07e-14	86.1	ADE58487.1	Viruses;Riboviria;Orthornavirae;Kitrinoviricota;Alsuviricetes;Martellivirales;Bromoviridae;Ilarvirus
t14100mBot_S030RuonanNODE_406_length_1878_cov_3154.275214_g29_i741	1878	Hepe_Virga	Bromoviridae	t14100mBot_S030	2.73818	NCBI	ADE58487.1	NA	NA	NA	KY883317	6.07e-14	86.1	ADE58487.1	Viruses;Riboviria;Orthornavirae;Kitrinoviricota;Alsuviricetes;Martellivirales;Bromoviridae;Ilarvirus
t14100mBot_S030RuonanNODE_407_length_1878_cov_3154.275214_g29_i742	1878	Hepe_Virga	Bromoviridae	t14100mBot_S030	1	NCBI	ADE58487.1	NA	NA	NA	KY883317	6.07e-14	86.1	ADE58487.1	Viruses;Riboviria;Orthornavirae;Kitrinoviricota;Alsuviricetes;Martellivirales;Bromoviridae;Ilarvirus
t14100mBot_S030RuonanNODE_408_length_1878_cov_3154.274644_g29_i743	1878	Hepe_Virga	Bromoviridae	t14100mBot_S030	1	NCBI	ADE58487.1	NA	NA	NA	KY883317	6.07e-14	86.1	ADE58487.1	Viruses;Riboviria;Orthornavirae;Kitrinoviricota;Alsuviricetes;Martellivirales;Bromoviridae;Ilarvirus
t14100mBot_S030RuonanNODE_409_length_1878_cov_3154.274644_g29_i744	1878	Hepe_Virga	Bromoviridae	t14100mBot_S030	1	NCBI	ADE58487.1	NA	NA	NA	KY883317	6.07e-14	86.1	ADE58487.1	Viruses;Riboviria;Orthornavirae;Kitrinoviricota;Alsuviricetes;Martellivirales;Bromoviridae;Ilarvirus
t14100mBot_S030RuonanNODE_410_length_1878_cov_3154.274074_g29_i745	1878	Hepe_Virga	Bromoviridae	t14100mBot_S030	2.2397	NCBI	ADE58487.1	NA	NA	NA	KY883317	6.07e-14	86.1	ADE58487.1	Viruses;Riboviria;Orthornavirae;Kitrinoviricota;Alsuviricetes;Martellivirales;Bromoviridae;Ilarvirus
t14100mBot_S030RuonanNODE_411_length_1878_cov_3154.274074_g29_i746	1878	Hepe_Virga	Bromoviridae	t14100mBot_S030	1.21222	NCBI	ADE58487.1	NA	NA	NA	KY883317	6.07e-14	86.1	ADE58487.1	Viruses;Riboviria;Orthornavirae;Kitrinoviricota;Alsuviricetes;Martellivirales;Bromoviridae;Ilarvirus
t14100mBot_S030RuonanNODE_412_length_1878_cov_3154.273504_g29_i747	1878	Hepe_Virga	Bromoviridae	t14100mBot_S030	1.17352	NCBI	ADE58487.1	NA	NA	NA	KY883317	6.07e-14	86.1	ADE58487.1	Viruses;Riboviria;Orthornavirae;Kitrinoviricota;Alsuviricetes;Martellivirales;Bromoviridae;Ilarvirus
t14100mBot_S030RuonanNODE_413_length_1878_cov_3154.272934_g29_i748	1878	Hepe_Virga	Bromoviridae	t14100mBot_S030	1.17848	NCBI	ADE58487.1	NA	NA	NA	KY883317	6.07e-14	86.1	ADE58487.1	Viruses;Riboviria;Orthornavirae;Kitrinoviricota;Alsuviricetes;Martellivirales;Bromoviridae;Ilarvirus
t14100mBot_S030RuonanNODE_414_length_1878_cov_3154.271225_g29_i749	1878	Hepe_Virga	Bromoviridae	t14100mBot_S030	1	NCBI	ADE58487.1	NA	NA	NA	KY883317	6.07e-14	86.1	ADE58487.1	Viruses;Riboviria;Orthornavirae;Kitrinoviricota;Alsuviricetes;Martellivirales;Bromoviridae;Ilarvirus
t14100mBot_S030RuonanNODE_415_length_1878_cov_3154.270655_g29_i750	1878	Hepe_Virga	Bromoviridae	t14100mBot_S030	1.14062	NCBI	ADE58487.1	NA	NA	NA	KY883317	6.07e-14	86.1	ADE58487.1	Viruses;Riboviria;Orthornavirae;Kitrinoviricota;Alsuviricetes;Martellivirales;Bromoviridae;Ilarvirus
t14100mBot_S030RuonanNODE_416_length_1878_cov_3154.270085_g29_i751	1878	Hepe_Virga	Bromoviridae	t14100mBot_S030	1.33236	NCBI	ADE58487.1	NA	NA	NA	KY883317	6.07e-14	86.1	ADE58487.1	Viruses;Riboviria;Orthornavirae;Kitrinoviricota;Alsuviricetes;Martellivirales;Bromoviridae;Ilarvirus
t14100mBot_S030RuonanNODE_417_length_1878_cov_3154.269516_g29_i752	1878	Hepe_Virga	Bromoviridae	t14100mBot_S030	1.2592	NCBI	ADE58487.1	NA	NA	NA	KY883317	6.07e-14	86.1	ADE58487.1	Viruses;Riboviria;Orthornavirae;Kitrinoviricota;Alsuviricetes;Martellivirales;Bromoviridae;Ilarvirus
t14100mBot_S030RuonanNODE_418_length_1878_cov_3154.269516_g29_i753	1878	Hepe_Virga	Bromoviridae	t14100mBot_S030	2.14861	NCBI	ADE58487.1	NA	NA	NA	KY883317	6.07e-14	86.1	ADE58487.1	Viruses;Riboviria;Orthornavirae;Kitrinoviricota;Alsuviricetes;Martellivirales;Bromoviridae;Ilarvirus
t14100mBot_S030RuonanNODE_419_length_1878_cov_3154.268376_g29_i754	1878	Hepe_Virga	Bromoviridae	t14100mBot_S030	6.12094	NCBI	ADE58487.1	NA	NA	NA	KY883317	6.07e-14	86.1	ADE58487.1	Viruses;Riboviria;Orthornavirae;Kitrinoviricota;Alsuviricetes;Martellivirales;Bromoviridae;Ilarvirus
t14100mBot_S030RuonanNODE_420_length_1878_cov_3154.267236_g29_i755	1878	Hepe_Virga	Bromoviridae	t14100mBot_S030	1.39553	NCBI	ADE58487.1	NA	NA	NA	KY883317	6.07e-14	86.1	ADE58487.1	Viruses;Riboviria;Orthornavirae;Kitrinoviricota;Alsuviricetes;Martellivirales;Bromoviridae;Ilarvirus
t14100mBot_S030RuonanNODE_421_length_1878_cov_3154.267236_g29_i756	1878	Hepe_Virga	Bromoviridae	t14100mBot_S030	1	NCBI	ADE58487.1	NA	NA	NA	KY883317	6.07e-14	86.1	ADE58487.1	Viruses;Riboviria;Orthornavirae;Kitrinoviricota;Alsuviricetes;Martellivirales;Bromoviridae;Ilarvirus
t14100mBot_S030RuonanNODE_422_length_1878_cov_3154.263818_g29_i757	1878	Hepe_Virga	Bromoviridae	t14100mBot_S030	1.81743	NCBI	ADE58487.1	NA	NA	NA	KY883317	6.07e-14	86.1	ADE58487.1	Viruses;Riboviria;Orthornavirae;Kitrinoviricota;Alsuviricetes;Martellivirales;Bromoviridae;Ilarvirus
t14100mBot_S030RuonanNODE_423_length_1878_cov_3154.259829_g29_i758	1878	Hepe_Virga	Bromoviridae	t14100mBot_S030	1.77872	NCBI	ADE58487.1	NA	NA	NA	KY883317	6.07e-14	86.1	ADE58487.1	Viruses;Riboviria;Orthornavirae;Kitrinoviricota;Alsuviricetes;Martellivirales;Bromoviridae;Ilarvirus
t14100mBot_S030RuonanNODE_424_length_1878_cov_3154.258120_g29_i759	1878	Hepe_Virga	Bromoviridae	t14100mBot_S030	3.40841	NCBI	ADE58487.1	NA	NA	NA	KY883317	6.07e-14	86.1	ADE58487.1	Viruses;Riboviria;Orthornavirae;Kitrinoviricota;Alsuviricetes;Martellivirales;Bromoviridae;Ilarvirus
t14100mBot_S030RuonanNODE_425_length_1878_cov_3154.256410_g29_i760	1878	Hepe_Virga	Bromoviridae	t14100mBot_S030	1	NCBI	ADE58487.1	NA	NA	NA	KY883317	6.07e-14	86.1	ADE58487.1	Viruses;Riboviria;Orthornavirae;Kitrinoviricota;Alsuviricetes;Martellivirales;Bromoviridae;Ilarvirus
t14100mBot_S030RuonanNODE_426_length_1878_cov_3154.255840_g29_i761	1878	Hepe_Virga	Bromoviridae	t14100mBot_S030	237.274	NCBI	ADE58487.1	NA	NA	NA	KY883317	6.07e-14	86.1	ADE58487.1	Viruses;Riboviria;Orthornavirae;Kitrinoviricota;Alsuviricetes;Martellivirales;Bromoviridae;Ilarvirus
t14100mBot_S030RuonanNODE_427_length_1877_cov_3159.509122_g29_i762	1877	Hepe_Virga	Bromoviridae	t14100mBot_S030	1	NCBI	ADE58487.1	NA	NA	NA	KY883317	6.07e-14	86.1	ADE58487.1	Viruses;Riboviria;Orthornavirae;Kitrinoviricota;Alsuviricetes;Martellivirales;Bromoviridae;Ilarvirus
t14100mBot_S030RuonanNODE_428_length_1877_cov_3159.508552_g29_i763	1877	Hepe_Virga	Bromoviridae	t14100mBot_S030	1.23864	NCBI	ADE58487.1	NA	NA	NA	KY883317	6.07e-14	86.1	ADE58487.1	Viruses;Riboviria;Orthornavirae;Kitrinoviricota;Alsuviricetes;Martellivirales;Bromoviridae;Ilarvirus
t14100mBot_S030RuonanNODE_429_length_1877_cov_3158.988597_g29_i764	1877	Hepe_Virga	Bromoviridae	t14100mBot_S030	1.07364	NCBI	ADE58487.1	NA	NA	NA	KY883317	6.07e-14	86.1	ADE58487.1	Viruses;Riboviria;Orthornavirae;Kitrinoviricota;Alsuviricetes;Martellivirales;Bromoviridae;Ilarvirus
t14100mBot_S030RuonanNODE_430_length_1877_cov_3158.193273_g29_i765	1877	Hepe_Virga	Bromoviridae	t14100mBot_S030	2.31485	NCBI	ADE58487.1	NA	NA	NA	KY883317	6.07e-14	86.1	ADE58487.1	Viruses;Riboviria;Orthornavirae;Kitrinoviricota;Alsuviricetes;Martellivirales;Bromoviridae;Ilarvirus
t14100mBot_S030RuonanNODE_431_length_1877_cov_3157.436716_g29_i766	1877	Hepe_Virga	Bromoviridae	t14100mBot_S030	5.05277	NCBI	ADE58487.1	NA	NA	NA	KY883317	6.07e-14	86.1	ADE58487.1	Viruses;Riboviria;Orthornavirae;Kitrinoviricota;Alsuviricetes;Martellivirales;Bromoviridae;Ilarvirus
t14100mBot_S030RuonanNODE_432_length_1877_cov_3157.013113_g29_i767	1877	Hepe_Virga	Bromoviridae	t14100mBot_S030	1.61615	NCBI	ADE58487.1	NA	NA	NA	KY883317	6.07e-14	86.1	ADE58487.1	Viruses;Riboviria;Orthornavirae;Kitrinoviricota;Alsuviricetes;Martellivirales;Bromoviridae;Ilarvirus
t14100mBot_S030RuonanNODE_433_length_1877_cov_3156.963512_g29_i768	1877	Hepe_Virga	Bromoviridae	t14100mBot_S030	2.09684	NCBI	ADE58487.1	NA	NA	NA	KY883317	6.07e-14	86.1	ADE58487.1	Viruses;Riboviria;Orthornavirae;Kitrinoviricota;Alsuviricetes;Martellivirales;Bromoviridae;Ilarvirus
t14100mBot_S030RuonanNODE_434_length_1877_cov_3156.660205_g29_i769	1877	Hepe_Virga	Bromoviridae	t14100mBot_S030	1.02474	NCBI	ADE58487.1	NA	NA	NA	KY883317	6.07e-14	86.1	ADE58487.1	Viruses;Riboviria;Orthornavirae;Kitrinoviricota;Alsuviricetes;Martellivirales;Bromoviridae;Ilarvirus
t14100mBot_S030RuonanNODE_435_length_1877_cov_3156.290194_g29_i770	1877	Hepe_Virga	Bromoviridae	t14100mBot_S030	1.77112	NCBI	ADE58487.1	NA	NA	NA	KY883317	6.07e-14	86.1	ADE58487.1	Viruses;Riboviria;Orthornavirae;Kitrinoviricota;Alsuviricetes;Martellivirales;Bromoviridae;Ilarvirus
t14100mBot_S030RuonanNODE_436_length_1877_cov_3156.144812_g29_i771	1877	Hepe_Virga	Bromoviridae	t14100mBot_S030	1.2176	NCBI	ADE58487.1	NA	NA	NA	KY883317	6.07e-14	86.1	ADE58487.1	Viruses;Riboviria;Orthornavirae;Kitrinoviricota;Alsuviricetes;Martellivirales;Bromoviridae;Ilarvirus
t14100mBot_S030RuonanNODE_437_length_1877_cov_3156.143101_g29_i772	1877	Hepe_Virga	Bromoviridae	t14100mBot_S030	1.47977	NCBI	ADE58487.1	NA	NA	NA	KY883317	6.07e-14	86.1	ADE58487.1	Viruses;Riboviria;Orthornavirae;Kitrinoviricota;Alsuviricetes;Martellivirales;Bromoviridae;Ilarvirus
t14100mBot_S030RuonanNODE_438_length_1877_cov_3156.127138_g29_i773	1877	Hepe_Virga	Bromoviridae	t14100mBot_S030	1.58993	NCBI	ADE58487.1	NA	NA	NA	KY883317	6.07e-14	86.1	ADE58487.1	Viruses;Riboviria;Orthornavirae;Kitrinoviricota;Alsuviricetes;Martellivirales;Bromoviridae;Ilarvirus
t14100mBot_S030RuonanNODE_439_length_1877_cov_3156.123147_g29_i774	1877	Hepe_Virga	Bromoviridae	t14100mBot_S030	1	NCBI	ADE58487.1	NA	NA	NA	KY883317	6.07e-14	86.1	ADE58487.1	Viruses;Riboviria;Orthornavirae;Kitrinoviricota;Alsuviricetes;Martellivirales;Bromoviridae;Ilarvirus
t14100mBot_S030RuonanNODE_440_length_1877_cov_3156.123147_g29_i775	1877	Hepe_Virga	Bromoviridae	t14100mBot_S030	1	NCBI	ADE58487.1	NA	NA	NA	KY883317	6.07e-14	86.1	ADE58487.1	Viruses;Riboviria;Orthornavirae;Kitrinoviricota;Alsuviricetes;Martellivirales;Bromoviridae;Ilarvirus
t14100mBot_S030RuonanNODE_441_length_1877_cov_3156.123147_g29_i776	1877	Hepe_Virga	Bromoviridae	t14100mBot_S030	1.65759	NCBI	ADE58487.1	NA	NA	NA	KY883317	6.07e-14	86.1	ADE58487.1	Viruses;Riboviria;Orthornavirae;Kitrinoviricota;Alsuviricetes;Martellivirales;Bromoviridae;Ilarvirus
t14100mBot_S030RuonanNODE_442_length_1877_cov_3156.123147_g29_i777	1877	Hepe_Virga	Bromoviridae	t14100mBot_S030	1	NCBI	ADE58487.1	NA	NA	NA	KY883317	6.07e-14	86.1	ADE58487.1	Viruses;Riboviria;Orthornavirae;Kitrinoviricota;Alsuviricetes;Martellivirales;Bromoviridae;Ilarvirus
t14100mBot_S030RuonanNODE_443_length_1877_cov_3156.123147_g29_i778	1877	Hepe_Virga	Bromoviridae	t14100mBot_S030	1.25271	NCBI	ADE58487.1	NA	NA	NA	KY883317	6.07e-14	86.1	ADE58487.1	Viruses;Riboviria;Orthornavirae;Kitrinoviricota;Alsuviricetes;Martellivirales;Bromoviridae;Ilarvirus
t14100mBot_S030RuonanNODE_444_length_1877_cov_3156.122577_g29_i779	1877	Hepe_Virga	Bromoviridae	t14100mBot_S030	1	NCBI	ADE58487.1	NA	NA	NA	KY883317	6.07e-14	86.1	ADE58487.1	Viruses;Riboviria;Orthornavirae;Kitrinoviricota;Alsuviricetes;Martellivirales;Bromoviridae;Ilarvirus
t14100mBot_S030RuonanNODE_445_length_1877_cov_3156.122577_g29_i780	1877	Hepe_Virga	Bromoviridae	t14100mBot_S030	1.59534	NCBI	ADE58487.1	NA	NA	NA	KY883317	6.07e-14	86.1	ADE58487.1	Viruses;Riboviria;Orthornavirae;Kitrinoviricota;Alsuviricetes;Martellivirales;Bromoviridae;Ilarvirus
t14100mBot_S030RuonanNODE_446_length_1877_cov_3156.122577_g29_i781	1877	Hepe_Virga	Bromoviridae	t14100mBot_S030	1	NCBI	ADE58487.1	NA	NA	NA	KY883317	6.07e-14	86.1	ADE58487.1	Viruses;Riboviria;Orthornavirae;Kitrinoviricota;Alsuviricetes;Martellivirales;Bromoviridae;Ilarvirus
t14100mBot_S030RuonanNODE_447_length_1877_cov_3156.122577_g29_i782	1877	Hepe_Virga	Bromoviridae	t14100mBot_S030	1	NCBI	ADE58487.1	NA	NA	NA	KY883317	6.07e-14	86.1	ADE58487.1	Viruses;Riboviria;Orthornavirae;Kitrinoviricota;Alsuviricetes;Martellivirales;Bromoviridae;Ilarvirus
t14100mBot_S030RuonanNODE_448_length_1877_cov_3156.122007_g29_i783	1877	Hepe_Virga	Bromoviridae	t14100mBot_S030	1	NCBI	ADE58487.1	NA	NA	NA	KY883317	6.07e-14	86.1	ADE58487.1	Viruses;Riboviria;Orthornavirae;Kitrinoviricota;Alsuviricetes;Martellivirales;Bromoviridae;Ilarvirus
t14100mBot_S030RuonanNODE_449_length_1877_cov_3156.117446_g29_i784	1877	Hepe_Virga	Bromoviridae	t14100mBot_S030	1	NCBI	ADE58487.1	NA	NA	NA	KY883317	6.07e-14	86.1	ADE58487.1	Viruses;Riboviria;Orthornavirae;Kitrinoviricota;Alsuviricetes;Martellivirales;Bromoviridae;Ilarvirus
t14100mBot_S030RuonanNODE_450_length_1877_cov_3156.116876_g29_i785	1877	Hepe_Virga	Bromoviridae	t14100mBot_S030	1.09933	NCBI	ADE58487.1	NA	NA	NA	KY883317	6.07e-14	86.1	ADE58487.1	Viruses;Riboviria;Orthornavirae;Kitrinoviricota;Alsuviricetes;Martellivirales;Bromoviridae;Ilarvirus
t14100mBot_S030RuonanNODE_451_length_1877_cov_3156.114595_g29_i786	1877	Hepe_Virga	Bromoviridae	t14100mBot_S030	1.56098	NCBI	ADE58487.1	NA	NA	NA	KY883317	6.07e-14	86.1	ADE58487.1	Viruses;Riboviria;Orthornavirae;Kitrinoviricota;Alsuviricetes;Martellivirales;Bromoviridae;Ilarvirus
t14100mBot_S030RuonanNODE_452_length_1877_cov_3156.113455_g29_i787	1877	Hepe_Virga	Bromoviridae	t14100mBot_S030	1	NCBI	ADE58487.1	NA	NA	NA	KY883317	6.07e-14	86.1	ADE58487.1	Viruses;Riboviria;Orthornavirae;Kitrinoviricota;Alsuviricetes;Martellivirales;Bromoviridae;Ilarvirus
t14100mBot_S030RuonanNODE_453_length_1877_cov_3156.112885_g29_i788	1877	Hepe_Virga	Bromoviridae	t14100mBot_S030	1.15583	NCBI	ADE58487.1	NA	NA	NA	KY883317	6.07e-14	86.1	ADE58487.1	Viruses;Riboviria;Orthornavirae;Kitrinoviricota;Alsuviricetes;Martellivirales;Bromoviridae;Ilarvirus
t14100mBot_S030RuonanNODE_454_length_1877_cov_3156.112315_g29_i789	1877	Hepe_Virga	Bromoviridae	t14100mBot_S030	1.08061	NCBI	ADE58487.1	NA	NA	NA	KY883317	6.07e-14	86.1	ADE58487.1	Viruses;Riboviria;Orthornavirae;Kitrinoviricota;Alsuviricetes;Martellivirales;Bromoviridae;Ilarvirus
t14100mBot_S030RuonanNODE_455_length_1877_cov_3156.111174_g29_i790	1877	Hepe_Virga	Bromoviridae	t14100mBot_S030	1.13755	NCBI	ADE58487.1	NA	NA	NA	KY883317	6.07e-14	86.1	ADE58487.1	Viruses;Riboviria;Orthornavirae;Kitrinoviricota;Alsuviricetes;Martellivirales;Bromoviridae;Ilarvirus
t14100mBot_S030RuonanNODE_456_length_1877_cov_3156.109464_g29_i791	1877	Hepe_Virga	Bromoviridae	t14100mBot_S030	1.15385	NCBI	ADE58487.1	NA	NA	NA	KY883317	6.07e-14	86.1	ADE58487.1	Viruses;Riboviria;Orthornavirae;Kitrinoviricota;Alsuviricetes;Martellivirales;Bromoviridae;Ilarvirus
t14100mBot_S030RuonanNODE_457_length_1877_cov_3156.109464_g29_i792	1877	Hepe_Virga	Bromoviridae	t14100mBot_S030	1	NCBI	ADE58487.1	NA	NA	NA	KY883317	6.07e-14	86.1	ADE58487.1	Viruses;Riboviria;Orthornavirae;Kitrinoviricota;Alsuviricetes;Martellivirales;Bromoviridae;Ilarvirus
t14100mBot_S030RuonanNODE_458_length_1877_cov_3156.108324_g29_i793	1877	Hepe_Virga	Bromoviridae	t14100mBot_S030	1.09053	NCBI	ADE58487.1	NA	NA	NA	KY883317	6.07e-14	86.1	ADE58487.1	Viruses;Riboviria;Orthornavirae;Kitrinoviricota;Alsuviricetes;Martellivirales;Bromoviridae;Ilarvirus
t14100mBot_S030RuonanNODE_459_length_1877_cov_3156.107754_g29_i794	1877	Hepe_Virga	Bromoviridae	t14100mBot_S030	1.69968	NCBI	ADE58487.1	NA	NA	NA	KY883317	6.07e-14	86.1	ADE58487.1	Viruses;Riboviria;Orthornavirae;Kitrinoviricota;Alsuviricetes;Martellivirales;Bromoviridae;Ilarvirus
t14100mBot_S030RuonanNODE_460_length_1877_cov_3156.107754_g29_i795	1877	Hepe_Virga	Bromoviridae	t14100mBot_S030	1.12671	NCBI	ADE58487.1	NA	NA	NA	KY883317	6.07e-14	86.1	ADE58487.1	Viruses;Riboviria;Orthornavirae;Kitrinoviricota;Alsuviricetes;Martellivirales;Bromoviridae;Ilarvirus
t14100mBot_S030RuonanNODE_461_length_1877_cov_3156.107754_g29_i796	1877	Hepe_Virga	Bromoviridae	t14100mBot_S030	1.18058	NCBI	ADE58487.1	NA	NA	NA	KY883317	6.07e-14	86.1	ADE58487.1	Viruses;Riboviria;Orthornavirae;Kitrinoviricota;Alsuviricetes;Martellivirales;Bromoviridae;Ilarvirus
t14100mBot_S030RuonanNODE_462_length_1877_cov_3156.107184_g29_i797	1877	Hepe_Virga	Bromoviridae	t14100mBot_S030	1	NCBI	ADE58487.1	NA	NA	NA	KY883317	6.07e-14	86.1	ADE58487.1	Viruses;Riboviria;Orthornavirae;Kitrinoviricota;Alsuviricetes;Martellivirales;Bromoviridae;Ilarvirus
t14100mBot_S030RuonanNODE_463_length_1877_cov_3156.107184_g29_i798	1877	Hepe_Virga	Bromoviridae	t14100mBot_S030	1.36702	NCBI	ADE58487.1	NA	NA	NA	KY883317	6.07e-14	86.1	ADE58487.1	Viruses;Riboviria;Orthornavirae;Kitrinoviricota;Alsuviricetes;Martellivirales;Bromoviridae;Ilarvirus
t14100mBot_S030RuonanNODE_464_length_1877_cov_3156.107184_g29_i799	1877	Hepe_Virga	Bromoviridae	t14100mBot_S030	1.58176	NCBI	ADE58487.1	NA	NA	NA	KY883317	6.07e-14	86.1	ADE58487.1	Viruses;Riboviria;Orthornavirae;Kitrinoviricota;Alsuviricetes;Martellivirales;Bromoviridae;Ilarvirus
t14100mBot_S030RuonanNODE_465_length_1877_cov_3156.106613_g29_i800	1877	Hepe_Virga	Bromoviridae	t14100mBot_S030	1.10459	NCBI	ADE58487.1	NA	NA	NA	KY883317	6.07e-14	86.1	ADE58487.1	Viruses;Riboviria;Orthornavirae;Kitrinoviricota;Alsuviricetes;Martellivirales;Bromoviridae;Ilarvirus
t14100mBot_S030RuonanNODE_466_length_1877_cov_3156.106613_g29_i801	1877	Hepe_Virga	Bromoviridae	t14100mBot_S030	1	NCBI	ADE58487.1	NA	NA	NA	KY883317	6.07e-14	86.1	ADE58487.1	Viruses;Riboviria;Orthornavirae;Kitrinoviricota;Alsuviricetes;Martellivirales;Bromoviridae;Ilarvirus
t14100mBot_S030RuonanNODE_467_length_1877_cov_3156.106043_g29_i802	1877	Hepe_Virga	Bromoviridae	t14100mBot_S030	1.07392	NCBI	ADE58487.1	NA	NA	NA	KY883317	6.07e-14	86.1	ADE58487.1	Viruses;Riboviria;Orthornavirae;Kitrinoviricota;Alsuviricetes;Martellivirales;Bromoviridae;Ilarvirus
t14100mBot_S030RuonanNODE_468_length_1877_cov_3156.106043_g29_i803	1877	Hepe_Virga	Bromoviridae	t14100mBot_S030	1.44622	NCBI	ADE58487.1	NA	NA	NA	KY883317	6.07e-14	86.1	ADE58487.1	Viruses;Riboviria;Orthornavirae;Kitrinoviricota;Alsuviricetes;Martellivirales;Bromoviridae;Ilarvirus
t14100mBot_S030RuonanNODE_469_length_1877_cov_3156.106043_g29_i804	1877	Hepe_Virga	Bromoviridae	t14100mBot_S030	1	NCBI	ADE58487.1	NA	NA	NA	KY883317	6.07e-14	86.1	ADE58487.1	Viruses;Riboviria;Orthornavirae;Kitrinoviricota;Alsuviricetes;Martellivirales;Bromoviridae;Ilarvirus
t14100mBot_S030RuonanNODE_470_length_1877_cov_3156.106043_g29_i805	1877	Hepe_Virga	Bromoviridae	t14100mBot_S030	1.1875	NCBI	ADE58487.1	NA	NA	NA	KY883317	6.07e-14	86.1	ADE58487.1	Viruses;Riboviria;Orthornavirae;Kitrinoviricota;Alsuviricetes;Martellivirales;Bromoviridae;Ilarvirus
t14100mBot_S030RuonanNODE_471_length_1877_cov_3156.106043_g29_i806	1877	Hepe_Virga	Bromoviridae	t14100mBot_S030	1.84894	NCBI	ADE58487.1	NA	NA	NA	KY883317	6.07e-14	86.1	ADE58487.1	Viruses;Riboviria;Orthornavirae;Kitrinoviricota;Alsuviricetes;Martellivirales;Bromoviridae;Ilarvirus
t14100mBot_S030RuonanNODE_472_length_1877_cov_3156.104903_g29_i807	1877	Hepe_Virga	Bromoviridae	t14100mBot_S030	1.38674	NCBI	ADE58487.1	NA	NA	NA	KY883317	6.07e-14	86.1	ADE58487.1	Viruses;Riboviria;Orthornavirae;Kitrinoviricota;Alsuviricetes;Martellivirales;Bromoviridae;Ilarvirus
t14100mBot_S030RuonanNODE_473_length_1877_cov_3156.103193_g29_i808	1877	Hepe_Virga	Bromoviridae	t14100mBot_S030	1.00529	NCBI	ADE58487.1	NA	NA	NA	KY883317	6.07e-14	86.1	ADE58487.1	Viruses;Riboviria;Orthornavirae;Kitrinoviricota;Alsuviricetes;Martellivirales;Bromoviridae;Ilarvirus
t14100mBot_S030RuonanNODE_474_length_1877_cov_3156.103193_g29_i809	1877	Hepe_Virga	Bromoviridae	t14100mBot_S030	1.15951	NCBI	ADE58487.1	NA	NA	NA	KY883317	6.07e-14	86.1	ADE58487.1	Viruses;Riboviria;Orthornavirae;Kitrinoviricota;Alsuviricetes;Martellivirales;Bromoviridae;Ilarvirus
t14100mBot_S030RuonanNODE_475_length_1877_cov_3156.102052_g29_i810	1877	Hepe_Virga	Bromoviridae	t14100mBot_S030	1.41745	NCBI	ADE58487.1	NA	NA	NA	KY883317	6.07e-14	86.1	ADE58487.1	Viruses;Riboviria;Orthornavirae;Kitrinoviricota;Alsuviricetes;Martellivirales;Bromoviridae;Ilarvirus
t14100mBot_S030RuonanNODE_476_length_1877_cov_3156.101482_g29_i811	1877	Hepe_Virga	Bromoviridae	t14100mBot_S030	1.10112	NCBI	ADE58487.1	NA	NA	NA	KY883317	6.07e-14	86.1	ADE58487.1	Viruses;Riboviria;Orthornavirae;Kitrinoviricota;Alsuviricetes;Martellivirales;Bromoviridae;Ilarvirus
t14100mBot_S030RuonanNODE_477_length_1877_cov_3156.100912_g29_i812	1877	Hepe_Virga	Bromoviridae	t14100mBot_S030	1	NCBI	ADE58487.1	NA	NA	NA	KY883317	6.07e-14	86.1	ADE58487.1	Viruses;Riboviria;Orthornavirae;Kitrinoviricota;Alsuviricetes;Martellivirales;Bromoviridae;Ilarvirus
t14100mBot_S030RuonanNODE_478_length_1877_cov_3156.100342_g29_i813	1877	Hepe_Virga	Bromoviridae	t14100mBot_S030	1	NCBI	ADE58487.1	NA	NA	NA	KY883317	6.07e-14	86.1	ADE58487.1	Viruses;Riboviria;Orthornavirae;Kitrinoviricota;Alsuviricetes;Martellivirales;Bromoviridae;Ilarvirus
t14100mBot_S030RuonanNODE_479_length_1877_cov_3156.100342_g29_i814	1877	Hepe_Virga	Bromoviridae	t14100mBot_S030	1.57774	NCBI	ADE58487.1	NA	NA	NA	KY883317	6.07e-14	86.1	ADE58487.1	Viruses;Riboviria;Orthornavirae;Kitrinoviricota;Alsuviricetes;Martellivirales;Bromoviridae;Ilarvirus
t14100mBot_S030RuonanNODE_480_length_1877_cov_3156.100342_g29_i815	1877	Hepe_Virga	Bromoviridae	t14100mBot_S030	1.00574	NCBI	ADE58487.1	NA	NA	NA	KY883317	6.07e-14	86.1	ADE58487.1	Viruses;Riboviria;Orthornavirae;Kitrinoviricota;Alsuviricetes;Martellivirales;Bromoviridae;Ilarvirus
t14100mBot_S030RuonanNODE_481_length_1877_cov_3156.099202_g29_i816	1877	Hepe_Virga	Bromoviridae	t14100mBot_S030	1	NCBI	ADE58487.1	NA	NA	NA	KY883317	6.07e-14	86.1	ADE58487.1	Viruses;Riboviria;Orthornavirae;Kitrinoviricota;Alsuviricetes;Martellivirales;Bromoviridae;Ilarvirus
t14100mBot_S030RuonanNODE_482_length_1877_cov_3156.099202_g29_i817	1877	Hepe_Virga	Bromoviridae	t14100mBot_S030	1	NCBI	ADE58487.1	NA	NA	NA	KY883317	6.07e-14	86.1	ADE58487.1	Viruses;Riboviria;Orthornavirae;Kitrinoviricota;Alsuviricetes;Martellivirales;Bromoviridae;Ilarvirus
t14100mBot_S030RuonanNODE_483_length_1877_cov_3156.098062_g29_i818	1877	Hepe_Virga	Bromoviridae	t14100mBot_S030	1.10649	NCBI	ADE58487.1	NA	NA	NA	KY883317	6.07e-14	86.1	ADE58487.1	Viruses;Riboviria;Orthornavirae;Kitrinoviricota;Alsuviricetes;Martellivirales;Bromoviridae;Ilarvirus
t14100mBot_S030RuonanNODE_484_length_1877_cov_3156.098062_g29_i819	1877	Hepe_Virga	Bromoviridae	t14100mBot_S030	1.72886	NCBI	ADE58487.1	NA	NA	NA	KY883317	6.07e-14	86.1	ADE58487.1	Viruses;Riboviria;Orthornavirae;Kitrinoviricota;Alsuviricetes;Martellivirales;Bromoviridae;Ilarvirus
t14100mBot_S030RuonanNODE_485_length_1877_cov_3156.097491_g29_i820	1877	Hepe_Virga	Bromoviridae	t14100mBot_S030	0	NCBI	ADE58487.1	NA	NA	NA	KY883317	6.07e-14	86.1	ADE58487.1	Viruses;Riboviria;Orthornavirae;Kitrinoviricota;Alsuviricetes;Martellivirales;Bromoviridae;Ilarvirus
t14100mBot_S030RuonanNODE_486_length_1877_cov_3156.097491_g29_i821	1877	Hepe_Virga	Bromoviridae	t14100mBot_S030	1	NCBI	ADE58487.1	NA	NA	NA	KY883317	6.07e-14	86.1	ADE58487.1	Viruses;Riboviria;Orthornavirae;Kitrinoviricota;Alsuviricetes;Martellivirales;Bromoviridae;Ilarvirus
t14100mBot_S030RuonanNODE_487_length_1877_cov_3156.097491_g29_i822	1877	Hepe_Virga	Bromoviridae	t14100mBot_S030	1.06338	NCBI	ADE58487.1	NA	NA	NA	KY883317	6.07e-14	86.1	ADE58487.1	Viruses;Riboviria;Orthornavirae;Kitrinoviricota;Alsuviricetes;Martellivirales;Bromoviridae;Ilarvirus
t14100mBot_S030RuonanNODE_488_length_1877_cov_3156.096351_g29_i823	1877	Hepe_Virga	Bromoviridae	t14100mBot_S030	1	NCBI	ADE58487.1	NA	NA	NA	KY883317	6.07e-14	86.1	ADE58487.1	Viruses;Riboviria;Orthornavirae;Kitrinoviricota;Alsuviricetes;Martellivirales;Bromoviridae;Ilarvirus
t14100mBot_S030RuonanNODE_489_length_1877_cov_3156.095781_g29_i824	1877	Hepe_Virga	Bromoviridae	t14100mBot_S030	2.22222	NCBI	ADE58487.1	NA	NA	NA	KY883317	6.07e-14	86.1	ADE58487.1	Viruses;Riboviria;Orthornavirae;Kitrinoviricota;Alsuviricetes;Martellivirales;Bromoviridae;Ilarvirus
t14100mBot_S030RuonanNODE_490_length_1877_cov_3156.094071_g29_i825	1877	Hepe_Virga	Bromoviridae	t14100mBot_S030	1.16722	NCBI	ADE58487.1	NA	NA	NA	KY883317	6.07e-14	86.1	ADE58487.1	Viruses;Riboviria;Orthornavirae;Kitrinoviricota;Alsuviricetes;Martellivirales;Bromoviridae;Ilarvirus
t14100mBot_S030RuonanNODE_491_length_1877_cov_3156.094071_g29_i826	1877	Hepe_Virga	Bromoviridae	t14100mBot_S030	1.3028	NCBI	ADE58487.1	NA	NA	NA	KY883317	6.07e-14	86.1	ADE58487.1	Viruses;Riboviria;Orthornavirae;Kitrinoviricota;Alsuviricetes;Martellivirales;Bromoviridae;Ilarvirus
t14100mBot_S030RuonanNODE_492_length_1877_cov_3156.094071_g29_i827	1877	Hepe_Virga	Bromoviridae	t14100mBot_S030	1.40919	NCBI	ADE58487.1	NA	NA	NA	KY883317	6.07e-14	86.1	ADE58487.1	Viruses;Riboviria;Orthornavirae;Kitrinoviricota;Alsuviricetes;Martellivirales;Bromoviridae;Ilarvirus
t14100mBot_S030RuonanNODE_493_length_1877_cov_3156.094071_g29_i828	1877	Hepe_Virga	Bromoviridae	t14100mBot_S030	1	NCBI	ADE58487.1	NA	NA	NA	KY883317	6.07e-14	86.1	ADE58487.1	Viruses;Riboviria;Orthornavirae;Kitrinoviricota;Alsuviricetes;Martellivirales;Bromoviridae;Ilarvirus
t14100mBot_S030RuonanNODE_494_length_1877_cov_3156.092360_g29_i829	1877	Hepe_Virga	Bromoviridae	t14100mBot_S030	1	NCBI	ADE58487.1	NA	NA	NA	KY883317	6.07e-14	86.1	ADE58487.1	Viruses;Riboviria;Orthornavirae;Kitrinoviricota;Alsuviricetes;Martellivirales;Bromoviridae;Ilarvirus
t14100mBot_S030RuonanNODE_495_length_1877_cov_3156.091790_g29_i830	1877	Hepe_Virga	Bromoviridae	t14100mBot_S030	1	NCBI	ADE58487.1	NA	NA	NA	KY883317	6.07e-14	86.1	ADE58487.1	Viruses;Riboviria;Orthornavirae;Kitrinoviricota;Alsuviricetes;Martellivirales;Bromoviridae;Ilarvirus
t14100mBot_S030RuonanNODE_496_length_1877_cov_3156.090650_g29_i831	1877	Hepe_Virga	Bromoviridae	t14100mBot_S030	1.54466	NCBI	ADE58487.1	NA	NA	NA	KY883317	6.07e-14	86.1	ADE58487.1	Viruses;Riboviria;Orthornavirae;Kitrinoviricota;Alsuviricetes;Martellivirales;Bromoviridae;Ilarvirus
t14100mBot_S030RuonanNODE_497_length_1877_cov_3156.090650_g29_i832	1877	Hepe_Virga	Bromoviridae	t14100mBot_S030	1.09745	NCBI	ADE58487.1	NA	NA	NA	KY883317	6.07e-14	86.1	ADE58487.1	Viruses;Riboviria;Orthornavirae;Kitrinoviricota;Alsuviricetes;Martellivirales;Bromoviridae;Ilarvirus
t14100mBot_S030RuonanNODE_498_length_1877_cov_3156.089510_g29_i833	1877	Hepe_Virga	Bromoviridae	t14100mBot_S030	1	NCBI	ADE58487.1	NA	NA	NA	KY883317	6.07e-14	86.1	ADE58487.1	Viruses;Riboviria;Orthornavirae;Kitrinoviricota;Alsuviricetes;Martellivirales;Bromoviridae;Ilarvirus
t14100mBot_S030RuonanNODE_499_length_1877_cov_3156.088940_g29_i834	1877	Hepe_Virga	Bromoviridae	t14100mBot_S030	1	NCBI	ADE58487.1	NA	NA	NA	KY883317	6.07e-14	86.1	ADE58487.1	Viruses;Riboviria;Orthornavirae;Kitrinoviricota;Alsuviricetes;Martellivirales;Bromoviridae;Ilarvirus
t14100mBot_S030RuonanNODE_500_length_1877_cov_3156.088369_g29_i835	1877	Hepe_Virga	Bromoviridae	t14100mBot_S030	1.49386	NCBI	ADE58487.1	NA	NA	NA	KY883317	6.07e-14	86.1	ADE58487.1	Viruses;Riboviria;Orthornavirae;Kitrinoviricota;Alsuviricetes;Martellivirales;Bromoviridae;Ilarvirus
t14100mBot_S030RuonanNODE_501_length_1877_cov_3156.088369_g29_i836	1877	Hepe_Virga	Bromoviridae	t14100mBot_S030	1.1866	NCBI	ADE58487.1	NA	NA	NA	KY883317	6.07e-14	86.1	ADE58487.1	Viruses;Riboviria;Orthornavirae;Kitrinoviricota;Alsuviricetes;Martellivirales;Bromoviridae;Ilarvirus
t14100mBot_S030RuonanNODE_502_length_1877_cov_3156.088369_g29_i837	1877	Hepe_Virga	Bromoviridae	t14100mBot_S030	1.88582	NCBI	ADE58487.1	NA	NA	NA	KY883317	6.07e-14	86.1	ADE58487.1	Viruses;Riboviria;Orthornavirae;Kitrinoviricota;Alsuviricetes;Martellivirales;Bromoviridae;Ilarvirus
t14100mBot_S030RuonanNODE_503_length_1877_cov_3156.088369_g29_i838	1877	Hepe_Virga	Bromoviridae	t14100mBot_S030	1.38208	NCBI	ADE58487.1	NA	NA	NA	KY883317	6.07e-14	86.1	ADE58487.1	Viruses;Riboviria;Orthornavirae;Kitrinoviricota;Alsuviricetes;Martellivirales;Bromoviridae;Ilarvirus
t14100mBot_S030RuonanNODE_504_length_1877_cov_3156.087799_g29_i839	1877	Hepe_Virga	Bromoviridae	t14100mBot_S030	1	NCBI	ADE58487.1	NA	NA	NA	KY883317	6.07e-14	86.1	ADE58487.1	Viruses;Riboviria;Orthornavirae;Kitrinoviricota;Alsuviricetes;Martellivirales;Bromoviridae;Ilarvirus
t14100mBot_S030RuonanNODE_505_length_1877_cov_3156.087799_g29_i840	1877	Hepe_Virga	Bromoviridae	t14100mBot_S030	1.21429	NCBI	ADE58487.1	NA	NA	NA	KY883317	6.07e-14	86.1	ADE58487.1	Viruses;Riboviria;Orthornavirae;Kitrinoviricota;Alsuviricetes;Martellivirales;Bromoviridae;Ilarvirus
t14100mBot_S030RuonanNODE_506_length_1877_cov_3156.087799_g29_i841	1877	Hepe_Virga	Bromoviridae	t14100mBot_S030	1.6494	NCBI	ADE58487.1	NA	NA	NA	KY883317	6.07e-14	86.1	ADE58487.1	Viruses;Riboviria;Orthornavirae;Kitrinoviricota;Alsuviricetes;Martellivirales;Bromoviridae;Ilarvirus
t14100mBot_S030RuonanNODE_507_length_1877_cov_3156.087799_g29_i842	1877	Hepe_Virga	Bromoviridae	t14100mBot_S030	1.20139	NCBI	ADE58487.1	NA	NA	NA	KY883317	6.07e-14	86.1	ADE58487.1	Viruses;Riboviria;Orthornavirae;Kitrinoviricota;Alsuviricetes;Martellivirales;Bromoviridae;Ilarvirus
t14100mBot_S030RuonanNODE_508_length_1877_cov_3156.087799_g29_i843	1877	Hepe_Virga	Bromoviridae	t14100mBot_S030	1.11326	NCBI	ADE58487.1	NA	NA	NA	KY883317	6.07e-14	86.1	ADE58487.1	Viruses;Riboviria;Orthornavirae;Kitrinoviricota;Alsuviricetes;Martellivirales;Bromoviridae;Ilarvirus
t14100mBot_S030RuonanNODE_509_length_1877_cov_3156.084949_g29_i844	1877	Hepe_Virga	Bromoviridae	t14100mBot_S030	1.0156	NCBI	ADE58487.1	NA	NA	NA	KY883317	6.07e-14	86.1	ADE58487.1	Viruses;Riboviria;Orthornavirae;Kitrinoviricota;Alsuviricetes;Martellivirales;Bromoviridae;Ilarvirus
t14100mBot_S030RuonanNODE_510_length_1877_cov_3156.084949_g29_i845	1877	Hepe_Virga	Bromoviridae	t14100mBot_S030	1	NCBI	ADE58487.1	NA	NA	NA	KY883317	6.07e-14	86.1	ADE58487.1	Viruses;Riboviria;Orthornavirae;Kitrinoviricota;Alsuviricetes;Martellivirales;Bromoviridae;Ilarvirus
t14100mBot_S030RuonanNODE_511_length_1877_cov_3156.084949_g29_i846	1877	Hepe_Virga	Bromoviridae	t14100mBot_S030	1	NCBI	ADE58487.1	NA	NA	NA	KY883317	6.07e-14	86.1	ADE58487.1	Viruses;Riboviria;Orthornavirae;Kitrinoviricota;Alsuviricetes;Martellivirales;Bromoviridae;Ilarvirus
t14100mBot_S030RuonanNODE_512_length_1877_cov_3156.084949_g29_i847	1877	Hepe_Virga	Bromoviridae	t14100mBot_S030	1.27654	NCBI	ADE58487.1	NA	NA	NA	KY883317	6.07e-14	86.1	ADE58487.1	Viruses;Riboviria;Orthornavirae;Kitrinoviricota;Alsuviricetes;Martellivirales;Bromoviridae;Ilarvirus
t14100mBot_S030RuonanNODE_513_length_1877_cov_3156.084949_g29_i848	1877	Hepe_Virga	Bromoviridae	t14100mBot_S030	1.54967	NCBI	ADE58487.1	NA	NA	NA	KY883317	6.07e-14	86.1	ADE58487.1	Viruses;Riboviria;Orthornavirae;Kitrinoviricota;Alsuviricetes;Martellivirales;Bromoviridae;Ilarvirus
t14100mBot_S030RuonanNODE_514_length_1877_cov_3156.084949_g29_i849	1877	Hepe_Virga	Bromoviridae	t14100mBot_S030	1.52825	NCBI	ADE58487.1	NA	NA	NA	KY883317	6.07e-14	86.1	ADE58487.1	Viruses;Riboviria;Orthornavirae;Kitrinoviricota;Alsuviricetes;Martellivirales;Bromoviridae;Ilarvirus
t14100mBot_S030RuonanNODE_515_length_1877_cov_3156.084379_g29_i850	1877	Hepe_Virga	Bromoviridae	t14100mBot_S030	1.37847	NCBI	ADE58487.1	NA	NA	NA	KY883317	6.07e-14	86.1	ADE58487.1	Viruses;Riboviria;Orthornavirae;Kitrinoviricota;Alsuviricetes;Martellivirales;Bromoviridae;Ilarvirus
t14100mBot_S030RuonanNODE_516_length_1877_cov_3156.084379_g29_i851	1877	Hepe_Virga	Bromoviridae	t14100mBot_S030	1.79904	NCBI	ADE58487.1	NA	NA	NA	KY883317	6.07e-14	86.1	ADE58487.1	Viruses;Riboviria;Orthornavirae;Kitrinoviricota;Alsuviricetes;Martellivirales;Bromoviridae;Ilarvirus
t14100mBot_S030RuonanNODE_517_length_1877_cov_3156.084379_g29_i852	1877	Hepe_Virga	Bromoviridae	t14100mBot_S030	0.998099	NCBI	ADE58487.1	NA	NA	NA	KY883317	6.07e-14	86.1	ADE58487.1	Viruses;Riboviria;Orthornavirae;Kitrinoviricota;Alsuviricetes;Martellivirales;Bromoviridae;Ilarvirus
t14100mBot_S030RuonanNODE_518_length_1877_cov_3156.082668_g29_i853	1877	Hepe_Virga	Bromoviridae	t14100mBot_S030	3.67681	NCBI	ADE58487.1	NA	NA	NA	KY883317	6.07e-14	86.1	ADE58487.1	Viruses;Riboviria;Orthornavirae;Kitrinoviricota;Alsuviricetes;Martellivirales;Bromoviridae;Ilarvirus
t14100mBot_S030RuonanNODE_519_length_1877_cov_3156.081528_g29_i854	1877	Hepe_Virga	Bromoviridae	t14100mBot_S030	1.49472	NCBI	ADE58487.1	NA	NA	NA	KY883317	6.07e-14	86.1	ADE58487.1	Viruses;Riboviria;Orthornavirae;Kitrinoviricota;Alsuviricetes;Martellivirales;Bromoviridae;Ilarvirus
t14100mBot_S030RuonanNODE_520_length_1877_cov_3156.081528_g29_i855	1877	Hepe_Virga	Bromoviridae	t14100mBot_S030	1.20276	NCBI	ADE58487.1	NA	NA	NA	KY883317	6.07e-14	86.1	ADE58487.1	Viruses;Riboviria;Orthornavirae;Kitrinoviricota;Alsuviricetes;Martellivirales;Bromoviridae;Ilarvirus
t14100mBot_S030RuonanNODE_521_length_1877_cov_3156.080388_g29_i856	1877	Hepe_Virga	Bromoviridae	t14100mBot_S030	5.20205	NCBI	ADE58487.1	NA	NA	NA	KY883317	6.07e-14	86.1	ADE58487.1	Viruses;Riboviria;Orthornavirae;Kitrinoviricota;Alsuviricetes;Martellivirales;Bromoviridae;Ilarvirus
t14100mBot_S030RuonanNODE_522_length_1877_cov_3156.076397_g29_i857	1877	Hepe_Virga	Bromoviridae	t14100mBot_S030	1.38071	NCBI	ADE58487.1	NA	NA	NA	KY883317	6.07e-14	86.1	ADE58487.1	Viruses;Riboviria;Orthornavirae;Kitrinoviricota;Alsuviricetes;Martellivirales;Bromoviridae;Ilarvirus
t14100mBot_S030RuonanNODE_523_length_1877_cov_3156.076397_g29_i858	1877	Hepe_Virga	Bromoviridae	t14100mBot_S030	13.1787	NCBI	ADE58487.1	NA	NA	NA	KY883317	6.07e-14	86.1	ADE58487.1	Viruses;Riboviria;Orthornavirae;Kitrinoviricota;Alsuviricetes;Martellivirales;Bromoviridae;Ilarvirus
t14100mBot_S030RuonanNODE_524_length_1877_cov_3156.076397_g29_i859	1877	Hepe_Virga	Bromoviridae	t14100mBot_S030	0	NCBI	ADE58487.1	NA	NA	NA	KY883317	6.07e-14	86.1	ADE58487.1	Viruses;Riboviria;Orthornavirae;Kitrinoviricota;Alsuviricetes;Martellivirales;Bromoviridae;Ilarvirus
t14100mBot_S030RuonanNODE_525_length_1877_cov_3156.076397_g29_i860	1877	Hepe_Virga	Bromoviridae	t14100mBot_S030	1	NCBI	ADE58487.1	NA	NA	NA	KY883317	6.07e-14	86.1	ADE58487.1	Viruses;Riboviria;Orthornavirae;Kitrinoviricota;Alsuviricetes;Martellivirales;Bromoviridae;Ilarvirus
t14100mBot_S030RuonanNODE_526_length_1877_cov_3156.074686_g29_i861	1877	Hepe_Virga	Bromoviridae	t14100mBot_S030	1.2636	NCBI	ADE58487.1	NA	NA	NA	KY883317	6.07e-14	86.1	ADE58487.1	Viruses;Riboviria;Orthornavirae;Kitrinoviricota;Alsuviricetes;Martellivirales;Bromoviridae;Ilarvirus
t14100mBot_S030RuonanNODE_527_length_1877_cov_3156.074116_g29_i862	1877	Hepe_Virga	Bromoviridae	t14100mBot_S030	3.88269	NCBI	ADE58487.1	NA	NA	NA	KY883317	6.07e-14	86.1	ADE58487.1	Viruses;Riboviria;Orthornavirae;Kitrinoviricota;Alsuviricetes;Martellivirales;Bromoviridae;Ilarvirus
t14100mBot_S030RuonanNODE_528_length_1877_cov_3156.074116_g29_i863	1877	Hepe_Virga	Bromoviridae	t14100mBot_S030	1.15613	NCBI	ADE58487.1	NA	NA	NA	KY883317	6.07e-14	86.1	ADE58487.1	Viruses;Riboviria;Orthornavirae;Kitrinoviricota;Alsuviricetes;Martellivirales;Bromoviridae;Ilarvirus
t14100mBot_S030RuonanNODE_529_length_1877_cov_3156.072976_g29_i864	1877	Hepe_Virga	Bromoviridae	t14100mBot_S030	1.24675	NCBI	ADE58487.1	NA	NA	NA	KY883317	6.07e-14	86.1	ADE58487.1	Viruses;Riboviria;Orthornavirae;Kitrinoviricota;Alsuviricetes;Martellivirales;Bromoviridae;Ilarvirus
t14100mBot_S030RuonanNODE_530_length_1877_cov_3156.072976_g29_i865	1877	Hepe_Virga	Bromoviridae	t14100mBot_S030	1.50769	NCBI	ADE58487.1	NA	NA	NA	KY883317	6.07e-14	86.1	ADE58487.1	Viruses;Riboviria;Orthornavirae;Kitrinoviricota;Alsuviricetes;Martellivirales;Bromoviridae;Ilarvirus
t14100mBot_S030RuonanNODE_531_length_1877_cov_3156.072976_g29_i866	1877	Hepe_Virga	Bromoviridae	t14100mBot_S030	1.38018	NCBI	ADE58487.1	NA	NA	NA	KY883317	6.07e-14	86.1	ADE58487.1	Viruses;Riboviria;Orthornavirae;Kitrinoviricota;Alsuviricetes;Martellivirales;Bromoviridae;Ilarvirus
t14100mBot_S030RuonanNODE_532_length_1877_cov_3156.072406_g29_i867	1877	Hepe_Virga	Bromoviridae	t14100mBot_S030	1	NCBI	ADE58487.1	NA	NA	NA	KY883317	6.07e-14	86.1	ADE58487.1	Viruses;Riboviria;Orthornavirae;Kitrinoviricota;Alsuviricetes;Martellivirales;Bromoviridae;Ilarvirus
t14100mBot_S030RuonanNODE_533_length_1877_cov_3156.071836_g29_i868	1877	Hepe_Virga	Bromoviridae	t14100mBot_S030	1	NCBI	ADE58487.1	NA	NA	NA	KY883317	6.07e-14	86.1	ADE58487.1	Viruses;Riboviria;Orthornavirae;Kitrinoviricota;Alsuviricetes;Martellivirales;Bromoviridae;Ilarvirus
t14100mBot_S030RuonanNODE_534_length_1877_cov_3156.071266_g29_i869	1877	Hepe_Virga	Bromoviridae	t14100mBot_S030	1.17982	NCBI	ADE58487.1	NA	NA	NA	KY883317	6.07e-14	86.1	ADE58487.1	Viruses;Riboviria;Orthornavirae;Kitrinoviricota;Alsuviricetes;Martellivirales;Bromoviridae;Ilarvirus
t14100mBot_S030RuonanNODE_535_length_1877_cov_3156.071266_g29_i870	1877	Hepe_Virga	Bromoviridae	t14100mBot_S030	1.28164	NCBI	ADE58487.1	NA	NA	NA	KY883317	6.07e-14	86.1	ADE58487.1	Viruses;Riboviria;Orthornavirae;Kitrinoviricota;Alsuviricetes;Martellivirales;Bromoviridae;Ilarvirus
t14100mBot_S030RuonanNODE_536_length_1877_cov_3156.071266_g29_i871	1877	Hepe_Virga	Bromoviridae	t14100mBot_S030	1.27835	NCBI	ADE58487.1	NA	NA	NA	KY883317	6.07e-14	86.1	ADE58487.1	Viruses;Riboviria;Orthornavirae;Kitrinoviricota;Alsuviricetes;Martellivirales;Bromoviridae;Ilarvirus
t14100mBot_S030RuonanNODE_537_length_1877_cov_3156.070125_g29_i872	1877	Hepe_Virga	Bromoviridae	t14100mBot_S030	1	NCBI	ADE58487.1	NA	NA	NA	KY883317	6.07e-14	86.1	ADE58487.1	Viruses;Riboviria;Orthornavirae;Kitrinoviricota;Alsuviricetes;Martellivirales;Bromoviridae;Ilarvirus
t14100mBot_S030RuonanNODE_538_length_1877_cov_3156.070125_g29_i873	1877	Hepe_Virga	Bromoviridae	t14100mBot_S030	1	NCBI	ADE58487.1	NA	NA	NA	KY883317	6.07e-14	86.1	ADE58487.1	Viruses;Riboviria;Orthornavirae;Kitrinoviricota;Alsuviricetes;Martellivirales;Bromoviridae;Ilarvirus
t14100mBot_S030RuonanNODE_539_length_1877_cov_3156.070125_g29_i874	1877	Hepe_Virga	Bromoviridae	t14100mBot_S030	3.78311	NCBI	ADE58487.1	NA	NA	NA	KY883317	6.07e-14	86.1	ADE58487.1	Viruses;Riboviria;Orthornavirae;Kitrinoviricota;Alsuviricetes;Martellivirales;Bromoviridae;Ilarvirus
t14100mBot_S030RuonanNODE_540_length_1877_cov_3156.069555_g29_i875	1877	Hepe_Virga	Bromoviridae	t14100mBot_S030	5.78444	NCBI	ADE58487.1	NA	NA	NA	KY883317	6.07e-14	86.1	ADE58487.1	Viruses;Riboviria;Orthornavirae;Kitrinoviricota;Alsuviricetes;Martellivirales;Bromoviridae;Ilarvirus
t14100mBot_S030RuonanNODE_541_length_1877_cov_3156.069555_g29_i876	1877	Hepe_Virga	Bromoviridae	t14100mBot_S030	1.54701	NCBI	ADE58487.1	NA	NA	NA	KY883317	6.07e-14	86.1	ADE58487.1	Viruses;Riboviria;Orthornavirae;Kitrinoviricota;Alsuviricetes;Martellivirales;Bromoviridae;Ilarvirus
t14100mBot_S030RuonanNODE_542_length_1877_cov_3156.068415_g29_i877	1877	Hepe_Virga	Bromoviridae	t14100mBot_S030	1.16907	NCBI	ADE58487.1	NA	NA	NA	KY883317	6.07e-14	86.1	ADE58487.1	Viruses;Riboviria;Orthornavirae;Kitrinoviricota;Alsuviricetes;Martellivirales;Bromoviridae;Ilarvirus
t14100mBot_S030RuonanNODE_543_length_1877_cov_3156.068415_g29_i878	1877	Hepe_Virga	Bromoviridae	t14100mBot_S030	4.5336	NCBI	ADE58487.1	NA	NA	NA	KY883317	6.07e-14	86.1	ADE58487.1	Viruses;Riboviria;Orthornavirae;Kitrinoviricota;Alsuviricetes;Martellivirales;Bromoviridae;Ilarvirus
t14100mBot_S030RuonanNODE_544_length_1877_cov_3156.067845_g29_i879	1877	Hepe_Virga	Bromoviridae	t14100mBot_S030	1.81654	NCBI	ADE58487.1	NA	NA	NA	KY883317	6.07e-14	86.1	ADE58487.1	Viruses;Riboviria;Orthornavirae;Kitrinoviricota;Alsuviricetes;Martellivirales;Bromoviridae;Ilarvirus
t14100mBot_S030RuonanNODE_545_length_1877_cov_3156.067275_g29_i880	1877	Hepe_Virga	Bromoviridae	t14100mBot_S030	1.5105	NCBI	ADE58487.1	NA	NA	NA	KY883317	6.07e-14	86.1	ADE58487.1	Viruses;Riboviria;Orthornavirae;Kitrinoviricota;Alsuviricetes;Martellivirales;Bromoviridae;Ilarvirus
t14100mBot_S030RuonanNODE_546_length_1877_cov_3156.066705_g29_i881	1877	Hepe_Virga	Bromoviridae	t14100mBot_S030	1	NCBI	ADE58487.1	NA	NA	NA	KY883317	6.07e-14	86.1	ADE58487.1	Viruses;Riboviria;Orthornavirae;Kitrinoviricota;Alsuviricetes;Martellivirales;Bromoviridae;Ilarvirus
t14100mBot_S030RuonanNODE_547_length_1877_cov_3156.066135_g29_i882	1877	Hepe_Virga	Bromoviridae	t14100mBot_S030	1.64487	NCBI	ADE58487.1	NA	NA	NA	KY883317	6.07e-14	86.1	ADE58487.1	Viruses;Riboviria;Orthornavirae;Kitrinoviricota;Alsuviricetes;Martellivirales;Bromoviridae;Ilarvirus
t14100mBot_S030RuonanNODE_548_length_1877_cov_3156.066135_g29_i883	1877	Hepe_Virga	Bromoviridae	t14100mBot_S030	458.612	NCBI	ADE58487.1	NA	NA	NA	KY883317	6.07e-14	86.1	ADE58487.1	Viruses;Riboviria;Orthornavirae;Kitrinoviricota;Alsuviricetes;Martellivirales;Bromoviridae;Ilarvirus
t14100mBot_S030RuonanNODE_549_length_1877_cov_3156.065564_g29_i884	1877	Hepe_Virga	Bromoviridae	t14100mBot_S030	3.07843	NCBI	ADE58487.1	NA	NA	NA	KY883317	6.07e-14	86.1	ADE58487.1	Viruses;Riboviria;Orthornavirae;Kitrinoviricota;Alsuviricetes;Martellivirales;Bromoviridae;Ilarvirus
t14100mBot_S030RuonanNODE_550_length_1877_cov_3156.064994_g29_i885	1877	Hepe_Virga	Bromoviridae	t14100mBot_S030	3.09389	NCBI	ADE58487.1	NA	NA	NA	KY883317	6.07e-14	86.1	ADE58487.1	Viruses;Riboviria;Orthornavirae;Kitrinoviricota;Alsuviricetes;Martellivirales;Bromoviridae;Ilarvirus
t14100mBot_S030RuonanNODE_551_length_1877_cov_3156.064424_g29_i886	1877	Hepe_Virga	Bromoviridae	t14100mBot_S030	5.25931	NCBI	ADE58487.1	NA	NA	NA	KY883317	6.07e-14	86.1	ADE58487.1	Viruses;Riboviria;Orthornavirae;Kitrinoviricota;Alsuviricetes;Martellivirales;Bromoviridae;Ilarvirus
t14100mBot_S030RuonanNODE_552_length_1877_cov_3156.062714_g29_i887	1877	Hepe_Virga	Bromoviridae	t14100mBot_S030	0.998141	NCBI	ADE58487.1	NA	NA	NA	KY883317	6.07e-14	86.1	ADE58487.1	Viruses;Riboviria;Orthornavirae;Kitrinoviricota;Alsuviricetes;Martellivirales;Bromoviridae;Ilarvirus
t14100mBot_S030RuonanNODE_553_length_1877_cov_3156.062144_g29_i888	1877	Hepe_Virga	Bromoviridae	t14100mBot_S030	1	NCBI	ADE58487.1	NA	NA	NA	KY883317	6.07e-14	86.1	ADE58487.1	Viruses;Riboviria;Orthornavirae;Kitrinoviricota;Alsuviricetes;Martellivirales;Bromoviridae;Ilarvirus
t14100mBot_S030RuonanNODE_554_length_1877_cov_3156.062144_g29_i889	1877	Hepe_Virga	Bromoviridae	t14100mBot_S030	1.40556	NCBI	ADE58487.1	NA	NA	NA	KY883317	6.07e-14	86.1	ADE58487.1	Viruses;Riboviria;Orthornavirae;Kitrinoviricota;Alsuviricetes;Martellivirales;Bromoviridae;Ilarvirus
t14100mBot_S030RuonanNODE_555_length_1877_cov_3156.061003_g29_i890	1877	Hepe_Virga	Bromoviridae	t14100mBot_S030	1.49265	NCBI	ADE58487.1	NA	NA	NA	KY883317	6.07e-14	86.1	ADE58487.1	Viruses;Riboviria;Orthornavirae;Kitrinoviricota;Alsuviricetes;Martellivirales;Bromoviridae;Ilarvirus
t14100mBot_S030RuonanNODE_556_length_1877_cov_3156.059293_g29_i891	1877	Hepe_Virga	Bromoviridae	t14100mBot_S030	2.63485	NCBI	ADE58487.1	NA	NA	NA	KY883317	6.07e-14	86.1	ADE58487.1	Viruses;Riboviria;Orthornavirae;Kitrinoviricota;Alsuviricetes;Martellivirales;Bromoviridae;Ilarvirus
t14100mBot_S030RuonanNODE_557_length_1877_cov_3156.055872_g29_i892	1877	Hepe_Virga	Bromoviridae	t14100mBot_S030	3.2011	NCBI	ADE58487.1	NA	NA	NA	KY883317	6.07e-14	86.1	ADE58487.1	Viruses;Riboviria;Orthornavirae;Kitrinoviricota;Alsuviricetes;Martellivirales;Bromoviridae;Ilarvirus
t14100mBot_S030RuonanNODE_558_length_1877_cov_3156.055302_g29_i893	1877	Hepe_Virga	Bromoviridae	t14100mBot_S030	1.66728	NCBI	ADE58487.1	NA	NA	NA	KY883317	6.07e-14	86.1	ADE58487.1	Viruses;Riboviria;Orthornavirae;Kitrinoviricota;Alsuviricetes;Martellivirales;Bromoviridae;Ilarvirus
t14100mBot_S030RuonanNODE_559_length_1877_cov_3156.054162_g29_i894	1877	Hepe_Virga	Bromoviridae	t14100mBot_S030	1.92099	NCBI	ADE58487.1	NA	NA	NA	KY883317	6.07e-14	86.1	ADE58487.1	Viruses;Riboviria;Orthornavirae;Kitrinoviricota;Alsuviricetes;Martellivirales;Bromoviridae;Ilarvirus
t14100mBot_S030RuonanNODE_560_length_1877_cov_3156.052452_g29_i895	1877	Hepe_Virga	Bromoviridae	t14100mBot_S030	1	NCBI	ADE58487.1	NA	NA	NA	KY883317	6.07e-14	86.1	ADE58487.1	Viruses;Riboviria;Orthornavirae;Kitrinoviricota;Alsuviricetes;Martellivirales;Bromoviridae;Ilarvirus
t14100mBot_S030RuonanNODE_561_length_1876_cov_3159.968625_g29_i896	1876	Hepe_Virga	Bromoviridae	t14100mBot_S030	1.46918	NCBI	ADE58487.1	NA	NA	NA	KY883317	6.06e-14	86.1	ADE58487.1	Viruses;Riboviria;Orthornavirae;Kitrinoviricota;Alsuviricetes;Martellivirales;Bromoviridae;Ilarvirus
t14100mBot_S030RuonanNODE_562_length_1876_cov_3157.923560_g29_i897	1876	Hepe_Virga	Bromoviridae	t14100mBot_S030	1.82407	NCBI	ADE58487.1	NA	NA	NA	KY883317	6.06e-14	86.1	ADE58487.1	Viruses;Riboviria;Orthornavirae;Kitrinoviricota;Alsuviricetes;Martellivirales;Bromoviridae;Ilarvirus
t14100mBot_S030RuonanNODE_563_length_1876_cov_3157.922989_g29_i898	1876	Hepe_Virga	Bromoviridae	t14100mBot_S030	1	NCBI	ADE58487.1	NA	NA	NA	KY883317	6.06e-14	86.1	ADE58487.1	Viruses;Riboviria;Orthornavirae;Kitrinoviricota;Alsuviricetes;Martellivirales;Bromoviridae;Ilarvirus
t14100mBot_S030RuonanNODE_564_length_1876_cov_3157.907587_g29_i899	1876	Hepe_Virga	Bromoviridae	t14100mBot_S030	1.08463	NCBI	ADE58487.1	NA	NA	NA	KY883317	6.06e-14	86.1	ADE58487.1	Viruses;Riboviria;Orthornavirae;Kitrinoviricota;Alsuviricetes;Martellivirales;Bromoviridae;Ilarvirus
t14100mBot_S030RuonanNODE_565_length_1876_cov_3157.904735_g29_i900	1876	Hepe_Virga	Bromoviridae	t14100mBot_S030	1.51781	NCBI	ADE58487.1	NA	NA	NA	KY883317	6.06e-14	86.1	ADE58487.1	Viruses;Riboviria;Orthornavirae;Kitrinoviricota;Alsuviricetes;Martellivirales;Bromoviridae;Ilarvirus
t14100mBot_S030RuonanNODE_566_length_1876_cov_3157.904735_g29_i901	1876	Hepe_Virga	Bromoviridae	t14100mBot_S030	1.45758	NCBI	ADE58487.1	NA	NA	NA	KY883317	6.06e-14	86.1	ADE58487.1	Viruses;Riboviria;Orthornavirae;Kitrinoviricota;Alsuviricetes;Martellivirales;Bromoviridae;Ilarvirus
t14100mBot_S030RuonanNODE_567_length_1876_cov_3157.901312_g29_i902	1876	Hepe_Virga	Bromoviridae	t14100mBot_S030	1	NCBI	ADE58487.1	NA	NA	NA	KY883317	6.06e-14	86.1	ADE58487.1	Viruses;Riboviria;Orthornavirae;Kitrinoviricota;Alsuviricetes;Martellivirales;Bromoviridae;Ilarvirus
t14100mBot_S030RuonanNODE_568_length_1876_cov_3157.899030_g29_i903	1876	Hepe_Virga	Bromoviridae	t14100mBot_S030	1.31013	NCBI	ADE58487.1	NA	NA	NA	KY883317	6.06e-14	86.1	ADE58487.1	Viruses;Riboviria;Orthornavirae;Kitrinoviricota;Alsuviricetes;Martellivirales;Bromoviridae;Ilarvirus
t14100mBot_S030RuonanNODE_569_length_1876_cov_3157.896178_g29_i904	1876	Hepe_Virga	Bromoviridae	t14100mBot_S030	1.87003	NCBI	ADE58487.1	NA	NA	NA	KY883317	6.06e-14	86.1	ADE58487.1	Viruses;Riboviria;Orthornavirae;Kitrinoviricota;Alsuviricetes;Martellivirales;Bromoviridae;Ilarvirus
t14100mBot_S030RuonanNODE_570_length_1876_cov_3157.893896_g29_i905	1876	Hepe_Virga	Bromoviridae	t14100mBot_S030	1.09178	NCBI	ADE58487.1	NA	NA	NA	KY883317	6.06e-14	86.1	ADE58487.1	Viruses;Riboviria;Orthornavirae;Kitrinoviricota;Alsuviricetes;Martellivirales;Bromoviridae;Ilarvirus
t14100mBot_S030RuonanNODE_571_length_1876_cov_3157.892185_g29_i906	1876	Hepe_Virga	Bromoviridae	t14100mBot_S030	2.07179	NCBI	ADE58487.1	NA	NA	NA	KY883317	6.06e-14	86.1	ADE58487.1	Viruses;Riboviria;Orthornavirae;Kitrinoviricota;Alsuviricetes;Martellivirales;Bromoviridae;Ilarvirus
t14100mBot_S030RuonanNODE_572_length_1876_cov_3157.888192_g29_i907	1876	Hepe_Virga	Bromoviridae	t14100mBot_S030	1.38756	NCBI	ADE58487.1	NA	NA	NA	KY883317	6.06e-14	86.1	ADE58487.1	Viruses;Riboviria;Orthornavirae;Kitrinoviricota;Alsuviricetes;Martellivirales;Bromoviridae;Ilarvirus
t14100mBot_S030RuonanNODE_573_length_1876_cov_3157.885339_g29_i908	1876	Hepe_Virga	Bromoviridae	t14100mBot_S030	0	NCBI	ADE58487.1	NA	NA	NA	KY883317	6.06e-14	86.1	ADE58487.1	Viruses;Riboviria;Orthornavirae;Kitrinoviricota;Alsuviricetes;Martellivirales;Bromoviridae;Ilarvirus
t14100mBot_S030RuonanNODE_574_length_1876_cov_3157.884769_g29_i909	1876	Hepe_Virga	Bromoviridae	t14100mBot_S030	1	NCBI	ADE58487.1	NA	NA	NA	KY883317	6.06e-14	86.1	ADE58487.1	Viruses;Riboviria;Orthornavirae;Kitrinoviricota;Alsuviricetes;Martellivirales;Bromoviridae;Ilarvirus
t14100mBot_S030RuonanNODE_575_length_1876_cov_3157.880776_g29_i910	1876	Hepe_Virga	Bromoviridae	t14100mBot_S030	1.32075	NCBI	ADE58487.1	NA	NA	NA	KY883317	6.06e-14	86.1	ADE58487.1	Viruses;Riboviria;Orthornavirae;Kitrinoviricota;Alsuviricetes;Martellivirales;Bromoviridae;Ilarvirus
t14100mBot_S030RuonanNODE_576_length_1876_cov_3157.879635_g29_i911	1876	Hepe_Virga	Bromoviridae	t14100mBot_S030	1.08833	NCBI	ADE58487.1	NA	NA	NA	KY883317	6.06e-14	86.1	ADE58487.1	Viruses;Riboviria;Orthornavirae;Kitrinoviricota;Alsuviricetes;Martellivirales;Bromoviridae;Ilarvirus
t14100mBot_S030RuonanNODE_577_length_1876_cov_3157.876212_g29_i912	1876	Hepe_Virga	Bromoviridae	t14100mBot_S030	1.30263	NCBI	ADE58487.1	NA	NA	NA	KY883317	6.06e-14	86.1	ADE58487.1	Viruses;Riboviria;Orthornavirae;Kitrinoviricota;Alsuviricetes;Martellivirales;Bromoviridae;Ilarvirus
t14100mBot_S030RuonanNODE_578_length_1876_cov_3157.875642_g29_i913	1876	Hepe_Virga	Bromoviridae	t14100mBot_S030	1	NCBI	ADE58487.1	NA	NA	NA	KY883317	6.06e-14	86.1	ADE58487.1	Viruses;Riboviria;Orthornavirae;Kitrinoviricota;Alsuviricetes;Martellivirales;Bromoviridae;Ilarvirus
t14100mBot_S030RuonanNODE_579_length_1876_cov_3157.873360_g29_i914	1876	Hepe_Virga	Bromoviridae	t14100mBot_S030	1.0618	NCBI	ADE58487.1	NA	NA	NA	KY883317	6.06e-14	86.1	ADE58487.1	Viruses;Riboviria;Orthornavirae;Kitrinoviricota;Alsuviricetes;Martellivirales;Bromoviridae;Ilarvirus
t14100mBot_S030RuonanNODE_580_length_1876_cov_3157.869937_g29_i915	1876	Hepe_Virga	Bromoviridae	t14100mBot_S030	1	NCBI	ADE58487.1	NA	NA	NA	KY883317	6.06e-14	86.1	ADE58487.1	Viruses;Riboviria;Orthornavirae;Kitrinoviricota;Alsuviricetes;Martellivirales;Bromoviridae;Ilarvirus
t14100mBot_S030RuonanNODE_581_length_1876_cov_3157.868226_g29_i916	1876	Hepe_Virga	Bromoviridae	t14100mBot_S030	1	NCBI	ADE58487.1	NA	NA	NA	KY883317	6.06e-14	86.1	ADE58487.1	Viruses;Riboviria;Orthornavirae;Kitrinoviricota;Alsuviricetes;Martellivirales;Bromoviridae;Ilarvirus
t14100mBot_S030RuonanNODE_582_length_1876_cov_3157.868226_g29_i917	1876	Hepe_Virga	Bromoviridae	t14100mBot_S030	3.08696	NCBI	ADE58487.1	NA	NA	NA	KY883317	6.06e-14	86.1	ADE58487.1	Viruses;Riboviria;Orthornavirae;Kitrinoviricota;Alsuviricetes;Martellivirales;Bromoviridae;Ilarvirus
t14100mBot_S030RuonanNODE_583_length_1876_cov_3157.859099_g29_i918	1876	Hepe_Virga	Bromoviridae	t14100mBot_S030	2.01762	NCBI	ADE58487.1	NA	NA	NA	KY883317	6.06e-14	86.1	ADE58487.1	Viruses;Riboviria;Orthornavirae;Kitrinoviricota;Alsuviricetes;Martellivirales;Bromoviridae;Ilarvirus
t14100mBot_S030RuonanNODE_584_length_1876_cov_3157.858528_g29_i919	1876	Hepe_Virga	Bromoviridae	t14100mBot_S030	1.46397	NCBI	ADE58487.1	NA	NA	NA	KY883317	6.06e-14	86.1	ADE58487.1	Viruses;Riboviria;Orthornavirae;Kitrinoviricota;Alsuviricetes;Martellivirales;Bromoviridae;Ilarvirus
t14100mBot_S030RuonanNODE_585_length_1876_cov_3157.858528_g29_i920	1876	Hepe_Virga	Bromoviridae	t14100mBot_S030	1.3775	NCBI	ADE58487.1	NA	NA	NA	KY883317	6.06e-14	86.1	ADE58487.1	Viruses;Riboviria;Orthornavirae;Kitrinoviricota;Alsuviricetes;Martellivirales;Bromoviridae;Ilarvirus
t14100mBot_S030RuonanNODE_586_length_1875_cov_3160.212329_g29_i921	1875	Hepe_Virga	Bromoviridae	t14100mBot_S030	4.94627	NCBI	ADE58487.1	NA	NA	NA	KY883317	6.06e-14	86.1	ADE58487.1	Viruses;Riboviria;Orthornavirae;Kitrinoviricota;Alsuviricetes;Martellivirales;Bromoviridae;Ilarvirus
t14100mBot_S030RuonanNODE_587_length_1875_cov_3159.694635_g29_i922	1875	Hepe_Virga	Bromoviridae	t14100mBot_S030	1.13846	NCBI	ADE58487.1	NA	NA	NA	KY883317	6.06e-14	86.1	ADE58487.1	Viruses;Riboviria;Orthornavirae;Kitrinoviricota;Alsuviricetes;Martellivirales;Bromoviridae;Ilarvirus
t14100mBot_S030RuonanNODE_588_length_1875_cov_3159.690068_g29_i923	1875	Hepe_Virga	Bromoviridae	t14100mBot_S030	1.17031	NCBI	ADE58487.1	NA	NA	NA	KY883317	6.06e-14	86.1	ADE58487.1	Viruses;Riboviria;Orthornavirae;Kitrinoviricota;Alsuviricetes;Martellivirales;Bromoviridae;Ilarvirus
t14-104mBot_S017RuonanNODE_45_length_1800_cov_19.799642_g40_i1	1800	Hepe_Virga	Bromoviridae	t14-104mBot_S017	32.1188	NCBI	ADE58487.1	NA	NA	NA	KY883317	5.81e-14	86.1	ADE58487.1	Viruses;Riboviria;Orthornavirae;Kitrinoviricota;Alsuviricetes;Martellivirales;Bromoviridae;Ilarvirus
t1720mBot_S033RuonanNODE_122_length_1703_cov_3497.706329_g91_i2	1703	Hepe_Virga	Bromoviridae	t1720mBot_S033	1249.53	NCBI	ADE58487.1	NA	NA	NA	KY883317	5.49e-14	86.1	ADE58487.1	Viruses;Riboviria;Orthornavirae;Kitrinoviricota;Alsuviricetes;Martellivirales;Bromoviridae;Ilarvirus
t14100mBot_S030RuonanNODE_17050_length_458_cov_1.474627_g16222_i0	458	Hepe_Virga	Bromoviridae	t14100mBot_S030	2	NCBI	ADE58487.1	NA	NA	NA	KY883317	5.08e-14	84.2	ADE58487.1	Viruses;Riboviria;Orthornavirae;Kitrinoviricota;Alsuviricetes;Martellivirales;Bromoviridae;Ilarvirus
t15104mBot_S031RuonanNODE_21203_length_441_cov_0.000000_g20890_i0	441	Hepe_Virga	Bromoviridae	t15104mBot_S031	208.015	NCBI	ADE58487.1	NA	NA	NA	KY883317	4.88e-14	84.2	ADE58487.1	Viruses;Riboviria;Orthornavirae;Kitrinoviricota;Alsuviricetes;Martellivirales;Bromoviridae;Ilarvirus
t1624mBot_S024RuonanNODE_1335_length_441_cov_15.996855_g1257_i0	441	Hepe_Virga	Bromoviridae	t1624mBot_S024	18.9583	NCBI	ADE58487.1	NA	NA	NA	KY883317	4.88e-14	84.2	ADE58487.1	Viruses;Riboviria;Orthornavirae;Kitrinoviricota;Alsuviricetes;Martellivirales;Bromoviridae;Ilarvirus
t15104mBot_S031RuonanNODE_283_length_1489_cov_1041.305271_g204_i3	1489	Hepe_Virga	Bromoviridae	t15104mBot_S031	564.36	NCBI	ADE58487.1	NA	NA	NA	KY883317	4.79e-14	86.1	ADE58487.1	Viruses;Riboviria;Orthornavirae;Kitrinoviricota;Alsuviricetes;Martellivirales;Bromoviridae;Ilarvirus
t174mBot_S011RuonanNODE_51_length_1463_cov_46.105224_g23_i2	1463	Hepe_Virga	Bromoviridae	t174mBot_S011	62.8369	NCBI	ADE58487.1	NA	NA	NA	KY883317	4.71e-14	86.1	ADE58487.1	Viruses;Riboviria;Orthornavirae;Kitrinoviricota;Alsuviricetes;Martellivirales;Bromoviridae;Ilarvirus
t1492mBot_S04RuonanNODE_10838_length_423_cov_3.140000_g10566_i0	423	Hepe_Virga	Bromoviridae	t1492mBot_S04	5.12648	NCBI	ADE58487.1	NA	NA	NA	KY883317	4.66e-14	84.2	ADE58487.1	Viruses;Riboviria;Orthornavirae;Kitrinoviricota;Alsuviricetes;Martellivirales;Bromoviridae;Ilarvirus
t164mBot_S020RuonanNODE_56513_length_405_cov_0.748227_g55225_i0	405	Hepe_Virga	Bromoviridae	t164mBot_S020	4.55556	NCBI	ADE58487.1	NA	NA	NA	KY883317	4.45e-14	84.2	ADE58487.1	Viruses;Riboviria;Orthornavirae;Kitrinoviricota;Alsuviricetes;Martellivirales;Bromoviridae;Ilarvirus
t15104mBot_S031RuonanNODE_364_length_1363_cov_1147.472581_g204_i4	1363	Hepe_Virga	Bromoviridae	t15104mBot_S031	578.329	NCBI	ADE58487.1	NA	NA	NA	KY883317	4.38e-14	86.1	ADE58487.1	Viruses;Riboviria;Orthornavirae;Kitrinoviricota;Alsuviricetes;Martellivirales;Bromoviridae;Ilarvirus
t15104mBot_S031RuonanNODE_366_length_1362_cov_1147.276836_g204_i5	1362	Hepe_Virga	Bromoviridae	t15104mBot_S031	540.64	NCBI	ADE58487.1	NA	NA	NA	KY883317	4.38e-14	86.1	ADE58487.1	Viruses;Riboviria;Orthornavirae;Kitrinoviricota;Alsuviricetes;Martellivirales;Bromoviridae;Ilarvirus
t16100mBot_S09RuonanNODE_543_length_1328_cov_194.858921_g340_i7	1328	Hepe_Virga	Bromoviridae	t16100mBot_S09	218.176	NCBI	ADE58487.1	NA	NA	NA	KY883317	4.27e-14	86.1	ADE58487.1	Viruses;Riboviria;Orthornavirae;Kitrinoviricota;Alsuviricetes;Martellivirales;Bromoviridae;Ilarvirus
t1552mBot_S027RuonanNODE_142231_length_384_cov_0.701149_g135394_i0	384	Hepe_Virga	Bromoviridae	t1552mBot_S027	5.19086	NCBI	ADE58487.1	NA	NA	NA	KY883317	4.2e-14	84.2	ADE58487.1	Viruses;Riboviria;Orthornavirae;Kitrinoviricota;Alsuviricetes;Martellivirales;Bromoviridae;Ilarvirus
t1552mBot_S027RuonanNODE_968_length_1256_cov_253.490733_g477_i1	1256	Hepe_Virga	Bromoviridae	t1552mBot_S027	450.687	NCBI	ADE58487.1	NA	NA	NA	KY883317	4.03e-14	86.1	ADE58487.1	Viruses;Riboviria;Orthornavirae;Kitrinoviricota;Alsuviricetes;Martellivirales;Bromoviridae;Ilarvirus
t15104mBot_S031RuonanNODE_483_length_1255_cov_10.080389_g390_i1	1255	Hepe_Virga	Bromoviridae	t15104mBot_S031	18.3708	NCBI	ADE58487.1	NA	NA	NA	KY883317	4.03e-14	86.1	ADE58487.1	Viruses;Riboviria;Orthornavirae;Kitrinoviricota;Alsuviricetes;Martellivirales;Bromoviridae;Ilarvirus
t1552mBot_S027RuonanNODE_174872_length_368_cov_2.200000_g167823_i0	368	Hepe_Virga	Bromoviridae	t1552mBot_S027	3.57337	NCBI	ADE58487.1	NA	NA	NA	KY883317	4.01e-14	84.2	ADE58487.1	Viruses;Riboviria;Orthornavirae;Kitrinoviricota;Alsuviricetes;Martellivirales;Bromoviridae;Ilarvirus
t1560mBot_S025RuonanNODE_164_length_1225_cov_18757.136116_g6_i541	1225	Hepe_Virga	Bromoviridae	t1560mBot_S025	1829.54	NCBI	ADE58487.1	NA	NA	NA	KY883317	3.93e-14	86.1	ADE58487.1	Viruses;Riboviria;Orthornavirae;Kitrinoviricota;Alsuviricetes;Martellivirales;Bromoviridae;Ilarvirus
t1532mBot_S023RuonanNODE_144_length_1216_cov_223.698079_g32_i3	1216	Hepe_Virga	Bromoviridae	t1532mBot_S023	312.458	NCBI	ADE58487.1	NA	NA	NA	KY883317	3.9e-14	86.1	ADE58487.1	Viruses;Riboviria;Orthornavirae;Kitrinoviricota;Alsuviricetes;Martellivirales;Bromoviridae;Ilarvirus
t1560mBot_S025RuonanNODE_176_length_1207_cov_19053.210332_g6_i542	1207	Hepe_Virga	Bromoviridae	t1560mBot_S025	4.94008	NCBI	ADE58487.1	NA	NA	NA	KY883317	3.87e-14	86.1	ADE58487.1	Viruses;Riboviria;Orthornavirae;Kitrinoviricota;Alsuviricetes;Martellivirales;Bromoviridae;Ilarvirus
t1464mBot_S07RuonanNODE_206_length_1195_cov_23.180037_g89_i1	1195	Hepe_Virga	Bromoviridae	t1464mBot_S07	43.1777	NCBI	ADE58487.1	NA	NA	NA	KY883317	3.83e-14	86.1	ADE58487.1	Viruses;Riboviria;Orthornavirae;Kitrinoviricota;Alsuviricetes;Martellivirales;Bromoviridae;Ilarvirus
t1560mBot_S025RuonanNODE_236_length_1175_cov_19652.181559_g6_i543	1175	Hepe_Virga	Bromoviridae	t1560mBot_S025	296.516	NCBI	ADE58487.1	NA	NA	NA	KY883317	3.77e-14	86.1	ADE58487.1	Viruses;Riboviria;Orthornavirae;Kitrinoviricota;Alsuviricetes;Martellivirales;Bromoviridae;Ilarvirus
t1560mBot_S025RuonanNODE_237_length_1175_cov_19632.657795_g6_i544	1175	Hepe_Virga	Bromoviridae	t1560mBot_S025	3.9532	NCBI	ADE58487.1	NA	NA	NA	KY883317	3.77e-14	86.1	ADE58487.1	Viruses;Riboviria;Orthornavirae;Kitrinoviricota;Alsuviricetes;Martellivirales;Bromoviridae;Ilarvirus
t1560mBot_S025RuonanNODE_238_length_1174_cov_19667.257850_g6_i545	1174	Hepe_Virga	Bromoviridae	t1560mBot_S025	6.96842	NCBI	ADE58487.1	NA	NA	NA	KY883317	3.76e-14	86.1	ADE58487.1	Viruses;Riboviria;Orthornavirae;Kitrinoviricota;Alsuviricetes;Martellivirales;Bromoviridae;Ilarvirus
t1560mBot_S025RuonanNODE_239_length_1173_cov_19696.614286_g6_i546	1173	Hepe_Virga	Bromoviridae	t1560mBot_S025	10.0397	NCBI	ADE58487.1	NA	NA	NA	KY883317	3.76e-14	86.1	ADE58487.1	Viruses;Riboviria;Orthornavirae;Kitrinoviricota;Alsuviricetes;Martellivirales;Bromoviridae;Ilarvirus
t1560mBot_S025RuonanNODE_240_length_1173_cov_19689.935238_g6_i547	1173	Hepe_Virga	Bromoviridae	t1560mBot_S025	974.215	NCBI	ADE58487.1	NA	NA	NA	KY883317	3.76e-14	86.1	ADE58487.1	Viruses;Riboviria;Orthornavirae;Kitrinoviricota;Alsuviricetes;Martellivirales;Bromoviridae;Ilarvirus
t1560mBot_S025RuonanNODE_241_length_1173_cov_19687.430476_g6_i548	1173	Hepe_Virga	Bromoviridae	t1560mBot_S025	19.3475	NCBI	ADE58487.1	NA	NA	NA	KY883317	3.76e-14	86.1	ADE58487.1	Viruses;Riboviria;Orthornavirae;Kitrinoviricota;Alsuviricetes;Martellivirales;Bromoviridae;Ilarvirus
t1560mBot_S025RuonanNODE_242_length_1173_cov_19682.507619_g6_i549	1173	Hepe_Virga	Bromoviridae	t1560mBot_S025	386.576	NCBI	ADE58487.1	NA	NA	NA	KY883317	3.76e-14	86.1	ADE58487.1	Viruses;Riboviria;Orthornavirae;Kitrinoviricota;Alsuviricetes;Martellivirales;Bromoviridae;Ilarvirus
t1560mBot_S025RuonanNODE_243_length_1173_cov_19673.504762_g6_i550	1173	Hepe_Virga	Bromoviridae	t1560mBot_S025	8.39727	NCBI	ADE58487.1	NA	NA	NA	KY883317	3.76e-14	86.1	ADE58487.1	Viruses;Riboviria;Orthornavirae;Kitrinoviricota;Alsuviricetes;Martellivirales;Bromoviridae;Ilarvirus
t1560mBot_S025RuonanNODE_244_length_1173_cov_19670.470476_g6_i551	1173	Hepe_Virga	Bromoviridae	t1560mBot_S025	10.2396	NCBI	ADE58487.1	NA	NA	NA	KY883317	3.76e-14	86.1	ADE58487.1	Viruses;Riboviria;Orthornavirae;Kitrinoviricota;Alsuviricetes;Martellivirales;Bromoviridae;Ilarvirus
t1560mBot_S025RuonanNODE_245_length_1173_cov_19670.192381_g6_i552	1173	Hepe_Virga	Bromoviridae	t1560mBot_S025	6.6402	NCBI	ADE58487.1	NA	NA	NA	KY883317	3.76e-14	86.1	ADE58487.1	Viruses;Riboviria;Orthornavirae;Kitrinoviricota;Alsuviricetes;Martellivirales;Bromoviridae;Ilarvirus
t1560mBot_S025RuonanNODE_246_length_1173_cov_19670.145714_g6_i553	1173	Hepe_Virga	Bromoviridae	t1560mBot_S025	6.98616	NCBI	ADE58487.1	NA	NA	NA	KY883317	3.76e-14	86.1	ADE58487.1	Viruses;Riboviria;Orthornavirae;Kitrinoviricota;Alsuviricetes;Martellivirales;Bromoviridae;Ilarvirus
t1560mBot_S025RuonanNODE_247_length_1173_cov_19670.072381_g6_i554	1173	Hepe_Virga	Bromoviridae	t1560mBot_S025	4.6445	NCBI	ADE58487.1	NA	NA	NA	KY883317	3.76e-14	86.1	ADE58487.1	Viruses;Riboviria;Orthornavirae;Kitrinoviricota;Alsuviricetes;Martellivirales;Bromoviridae;Ilarvirus
t1560mBot_S025RuonanNODE_248_length_1172_cov_19719.248808_g6_i555	1172	Hepe_Virga	Bromoviridae	t1560mBot_S025	5379.71	NCBI	ADE58487.1	NA	NA	NA	KY883317	3.76e-14	86.1	ADE58487.1	Viruses;Riboviria;Orthornavirae;Kitrinoviricota;Alsuviricetes;Martellivirales;Bromoviridae;Ilarvirus
[truncated: 20,693 more rows]
