# Supplementary material for: RNA Viruses Linked to Eukaryotic Hosts in Thawed Permafrost
Source: mSystems. 2022 Dec 1;7(6):e00582-22. doi: 10.1128/msystems.00582-22 (PMC9765123; doi:10.1128/msystems.00582-22)
Supplement: TABLE S3 [file msystems.00582-22-s0003.xlsx]

## Sheet: mSystems00090-22_Supplemental_T
Protein_ID	E-value	BitScore	Annotation	RNA viral contig	Taxonomy (Family)	Start	End	Strand	Partial_or_Intact	Putative AMG
t1552mBot_S027RuonanNODE_438932_length_282_cov_13.358491_g431531_i0_1	6.3e-27	81.4	1,4-alpha-glucan branching enzyme	t1552mBot_S027RuonanNODE_438932_length_282_cov_13.358491_g431531_i0	Solemoviridae	2	274	1	Partial	Yes
t1720mBot_S033RuonanNODE_244850_length_292_cov_15.633136_g242680_i0_1	1.1e-24	79.5	2-hydroxyhepta-24-diene-1,7-dioate isomerase	t1720mBot_S033RuonanNODE_244850_length_292_cov_15.633136_g242680_i0	Caliciviridae	2	292	-1	Partial	Yes
t1720mBot_S033RuonanNODE_312203_length_266_cov_19.370629_g310025_i0_1	6.5e-24	75.5	7-carboxy-7-deazaguanine synthase	t1720mBot_S033RuonanNODE_312203_length_266_cov_19.370629_g310025_i0	Solemoviridae	1	174	1	Partial	Yes
t1424mBot_S08RuonanNODE_35_length_2097_cov_14.796859_g14_i1_1	0.0001	22.1	ABC transporter	t1424mBot_S08RuonanNODE_35_length_2097_cov_14.796859_g14_i1	Bromoviridae	331	486	1	Intact	Yes
t1552mBot_S027RuonanNODE_187_length_1959_cov_80.899237_g67_i7_1	0.0001	22.1	ABC transporter	t1552mBot_S027RuonanNODE_187_length_1959_cov_80.899237_g67_i7	Bromoviridae	55	210	1	Intact	Yes
t1552mBot_S027RuonanNODE_242_length_1812_cov_87.933689_g67_i11_1	0.0001	22.1	ABC transporter	t1552mBot_S027RuonanNODE_242_length_1812_cov_87.933689_g67_i11	Bromoviridae	55	210	1	Intact	Yes
t1552mBot_S027RuonanNODE_443500_length_281_cov_16.632911_g436098_i0_1	7.4e-22	65.5	ABC transporter	t1552mBot_S027RuonanNODE_443500_length_281_cov_16.632911_g436098_i0	Solemoviridae	3	272	1	Partial	Yes
t1632mBot_S012RuonanNODE_208273_length_274_cov_3.000000_g206346_i0_1	3.2e-24	80.7	alpha-galactosidase	t1632mBot_S012RuonanNODE_208273_length_274_cov_3.000000_g206346_i0	Solemoviridae	1	273	-1	Partial	Yes
t1552mBot_S027RuonanNODE_184165_length_363_cov_3.441667_g177091_i0_1	1.4e-59	192.8	ATPase	t1552mBot_S027RuonanNODE_184165_length_363_cov_3.441667_g177091_i0	Partitiviridae	3	362	1	Partial	Yes
t1552mBot_S027RuonanNODE_48643_length_441_cov_2.500000_g42972_i0_1	1.1e-66	214.3	ATPase	t1552mBot_S027RuonanNODE_48643_length_441_cov_2.500000_g42972_i0	Partitiviridae	3	440	-1	Partial	Yes
t1720mBot_S033RuonanNODE_1814_length_877_cov_10.255968_g1414_i1_1	9.6e-158	518	ATPase	t1720mBot_S033RuonanNODE_1814_length_877_cov_10.255968_g1414_i1	Partitiviridae	1	876	1	Partial	Yes
t1760mBot_S028RuonanNODE_2313_length_797_cov_4.888724_g1598_i1_1	1.7e-127	418.2	ATPase	t1760mBot_S028RuonanNODE_2313_length_797_cov_4.888724_g1598_i1	Partitiviridae	3	797	-1	Partial	Yes
t1424mBot_S08RuonanNODE_81177_length_312_cov_1.809524_g80294_i0_1	1.1e-65	212.3	Beta-lactamase	t1424mBot_S08RuonanNODE_81177_length_312_cov_1.809524_g80294_i0	Coronaviridae	3	311	-1	Partial	Yes
t1484mBot_S015RuonanNODE_529_length_1363_cov_688.550806_g481_i5_1	4.6e-70	227.2	cell wall hydrolase	t1484mBot_S015RuonanNODE_529_length_1363_cov_688.550806_g481_i5	Leviviridae	151	585	1	Intact	Yes
t1580mBot_S013RuonanNODE_20_length_2950_cov_12.957198_g19_i1_1	3e-82	266.2	cell wall hydrolase	t1580mBot_S013RuonanNODE_20_length_2950_cov_12.957198_g19_i1	Leviviridae	104	562	1	Intact	Yes
t1580mBot_S013RuonanNODE_273_length_1459_cov_5.711826_g252_i1_1	1e-81	264.7	cell wall hydrolase	t1580mBot_S013RuonanNODE_273_length_1459_cov_5.711826_g252_i1	Leviviridae	869	1327	-1	Intact	Yes
t1644mBot_S01RuonanNODE_3905_length_532_cov_2.276284_g3720_i1_1	3.6e-57	183.9	cell wall hydrolase	t1644mBot_S01RuonanNODE_3905_length_532_cov_2.276284_g3720_i1	Leviviridae	135	470	1	Intact	Yes
t1660mBot_S022RuonanNODE_1135_length_693_cov_4.978947_g1056_i1_1	1.6e-82	266.6	cell wall hydrolase	t1660mBot_S022RuonanNODE_1135_length_693_cov_4.978947_g1056_i1	Leviviridae	154	552	-1	Intact	Yes
t1720mBot_S033RuonanNODE_4680_length_682_cov_5.093023_g4050_i1_1	6.6e-78	251.9	cell wall hydrolase	t1720mBot_S033RuonanNODE_4680_length_682_cov_5.093023_g4050_i1	Leviviridae	151	549	1	Intact	Yes
t14-104mBot_S017RuonanNODE_43785_length_377_cov_0.834646_g43658_i0_1	4.8e-58	187	cell wall hydrolase	t14-104mBot_S017RuonanNODE_43785_length_377_cov_0.834646_g43658_i0	Leviviridae	27	377	1	Partial	Yes
t14100mBot_S030RuonanNODE_106949_length_316_cov_1.751295_g105785_i0_1	1.4e-53	172.1	cell wall hydrolase	t14100mBot_S030RuonanNODE_106949_length_316_cov_1.751295_g105785_i0	Leviviridae	13	315	-1	Partial	Yes
t14100mBot_S030RuonanNODE_120920_length_303_cov_7.966667_g119755_i0_1	5.8e-47	149.9	cell wall hydrolase	t14100mBot_S030RuonanNODE_120920_length_303_cov_7.966667_g119755_i0	Leviviridae	61	303	1	Partial	Yes
t14100mBot_S030RuonanNODE_84801_length_342_cov_4.374429_g83638_i0_2	5.4e-40	127.6	cell wall hydrolase	t14100mBot_S030RuonanNODE_84801_length_342_cov_4.374429_g83638_i0	Leviviridae	104	340	1	Partial	Yes
t1444mBot_S032RuonanNODE_1634_length_576_cov_0.000000_g1310_i1_2	9.1e-51	161.9	cell wall hydrolase	t1444mBot_S032RuonanNODE_1634_length_576_cov_0.000000_g1310_i1	Leviviridae	343	576	1	Partial	Yes
t1444mBot_S032RuonanNODE_221_length_1013_cov_120.666292_g114_i14_1	2.9e-51	164.5	cell wall hydrolase	t1444mBot_S032RuonanNODE_221_length_1013_cov_120.666292_g114_i14	Leviviridae	715	1011	-1	Partial	Yes
t1460mBot_S029RuonanNODE_11652_length_404_cov_4.245552_g11126_i0_1	6.1e-50	159.1	cell wall hydrolase	t1460mBot_S029RuonanNODE_11652_length_404_cov_4.245552_g11126_i0	Leviviridae	173	403	1	Partial	Yes
t1484mBot_S015RuonanNODE_27271_length_391_cov_2.787313_g26906_i0_1	6.9e-44	139.7	cell wall hydrolase	t1484mBot_S015RuonanNODE_27271_length_391_cov_2.787313_g26906_i0	Leviviridae	175	390	1	Partial	Yes
t1484mBot_S015RuonanNODE_29092_length_385_cov_2.988550_g28601_i0_1	2.6e-43	137.9	cell wall hydrolase	t1484mBot_S015RuonanNODE_29092_length_385_cov_2.988550_g28601_i0	Leviviridae	169	384	1	Partial	Yes
t1492mBot_S04RuonanNODE_5377_length_456_cov_3.312312_g5118_i0_1	8.6e-55	176.3	cell wall hydrolase	t1492mBot_S04RuonanNODE_5377_length_456_cov_3.312312_g5118_i0	Leviviridae	126	455	1	Partial	Yes
t15104mBot_S031RuonanNODE_126356_length_280_cov_2.407643_g125738_i0_1	1.5e-33	106.5	cell wall hydrolase	t15104mBot_S031RuonanNODE_126356_length_280_cov_2.407643_g125738_i0	Leviviridae	88	279	1	Partial	Yes
t15104mBot_S031RuonanNODE_35804_length_411_cov_0.666667_g35470_i0_1	4.9e-52	167.6	cell wall hydrolase	t15104mBot_S031RuonanNODE_35804_length_411_cov_0.666667_g35470_i0	Leviviridae	99	410	1	Partial	Yes
t15104mBot_S031RuonanNODE_80284_length_343_cov_2.759091_g79668_i0_1	4.1e-38	120.6	cell wall hydrolase	t15104mBot_S031RuonanNODE_80284_length_343_cov_2.759091_g79668_i0	Leviviridae	143	343	1	Partial	Yes
t1532mBot_S023RuonanNODE_16959_length_411_cov_1.972222_g15778_i0_1	4.2e-51	164	cell wall hydrolase	t1532mBot_S023RuonanNODE_16959_length_411_cov_1.972222_g15778_i0	Leviviridae	110	409	1	Partial	Yes
t1532mBot_S023RuonanNODE_19348_length_403_cov_0.689286_g18125_i0_1	1.7e-61	198.3	cell wall hydrolase	t1532mBot_S023RuonanNODE_19348_length_403_cov_0.689286_g18125_i0	Leviviridae	44	403	1	Partial	Yes
t1532mBot_S023RuonanNODE_22378_length_393_cov_3.618519_g21101_i0_1	6e-34	107.5	cell wall hydrolase	t1532mBot_S023RuonanNODE_22378_length_393_cov_3.618519_g21101_i0	Leviviridae	191	391	1	Partial	Yes
t1532mBot_S023RuonanNODE_25619_length_383_cov_24.642308_g24309_i0_1	1.9e-41	131.7	cell wall hydrolase	t1532mBot_S023RuonanNODE_25619_length_383_cov_24.642308_g24309_i0	Leviviridae	169	381	1	Partial	Yes
t1532mBot_S023RuonanNODE_3353_length_500_cov_5.360743_g2584_i6_2	6.4e-78	252	cell wall hydrolase	t1532mBot_S023RuonanNODE_3353_length_500_cov_5.360743_g2584_i6	Leviviridae	70	498	-1	Partial	Yes
t1532mBot_S023RuonanNODE_9592_length_441_cov_2.880503_g8637_i0_1	2.1e-71	230.9	cell wall hydrolase	t1532mBot_S023RuonanNODE_9592_length_441_cov_2.880503_g8637_i0	Leviviridae	72	440	1	Partial	Yes
t1552mBot_S027RuonanNODE_191503_length_359_cov_6.576271_g184411_i0_1	1e-41	132.6	cell wall hydrolase	t1552mBot_S027RuonanNODE_191503_length_359_cov_6.576271_g184411_i0	Leviviridae	144	359	1	Partial	Yes
t1580mBot_S013RuonanNODE_116373_length_301_cov_3.061798_g115511_i0_1	2.7e-36	114.7	cell wall hydrolase	t1580mBot_S013RuonanNODE_116373_length_301_cov_3.061798_g115511_i0	Leviviridae	120	299	1	Partial	Yes
t1580mBot_S013RuonanNODE_51184_length_390_cov_0.958801_g50351_i0_1	1.5e-68	221.3	cell wall hydrolase	t1580mBot_S013RuonanNODE_51184_length_390_cov_0.958801_g50351_i0	Leviviridae	22	390	-1	Partial	Yes
t1580mBot_S013RuonanNODE_90743_length_326_cov_1.162562_g89884_i0_1	1.2e-59	191.7	cell wall hydrolase	t1580mBot_S013RuonanNODE_90743_length_326_cov_1.162562_g89884_i0	Leviviridae	21	326	-1	Partial	Yes
t1592mBot_S010RuonanNODE_23774_length_406_cov_9.809187_g23321_i0_1	4.9e-48	153.6	cell wall hydrolase	t1592mBot_S010RuonanNODE_23774_length_406_cov_9.809187_g23321_i0	Leviviridae	151	405	1	Partial	Yes
t1592mBot_S010RuonanNODE_71352_length_309_cov_1.016129_g70782_i0_1	6e-42	133.2	cell wall hydrolase	t1592mBot_S010RuonanNODE_71352_length_309_cov_1.016129_g70782_i0	Leviviridae	104	307	1	Partial	Yes
t16104mBot_S021RuonanNODE_5266_length_469_cov_2.300578_g5051_i0_1	2.4e-36	115.3	cell wall hydrolase	t16104mBot_S021RuonanNODE_5266_length_469_cov_2.300578_g5051_i0	Leviviridae	271	468	1	Partial	Yes
t16104mBot_S021RuonanNODE_53083_length_292_cov_5.520710_g52709_i0_1	5.7e-21	64.8	cell wall hydrolase	t16104mBot_S021RuonanNODE_53083_length_292_cov_5.520710_g52709_i0	Leviviridae	188	292	1	Partial	Yes
t1624mBot_S024RuonanNODE_17445_length_286_cov_3.018405_g17333_i0_1	4.1e-29	91.7	cell wall hydrolase	t1624mBot_S024RuonanNODE_17445_length_286_cov_3.018405_g17333_i0	Leviviridae	88	285	1	Partial	Yes
t1632mBot_S012RuonanNODE_103142_length_351_cov_5.333333_g101254_i0_1	4.6e-36	114.7	cell wall hydrolase	t1632mBot_S012RuonanNODE_103142_length_351_cov_5.333333_g101254_i0	Leviviridae	132	350	1	Partial	Yes
t1632mBot_S012RuonanNODE_117654_length_336_cov_1.042254_g115760_i0_1	2.3e-41	131.8	cell wall hydrolase	t1632mBot_S012RuonanNODE_117654_length_336_cov_1.042254_g115760_i0	Leviviridae	98	334	1	Partial	Yes
t1632mBot_S012RuonanNODE_13091_length_579_cov_10.019737_g12407_i1_1	8.6e-66	211.8	cell wall hydrolase	t1632mBot_S012RuonanNODE_13091_length_579_cov_10.019737_g12407_i1	Leviviridae	263	577	1	Partial	Yes
t1632mBot_S012RuonanNODE_150319_length_312_cov_3.227513_g148407_i0_1	9.6e-33	103.4	cell wall hydrolase	t1632mBot_S012RuonanNODE_150319_length_312_cov_3.227513_g148407_i0	Leviviridae	127	312	-1	Partial	Yes
t1632mBot_S012RuonanNODE_172309_length_300_cov_3.728814_g170390_i0_1	2e-26	82.6	cell wall hydrolase	t1632mBot_S012RuonanNODE_172309_length_300_cov_3.728814_g170390_i0	Leviviridae	143	298	1	Partial	Yes
t1632mBot_S012RuonanNODE_195022_length_282_cov_3.169811_g193096_i0_1	1.7e-31	99	cell wall hydrolase	t1632mBot_S012RuonanNODE_195022_length_282_cov_3.169811_g193096_i0	Leviviridae	110	280	1	Partial	Yes
t1632mBot_S012RuonanNODE_207254_length_274_cov_8.781457_g205327_i0_1	3.8e-38	121.8	cell wall hydrolase	t1632mBot_S012RuonanNODE_207254_length_274_cov_8.781457_g205327_i0	Leviviridae	44	274	-1	Partial	Yes
t1632mBot_S012RuonanNODE_227560_length_265_cov_2.380282_g225629_i0_1	1.4e-32	103.2	cell wall hydrolase	t1632mBot_S012RuonanNODE_227560_length_265_cov_2.380282_g225629_i0	Leviviridae	91	264	1	Partial	Yes
t1632mBot_S012RuonanNODE_88721_length_372_cov_7.775100_g86855_i0_1	7.5e-34	107.3	cell wall hydrolase	t1632mBot_S012RuonanNODE_88721_length_372_cov_7.775100_g86855_i0	Leviviridae	171	371	1	Partial	Yes
t1660mBot_S022RuonanNODE_607_length_801_cov_12.675516_g543_i2_1	7.4e-76	245.5	cell wall hydrolase	t1660mBot_S022RuonanNODE_607_length_801_cov_12.675516_g543_i2	Leviviridae	362	799	-1	Partial	Yes
t1684mBot_S019RuonanNODE_3872_length_502_cov_3.145119_g4398_i0_2	2e-43	137.9	cell wall hydrolase	t1684mBot_S019RuonanNODE_3872_length_502_cov_3.145119_g4398_i0	Leviviridae	310	501	1	Partial	Yes
t1684mBot_S019RuonanNODE_5107_length_473_cov_3.782857_g4880_i0_1	2.5e-39	124.1	cell wall hydrolase	t1684mBot_S019RuonanNODE_5107_length_473_cov_3.782857_g4880_i0	Leviviridae	278	472	1	Partial	Yes
t1692mBot_S026RuonanNODE_24965_length_392_cov_3.000000_g24003_i0_1	1.2e-56	182.1	cell wall hydrolase	t1692mBot_S026RuonanNODE_24965_length_392_cov_3.000000_g24003_i0	Leviviridae	74	391	1	Partial	Yes
t1692mBot_S026RuonanNODE_34178_length_361_cov_3.310924_g33194_i0_1	1.3e-30	95.5	cell wall hydrolase	t1692mBot_S026RuonanNODE_34178_length_361_cov_3.310924_g33194_i0	Leviviridae	218	361	1	Partial	Yes
t1692mBot_S026RuonanNODE_41140_length_340_cov_7.285714_g40147_i0_1	6.5e-39	123.4	cell wall hydrolase	t1692mBot_S026RuonanNODE_41140_length_340_cov_7.285714_g40147_i0	Leviviridae	152	340	1	Partial	Yes
t1692mBot_S026RuonanNODE_53500_length_312_cov_7.301587_g52506_i0_1	2.4e-41	131.1	cell wall hydrolase	t1692mBot_S026RuonanNODE_53500_length_312_cov_7.301587_g52506_i0	Leviviridae	121	312	1	Partial	Yes
t1720mBot_S033RuonanNODE_106790_length_379_cov_0.773438_g104808_i0_1	6.1e-50	159.6	cell wall hydrolase	t1720mBot_S033RuonanNODE_106790_length_379_cov_0.773438_g104808_i0	Leviviridae	129	377	1	Partial	Yes
t1720mBot_S033RuonanNODE_123942_length_364_cov_2.186722_g121885_i0_1	5.1e-52	166.7	cell wall hydrolase	t1720mBot_S033RuonanNODE_123942_length_364_cov_2.186722_g121885_i0	Leviviridae	92	364	1	Partial	Yes
t1720mBot_S033RuonanNODE_230687_length_300_cov_6.576271_g228520_i0_1	2.4e-36	114.9	cell wall hydrolase	t1720mBot_S033RuonanNODE_230687_length_300_cov_6.576271_g228520_i0	Leviviridae	120	299	1	Partial	Yes
t1720mBot_S033RuonanNODE_263081_length_284_cov_4.490683_g260909_i0_1	4.8e-22	69.6	cell wall hydrolase	t1720mBot_S033RuonanNODE_263081_length_284_cov_4.490683_g260909_i0	Leviviridae	111	284	1	Partial	Yes
t174mBot_S011RuonanNODE_3750_length_494_cov_1.574124_g3619_i1_1	2.4e-35	113	cell wall hydrolase	t174mBot_S011RuonanNODE_3750_length_494_cov_1.574124_g3619_i1	Leviviridae	259	492	1	Partial	Yes
t1752mBot_S018RuonanNODE_57025_length_300_cov_7.305085_g56760_i0_1	1.4e-37	119.7	cell wall hydrolase	t1752mBot_S018RuonanNODE_57025_length_300_cov_7.305085_g56760_i0	Leviviridae	68	298	1	Partial	Yes
t1760mBot_S028RuonanNODE_16071_length_458_cov_13.835821_g14966_i0_1	1.2e-62	203.1	cell wall hydrolase	t1760mBot_S028RuonanNODE_16071_length_458_cov_13.835821_g14966_i0	Leviviridae	38	457	-1	Partial	Yes
t140mBot_S016RuonanNODE_50019_length_359_cov_2.262712_g49822_i0_1	1e-50	162.1	cell wall hydrolase	t140mBot_S016RuonanNODE_50019_length_359_cov_2.262712_g49822_i0	Leviviridae	2	274	-1	Partial	Yes
t140mBot_S016RuonanNODE_91316_length_294_cov_2.345029_g91117_i0_1	1e-31	101.4	cell wall hydrolase	t140mBot_S016RuonanNODE_91316_length_294_cov_2.345029_g91117_i0	Leviviridae	3	233	-1	Partial	Yes
t14100mBot_S030RuonanNODE_106387_length_317_cov_0.835052_g105223_i0_1	7.5e-46	146.1	cell wall hydrolase	t14100mBot_S030RuonanNODE_106387_length_317_cov_0.835052_g105223_i0	Leviviridae	2	232	-1	Partial	Yes
t1444mBot_S032RuonanNODE_8657_length_413_cov_0.000000_g8087_i0_1	2.9e-23	72.2	cell wall hydrolase	t1444mBot_S032RuonanNODE_8657_length_413_cov_0.000000_g8087_i0	Leviviridae	1	126	-1	Partial	Yes
t1444mBot_S032RuonanNODE_8977_length_411_cov_0.000000_g8407_i0_1	1.2e-56	181.4	cell wall hydrolase	t1444mBot_S032RuonanNODE_8977_length_411_cov_0.000000_g8407_i0	Leviviridae	3	260	-1	Partial	Yes
t1484mBot_S015RuonanNODE_23601_length_404_cov_1.615658_g23247_i0_1	2.8e-29	91.3	cell wall hydrolase	t1484mBot_S015RuonanNODE_23601_length_404_cov_1.615658_g23247_i0	Leviviridae	3	140	-1	Partial	Yes
t1484mBot_S015RuonanNODE_38069_length_342_cov_2.748858_g37563_i0_1	2.5e-43	137.8	cell wall hydrolase	t1484mBot_S015RuonanNODE_38069_length_342_cov_2.748858_g37563_i0	Leviviridae	2	217	-1	Partial	Yes
t1532mBot_S023RuonanNODE_22252_length_393_cov_6.648148_g20975_i0_1	5.7e-37	117.1	cell wall hydrolase	t1532mBot_S023RuonanNODE_22252_length_393_cov_6.648148_g20975_i0	Leviviridae	3	203	-1	Partial	Yes
t1532mBot_S023RuonanNODE_34784_length_358_cov_20.080851_g32692_i0_1	9e-46	146.2	cell wall hydrolase	t1532mBot_S023RuonanNODE_34784_length_358_cov_20.080851_g32692_i0	Leviviridae	2	265	-1	Partial	Yes
t1532mBot_S023RuonanNODE_35318_length_357_cov_7.666667_g33226_i0_1	3.9e-36	114.9	cell wall hydrolase	t1532mBot_S023RuonanNODE_35318_length_357_cov_7.666667_g33226_i0	Leviviridae	3	224	-1	Partial	Yes
t1532mBot_S023RuonanNODE_60725_length_308_cov_1.832432_g58577_i0_1	1.2e-40	129.7	cell wall hydrolase	t1532mBot_S023RuonanNODE_60725_length_308_cov_1.832432_g58577_i0	Leviviridae	3	227	1	Partial	Yes
t1552mBot_S027RuonanNODE_155703_length_378_cov_1.407843_g148789_i0_1	6.7e-44	140	cell wall hydrolase	t1552mBot_S027RuonanNODE_155703_length_378_cov_1.407843_g148789_i0	Leviviridae	2	229	-1	Partial	Yes
t1552mBot_S027RuonanNODE_31149_length_464_cov_1.237537_g23987_i1_1	3.6e-32	101.7	cell wall hydrolase	t1552mBot_S027RuonanNODE_31149_length_464_cov_1.237537_g23987_i1	Leviviridae	1	192	-1	Partial	Yes
t1560mBot_S025RuonanNODE_49512_length_376_cov_8.300395_g48083_i0_1	3.6e-41	130.5	cell wall hydrolase	t1560mBot_S025RuonanNODE_49512_length_376_cov_8.300395_g48083_i0	Leviviridae	2	193	-1	Partial	Yes
t1560mBot_S025RuonanNODE_78265_length_336_cov_1.582160_g76822_i0_1	6.9e-30	94.3	cell wall hydrolase	t1560mBot_S025RuonanNODE_78265_length_336_cov_1.582160_g76822_i0	Leviviridae	2	199	-1	Partial	Yes
t1580mBot_S013RuonanNODE_25345_length_436_cov_3.421725_g24613_i0_1	2.1e-59	191.1	cell wall hydrolase	t1580mBot_S013RuonanNODE_25345_length_436_cov_3.421725_g24613_i0	Leviviridae	1	312	-1	Partial	Yes
t1580mBot_S013RuonanNODE_51766_length_389_cov_1.597744_g50932_i0_1	3.4e-25	78	cell wall hydrolase	t1580mBot_S013RuonanNODE_51766_length_389_cov_1.597744_g50932_i0	Leviviridae	2	115	-1	Partial	Yes
t1580mBot_S013RuonanNODE_68282_length_362_cov_1.263598_g67431_i0_1	1.3e-36	115.7	cell wall hydrolase	t1580mBot_S013RuonanNODE_68282_length_362_cov_1.263598_g67431_i0	Leviviridae	3	179	-1	Partial	Yes
t1592mBot_S010RuonanNODE_29417_length_394_cov_0.601476_g28954_i0_1	2.3e-22	69.8	cell wall hydrolase	t1592mBot_S010RuonanNODE_29417_length_394_cov_0.601476_g28954_i0	Leviviridae	2	124	-1	Partial	Yes
t1592mBot_S010RuonanNODE_5090_length_530_cov_2.255528_g4866_i1_1	1.7e-57	187	cell wall hydrolase	t1592mBot_S010RuonanNODE_5090_length_530_cov_2.255528_g4866_i1	Leviviridae	3	521	1	Partial	Yes
t1592mBot_S010RuonanNODE_91545_length_275_cov_7.802632_g90974_i0_1	4.3e-27	84.8	cell wall hydrolase	t1592mBot_S010RuonanNODE_91545_length_275_cov_7.802632_g90974_i0	Leviviridae	1	174	-1	Partial	Yes
t1632mBot_S012RuonanNODE_122350_length_331_cov_13.221154_g120454_i0_1	1.3e-35	113.4	cell wall hydrolase	t1632mBot_S012RuonanNODE_122350_length_331_cov_13.221154_g120454_i0	Leviviridae	3	233	-1	Partial	Yes
t1632mBot_S012RuonanNODE_146580_length_314_cov_5.659686_g144670_i0_1	7.3e-45	143.3	cell wall hydrolase	t1632mBot_S012RuonanNODE_146580_length_314_cov_5.659686_g144670_i0	Leviviridae	3	239	-1	Partial	Yes
t1632mBot_S012RuonanNODE_18261_length_528_cov_13.622222_g17392_i1_1	8.5e-51	161.7	cell wall hydrolase	t1632mBot_S012RuonanNODE_18261_length_528_cov_13.622222_g17392_i1	Leviviridae	3	236	-1	Partial	Yes
t1632mBot_S012RuonanNODE_74172_length_387_cov_6.666667_g72545_i0_1	2.3e-34	109	cell wall hydrolase	t1632mBot_S012RuonanNODE_74172_length_387_cov_6.666667_g72545_i0	Leviviridae	2	196	-1	Partial	Yes
t1632mBot_S012RuonanNODE_87099_length_375_cov_3.293651_g85236_i0_1	1.1e-36	117.1	cell wall hydrolase	t1632mBot_S012RuonanNODE_87099_length_375_cov_3.293651_g85236_i0	Leviviridae	1	243	-1	Partial	Yes
t164mBot_S020RuonanNODE_114032_length_356_cov_2.969957_g112631_i0_1	5.1e-34	107.6	cell wall hydrolase	t164mBot_S020RuonanNODE_114032_length_356_cov_2.969957_g112631_i0	Leviviridae	2	175	-1	Partial	Yes
t164mBot_S020RuonanNODE_9643_length_519_cov_5.378788_g8726_i1_1	6.6e-80	258.8	cell wall hydrolase	t164mBot_S020RuonanNODE_9643_length_519_cov_5.378788_g8726_i1	Leviviridae	3	410	-1	Partial	Yes
t1660mBot_S022RuonanNODE_32467_length_356_cov_4.484979_g31883_i0_1	2.8e-50	161.8	cell wall hydrolase	t1660mBot_S022RuonanNODE_32467_length_356_cov_4.484979_g31883_i0	Leviviridae	1	297	-1	Partial	Yes
t1660mBot_S022RuonanNODE_608_length_801_cov_11.958702_g543_i3_1	7.4e-76	245.5	cell wall hydrolase	t1660mBot_S022RuonanNODE_608_length_801_cov_11.958702_g543_i3	Leviviridae	3	440	1	Partial	Yes
t1684mBot_S019RuonanNODE_25809_length_367_cov_6.450820_g25436_i0_1	1.1e-46	149.7	cell wall hydrolase	t1684mBot_S019RuonanNODE_25809_length_367_cov_6.450820_g25436_i0	Leviviridae	2	277	1	Partial	Yes
t1692mBot_S026RuonanNODE_14668_length_436_cov_9.226837_g13768_i0_1	3.3e-21	65.2	cell wall hydrolase	t1692mBot_S026RuonanNODE_14668_length_436_cov_9.226837_g13768_i0	Leviviridae	2	100	-1	Partial	Yes
t1692mBot_S026RuonanNODE_16810_length_425_cov_7.801325_g15896_i0_1	6.9e-54	173.2	cell wall hydrolase	t1692mBot_S026RuonanNODE_16810_length_425_cov_7.801325_g15896_i0	Leviviridae	2	313	-1	Partial	Yes
t1692mBot_S026RuonanNODE_50039_length_319_cov_10.535714_g49045_i0_1	1e-37	120.1	cell wall hydrolase	t1692mBot_S026RuonanNODE_50039_length_319_cov_10.535714_g49045_i0	Leviviridae	2	232	-1	Partial	Yes
t1720mBot_S033RuonanNODE_154279_length_341_cov_0.889908_g152165_i0_1	4.2e-36	114.5	cell wall hydrolase	t1720mBot_S033RuonanNODE_154279_length_341_cov_0.889908_g152165_i0	Leviviridae	2	190	-1	Partial	Yes
t1720mBot_S033RuonanNODE_159444_length_337_cov_3.602804_g157321_i0_1	2.5e-20	62.4	cell wall hydrolase	t1720mBot_S033RuonanNODE_159444_length_337_cov_3.602804_g157321_i0	Leviviridae	2	100	-1	Partial	Yes
t1720mBot_S033RuonanNODE_205423_length_312_cov_0.936508_g203280_i0_1	2.4e-40	128	cell wall hydrolase	t1720mBot_S033RuonanNODE_205423_length_312_cov_0.936508_g203280_i0	Leviviridae	1	192	-1	Partial	Yes
t1732mBot_S06RuonanNODE_45904_length_349_cov_3.486726_g45318_i0_1	2.9e-54	174.6	cell wall hydrolase	t1732mBot_S06RuonanNODE_45904_length_349_cov_3.486726_g45318_i0	Leviviridae	3	320	1	Partial	Yes
t1732mBot_S06RuonanNODE_80959_length_286_cov_2.098160_g80355_i0_1	1.8e-36	115.7	cell wall hydrolase	t1732mBot_S06RuonanNODE_80959_length_286_cov_2.098160_g80355_i0	Leviviridae	2	217	-1	Partial	Yes
t1752mBot_S018RuonanNODE_62213_length_283_cov_18.650000_g61947_i0_1	2.2e-37	118.4	cell wall hydrolase	t1752mBot_S018RuonanNODE_62213_length_283_cov_18.650000_g61947_i0	Leviviridae	2	190	-1	Partial	Yes
t1760mBot_S028RuonanNODE_101700_length_304_cov_2.944751_g100214_i0_1	3.5e-43	138.2	cell wall hydrolase	t1760mBot_S028RuonanNODE_101700_length_304_cov_2.944751_g100214_i0	Leviviridae	3	245	-1	Partial	Yes
t1760mBot_S028RuonanNODE_14038_length_473_cov_2.745714_g12982_i0_1	2.3e-22	69.8	cell wall hydrolase	t1760mBot_S028RuonanNODE_14038_length_473_cov_2.745714_g12982_i0	Leviviridae	2	124	-1	Partial	Yes
t1760mBot_S028RuonanNODE_62321_length_354_cov_4.419913_g60856_i0_1	5.8e-47	149.9	cell wall hydrolase	t1760mBot_S028RuonanNODE_62321_length_354_cov_4.419913_g60856_i0	Leviviridae	1	243	-1	Partial	Yes
t1760mBot_S028RuonanNODE_80865_length_326_cov_1.054187_g79383_i0_1	2.3e-33	104.9	cell wall hydrolase	t1760mBot_S028RuonanNODE_80865_length_326_cov_1.054187_g79383_i0	Leviviridae	2	157	-1	Partial	Yes
t14100mBot_S030RuonanNODE_149870_length_267_cov_5.472222_g148700_i0_1	9.2e-56	178.6	cell wall hydrolase	t14100mBot_S030RuonanNODE_149870_length_267_cov_5.472222_g148700_i0	Leviviridae	1	267	1	Partial	Yes
t1460mBot_S029RuonanNODE_46241_length_275_cov_11.348684_g45635_i0_1	6.9e-55	176.1	cell wall hydrolase	t1460mBot_S029RuonanNODE_46241_length_275_cov_11.348684_g45635_i0	Leviviridae	3	275	1	Partial	Yes
t1552mBot_S027RuonanNODE_121801_length_393_cov_4.825926_g115083_i0_1	3.7e-44	142.7	cell wall hydrolase	t1552mBot_S027RuonanNODE_121801_length_393_cov_4.825926_g115083_i0	Leviviridae	2	391	1	Partial	Yes
t1580mBot_S013RuonanNODE_135387_length_274_cov_2.218543_g134523_i0_1	2.7e-43	138.9	cell wall hydrolase	t1580mBot_S013RuonanNODE_135387_length_274_cov_2.218543_g134523_i0	Leviviridae	1	273	1	Partial	Yes
t1764mBot_S05RuonanNODE_69111_length_347_cov_2.151786_g68341_i0_1	8e-52	166.9	cell wall hydrolase	t1764mBot_S05RuonanNODE_69111_length_347_cov_2.151786_g68341_i0	Leviviridae	3	347	1	Partial	Yes
t14-104mBot_S017RuonanNODE_243_length_1179_cov_9.646780_g210_i1_1	1.4e-34	112.1	cell wall hydrolase	t14-104mBot_S017RuonanNODE_243_length_1179_cov_9.646780_g210_i1	Reoviridae	333	797	-1	Intact	Yes
t140mBot_S016RuonanNODE_78_length_1688_cov_18.278594_g22_i1_2	1.2e-34	112.2	cell wall hydrolase	t140mBot_S016RuonanNODE_78_length_1688_cov_18.278594_g22_i1	Reoviridae	367	831	1	Intact	Yes
t164mBot_S020RuonanNODE_688_length_1103_cov_72.429592_g477_i4_2	1.9e-35	114.9	cell wall hydrolase	t164mBot_S020RuonanNODE_688_length_1103_cov_72.429592_g477_i4	Reoviridae	209	673	1	Intact	Yes
t164mBot_S020RuonanNODE_700_length_1097_cov_73.378850_g477_i5_2	1.9e-35	114.9	cell wall hydrolase	t164mBot_S020RuonanNODE_700_length_1097_cov_73.378850_g477_i5	Reoviridae	209	673	1	Intact	Yes
t164mBot_S020RuonanNODE_799_length_1040_cov_76.675027_g477_i6_1	1.9e-35	114.9	cell wall hydrolase	t164mBot_S020RuonanNODE_799_length_1040_cov_76.675027_g477_i6	Reoviridae	248	712	-1	Intact	Yes
t164mBot_S020RuonanNODE_805_length_1037_cov_76.715536_g477_i7_2	6e-74	241.2	cell wall hydrolase	t164mBot_S020RuonanNODE_805_length_1037_cov_76.715536_g477_i7	Reoviridae	128	790	1	Intact	Yes
t1444mBot_S032RuonanNODE_834_length_706_cov_0.000000_g173_i21_1	9.2e-50	159.3	cell wall hydrolase	t1444mBot_S032RuonanNODE_834_length_706_cov_0.000000_g173_i21	Reoviridae	455	706	-1	Partial	Yes
t164mBot_S020RuonanNODE_17156_length_470_cov_0.703170_g16181_i0_1	6e-48	155.3	cell wall hydrolase	t164mBot_S020RuonanNODE_17156_length_470_cov_0.703170_g16181_i0	Reoviridae	6	470	-1	Partial	Yes
t1660mBot_S022RuonanNODE_190_length_1122_cov_2117.888889_g160_i1_1	4.8e-71	229.4	cell wall hydrolase	t1660mBot_S022RuonanNODE_190_length_1122_cov_2117.888889_g160_i1	Reoviridae	3	359	1	Partial	Yes
t1480mBot_S03RuonanNODE_153320_length_274_cov_6.231788_g152302_i0_1	4.1e-30	92.6	chaperonin	t1480mBot_S03RuonanNODE_153320_length_274_cov_6.231788_g152302_i0	Rhabdoviridae	6	272	-1	Partial	Yes
t15104mBot_S031RuonanNODE_39963_length_405_cov_0.734043_g39628_i0_1	1.8e-41	136.8	chaperonin	t15104mBot_S031RuonanNODE_39963_length_405_cov_0.734043_g39628_i0	Rhabdoviridae	3	314	-1	Partial	Yes
t16100mBot_S09RuonanNODE_130813_length_264_cov_4.560284_g130251_i0_1	8.78e-43	145	chaperonin	t16100mBot_S09RuonanNODE_130813_length_264_cov_4.560284_g130251_i0	Closteroviridae	2	262	-1	Partial	Yes
t164mBot_S020RuonanNODE_51646_length_409_cov_2.545455_g50363_i0_1	9.96e-65	215.968	chaperonin	t164mBot_S020RuonanNODE_51646_length_409_cov_2.545455_g50363_i0	Closteroviridae	3	407	-1	Partial	Yes
t1552mBot_S027RuonanNODE_5126_length_776_cov_7.681470_g2577_i1_1	2.3e-58	193.4	chaperonin	t1552mBot_S027RuonanNODE_5126_length_776_cov_7.681470_g2577_i1	Cystoviridae	3	776	1	Partial	Yes
t16100mBot_S09RuonanNODE_2931_length_697_cov_1.757840_g2687_i1_1	4.2e-65	215.3	chaperonin	t16100mBot_S09RuonanNODE_2931_length_697_cov_1.757840_g2687_i1	Cystoviridae	3	695	1	Partial	Yes
t1532mBot_S023RuonanNODE_69602_length_295_cov_9.395349_g67449_i0_1	5.1e-43	141.5	CTP synthase	t1532mBot_S023RuonanNODE_69602_length_295_cov_9.395349_g67449_i0	Caliciviridae	24	293	-1	Partial	No
t1492mBot_S04RuonanNODE_11228_length_421_cov_2.489933_g10956_i0_2	2.7e-55	182.1	DNA-directed RNA polymerase	t1492mBot_S04RuonanNODE_11228_length_421_cov_2.489933_g10956_i0	Mitoviridae	64	420	-1	Partial	NO
t14100mBot_S030RuonanNODE_44260_length_399_cov_1.007246_g43402_i0_1	3.3e-66	216.9	DNA-directed RNA polymerase	t14100mBot_S030RuonanNODE_44260_length_399_cov_1.007246_g43402_i0	Mitoviridae	1	321	-1	Partial	NO
t140mBot_S016RuonanNODE_48288_length_363_cov_3.000000_g48091_i0_1	3.5e-76	249.8	DNA-directed RNA polymerase	t140mBot_S016RuonanNODE_48288_length_363_cov_3.000000_g48091_i0	Mitoviridae	2	361	-1	Partial	NO
t140mBot_S016RuonanNODE_66097_length_328_cov_1.726829_g65898_i0_1	7.4e-69	225.3	DNA-directed RNA polymerase	t140mBot_S016RuonanNODE_66097_length_328_cov_1.726829_g65898_i0	Mitoviridae	2	328	-1	Partial	NO
t1592mBot_S010RuonanNODE_95408_length_270_cov_3.802721_g94837_i0_1	1.1e-50	165.9	DNA-directed RNA polymerase	t1592mBot_S010RuonanNODE_95408_length_270_cov_3.802721_g94837_i0	Mitoviridae	3	269	-1	Partial	NO
t16100mBot_S09RuonanNODE_47425_length_387_cov_0.590909_g47029_i0_1	1.4e-76	251.3	DNA-directed RNA polymerase	t16100mBot_S09RuonanNODE_47425_length_387_cov_0.590909_g47029_i0	Mitoviridae	3	386	1	Partial	NO
t1612mBot_S014RuonanNODE_31191_length_330_cov_1.801932_g30876_i0_1	1.7e-71	234.2	DNA-directed RNA polymerase	t1612mBot_S014RuonanNODE_31191_length_330_cov_1.801932_g30876_i0	Mitoviridae	3	329	1	Partial	NO
t1720mBot_S033RuonanNODE_128712_length_360_cov_1.704641_g126640_i0_1	1.6e-68	225	DNA-directed RNA polymerase	t1720mBot_S033RuonanNODE_128712_length_360_cov_1.704641_g126640_i0	Mitoviridae	2	358	-1	Partial	NO
t1720mBot_S033RuonanNODE_66197_length_411_cov_1.451389_g64431_i0_1	1.2e-83	274.6	DNA-directed RNA polymerase	t1720mBot_S033RuonanNODE_66197_length_411_cov_1.451389_g64431_i0	Mitoviridae	3	410	1	Partial	NO
t1632mBot_S012RuonanNODE_5169_length_749_cov_4.749201_g4841_i1_1	1.3e-32	99.8	Elongation factor	t1632mBot_S012RuonanNODE_5169_length_749_cov_4.749201_g4841_i1	Coronaviridae	2	208	-1	Partial	No
t1424mBot_S08RuonanNODE_41205_length_381_cov_2.193798_g12427_i50_1	2e-54	175.8	Elongation factor	t1424mBot_S08RuonanNODE_41205_length_381_cov_2.193798_g12427_i50	Mitoviridae	1	381	-1	Partial	No
t15104mBot_S031RuonanNODE_29916_length_420_cov_0.811448_g29585_i0_1	1.5e-60	196	Elongation factor	t15104mBot_S031RuonanNODE_29916_length_420_cov_0.811448_g29585_i0	Mitoviridae	2	418	-1	Partial	No
t1552mBot_S027RuonanNODE_289089_length_321_cov_2.020202_g281860_i0_1	2.4e-45	145.9	Elongation factor	t1552mBot_S027RuonanNODE_289089_length_321_cov_2.020202_g281860_i0	Mitoviridae	2	319	-1	Partial	No
t1552mBot_S027RuonanNODE_5971_length_737_cov_10.918567_g3111_i1_1	5.3e-96	313.2	Elongation factor	t1552mBot_S027RuonanNODE_5971_length_737_cov_10.918567_g3111_i1	Mitoviridae	1	735	1	Partial	No
t1720mBot_S033RuonanNODE_2721_length_787_cov_8.067771_g2232_i1_1	1.3e-116	379.5	Elongation factor	t1720mBot_S033RuonanNODE_2721_length_787_cov_8.067771_g2232_i1	Mitoviridae	3	785	1	Partial	No
t1764mBot_S05RuonanNODE_58113_length_366_cov_1.925926_g57352_i0_1	3.7e-53	171.6	Elongation factor	t1764mBot_S05RuonanNODE_58113_length_366_cov_1.925926_g57352_i0	Mitoviridae	2	364	-1	Partial	No
t1552mBot_S027RuonanNODE_466265_length_277_cov_19.525974_g458861_i0_1	1.9e-33	106.9	exopolyphosphatase / guanosine-5'-triphosphate,3'-diphosphate pyrophosphatase	t1552mBot_S027RuonanNODE_466265_length_277_cov_19.525974_g458861_i0	Solemoviridae	2	277	-1	Partial	Yes
t14100mBot_S030RuonanNODE_80223_length_349_cov_3.265487_g79060_i0_1	1.7e-55	179.7	fatty acid desaturase	t14100mBot_S030RuonanNODE_80223_length_349_cov_3.265487_g79060_i0	Partitiviridae	38	349	1	Partial	Yes
t1552mBot_S027RuonanNODE_267359_length_328_cov_4.165854_g260139_i0_1	9.6e-54	173.7	fatty acid desaturase	t1552mBot_S027RuonanNODE_267359_length_328_cov_4.165854_g260139_i0	Partitiviridae	28	327	1	Partial	Yes
t14-104mBot_S017RuonanNODE_31609_length_395_cov_2.474265_g31482_i0_1	1.2e-77	252	fatty acid desaturase	t14-104mBot_S017RuonanNODE_31609_length_395_cov_2.474265_g31482_i0	Partitiviridae	3	395	1	Partial	Yes
t14100mBot_S030RuonanNODE_137070_length_282_cov_2.484277_g135903_i0_1	2.9e-55	177.9	fatty acid desaturase	t14100mBot_S030RuonanNODE_137070_length_282_cov_2.484277_g135903_i0	Partitiviridae	2	280	-1	Partial	Yes
t14100mBot_S030RuonanNODE_18051_length_453_cov_1.121212_g17221_i0_1	3.6e-72	234.8	fatty acid desaturase	t14100mBot_S030RuonanNODE_18051_length_453_cov_1.121212_g17221_i0	Partitiviridae	2	451	-1	Partial	Yes
t14100mBot_S030RuonanNODE_61320_length_380_cov_1.132296_g60172_i0_1	5e-54	175.2	fatty acid desaturase	t14100mBot_S030RuonanNODE_61320_length_380_cov_1.132296_g60172_i0	Partitiviridae	1	378	-1	Partial	Yes
t1464mBot_S07RuonanNODE_53060_length_328_cov_2.009756_g52559_i0_1	1.5e-53	173.4	fatty acid desaturase	t1464mBot_S07RuonanNODE_53060_length_328_cov_2.009756_g52559_i0	Partitiviridae	1	327	1	Partial	Yes
t1480mBot_S03RuonanNODE_112799_length_317_cov_2.551546_g111786_i0_1	5.8e-59	190.7	fatty acid desaturase	t1480mBot_S03RuonanNODE_112799_length_317_cov_2.551546_g111786_i0	Partitiviridae	2	316	1	Partial	Yes
t15104mBot_S031RuonanNODE_111500_length_306_cov_1.207650_g110883_i0_1	5.9e-57	184.3	fatty acid desaturase	t15104mBot_S031RuonanNODE_111500_length_306_cov_1.207650_g110883_i0	Partitiviridae	3	305	-1	Partial	Yes
t1552mBot_S027RuonanNODE_82883_length_415_cov_0.722603_g76584_i0_1	1.6e-65	213.1	fatty acid desaturase	t1552mBot_S027RuonanNODE_82883_length_415_cov_0.722603_g76584_i0	Partitiviridae	2	415	1	Partial	Yes
t1560mBot_S025RuonanNODE_63466_length_354_cov_2.173160_g62029_i0_1	7.1e-59	191	fatty acid desaturase	t1560mBot_S025RuonanNODE_63466_length_354_cov_2.173160_g62029_i0	Partitiviridae	3	353	1	Partial	Yes
t16100mBot_S09RuonanNODE_120295_length_279_cov_3.224359_g119733_i0_1	1.8e-48	156.5	fatty acid desaturase	t16100mBot_S09RuonanNODE_120295_length_279_cov_3.224359_g119733_i0	Partitiviridae	2	277	-1	Partial	Yes
t164mBot_S020RuonanNODE_10736_length_509_cov_5.945596_g9795_i1_1	1.6e-101	331.2	fatty acid desaturase	t164mBot_S020RuonanNODE_10736_length_509_cov_5.945596_g9795_i1	Partitiviridae	3	509	1	Partial	Yes
t164mBot_S020RuonanNODE_42473_length_419_cov_1.121622_g41219_i0_1	8.6e-83	269	fatty acid desaturase	t164mBot_S020RuonanNODE_42473_length_419_cov_1.121622_g41219_i0	Partitiviridae	2	418	1	Partial	Yes
t164mBot_S020RuonanNODE_79988_length_386_cov_0.692015_g78674_i0_1	1.2e-62	203.3	fatty acid desaturase	t164mBot_S020RuonanNODE_79988_length_386_cov_0.692015_g78674_i0	Partitiviridae	1	384	1	Partial	Yes
t1720mBot_S033RuonanNODE_112895_length_374_cov_2.342629_g110866_i0_1	3.2e-51	166.3	fatty acid desaturase	t1720mBot_S033RuonanNODE_112895_length_374_cov_2.342629_g110866_i0	Partitiviridae	3	374	1	Partial	Yes
t1720mBot_S033RuonanNODE_210900_length_309_cov_3.586022_g208748_i0_1	7.8e-61	196.5	fatty acid desaturase	t1720mBot_S033RuonanNODE_210900_length_309_cov_3.586022_g208748_i0	Partitiviridae	2	307	-1	Partial	Yes
t1720mBot_S033RuonanNODE_307473_length_267_cov_17.000000_g305297_i0_1	4.6e-26	80.2	FG-GAP repeat protein	t1720mBot_S033RuonanNODE_307473_length_267_cov_17.000000_g305297_i0	Solemoviridae	1	189	1	Partial	No
t1592mBot_S010RuonanNODE_91565_length_275_cov_7.256579_g90994_i0_1	2.7e-38	119.4	fructose-bisphosphate aldolase	t1592mBot_S010RuonanNODE_91565_length_275_cov_7.256579_g90994_i0	Caliciviridae	2	274	1	Partial	Yes
t16100mBot_S09RuonanNODE_110524_length_297_cov_2.431034_g109963_i0_1	1.3e-28	89.6	glucose-1-phosphate thymidylyltransferase	t16100mBot_S09RuonanNODE_110524_length_297_cov_2.431034_g109963_i0	Mitoviridae	2	295	1	Partial	Yes
t1532mBot_S023RuonanNODE_66172_length_299_cov_33.545455_g64020_i0_1	6.4e-28	87.3	glycosyl transferase family	t1532mBot_S023RuonanNODE_66172_length_299_cov_33.545455_g64020_i0	Caliciviridae	26	298	-1	Partial	Yes
t140mBot_S016RuonanNODE_58309_length_341_cov_2.385321_g58110_i0_1	1.1e-19	65.4	GTP 3',8-cyclase	t140mBot_S016RuonanNODE_58309_length_341_cov_2.385321_g58110_i0	Rhabdoviridae	2	151	-1	Partial	Yes
t1752mBot_S018RuonanNODE_24477_length_386_cov_0.661597_g24225_i0_1	1.4e-45	149.3	homoserine dehydrogenase	t1752mBot_S018RuonanNODE_24477_length_386_cov_0.661597_g24225_i0	Rhabdoviridae	101	385	1	Partial	Yes
t1644mBot_S01RuonanNODE_114985_length_306_cov_1.131148_g114602_i0_1	8.6e-06	25.6	IMG_VR_Unclassified	t1644mBot_S01RuonanNODE_114985_length_306_cov_1.131148_g114602_i0	Coronaviridae	3	305	-1	Partial	Yes
t1492mBot_S04RuonanNODE_14936_length_403_cov_6.607143_g14658_i0_1	1.1e-89	294.1	isoleucyl-tRNA synthetase	t1492mBot_S04RuonanNODE_14936_length_403_cov_6.607143_g14658_i0	Picobirnaviridae	16	402	1	Partial	Yes
t14100mBot_S030RuonanNODE_722_length_1587_cov_4.360656_g209_i1_1	6.21e-25	83.3643	nucleotide binding protein	t14100mBot_S030RuonanNODE_722_length_1587_cov_4.360656_g209_i1	Arenaviridae	3	1586	1	Partial	No
t1552mBot_S027RuonanNODE_508201_length_270_cov_9.238095_g500784_i0_1	4e-28	91.7	nucleotide binding protein	t1552mBot_S027RuonanNODE_508201_length_270_cov_9.238095_g500784_i0	Astroviridae	72	269	1	Partial	No
t164mBot_S020RuonanNODE_138062_length_336_cov_5.821596_g136643_i0_2	7.4e-25	81.1	nucleotide binding protein	t164mBot_S020RuonanNODE_138062_length_336_cov_5.821596_g136643_i0	Astroviridae	146	334	1	Partial	No
t164mBot_S020RuonanNODE_166485_length_317_cov_9.247423_g165040_i0_1	1.7e-26	86.4	nucleotide binding protein	t164mBot_S020RuonanNODE_166485_length_317_cov_9.247423_g165040_i0	Astroviridae	127	315	1	Partial	No
t164mBot_S020RuonanNODE_195255_length_302_cov_1.944134_g193807_i0_1	1.7e-25	83.1	nucleotide binding protein	t164mBot_S020RuonanNODE_195255_length_302_cov_1.944134_g193807_i0	Astroviridae	115	300	1	Partial	No
t1552mBot_S027RuonanNODE_324494_length_310_cov_15.411765_g317210_i0_1	3.1e-26	85.5	nucleotide binding protein	t1552mBot_S027RuonanNODE_324494_length_310_cov_15.411765_g317210_i0	Astroviridae	2	193	-1	Partial	No
t174mBot_S011RuonanNODE_40406_length_351_cov_0.754386_g40152_i0_1	2.1e-23	76.9	nucleotide binding protein	t174mBot_S011RuonanNODE_40406_length_351_cov_0.754386_g40152_i0	Astroviridae	1	198	-1	Partial	No
t140mBot_S016RuonanNODE_604_length_813_cov_2.742029_g533_i1_1	4.54e-33	111.595	nucleotide binding protein	t140mBot_S016RuonanNODE_604_length_813_cov_2.742029_g533_i1	Astroviridae	2	811	1	Partial	No
t1552mBot_S027RuonanNODE_1410_length_1160_cov_11.332690_g619_i1_1	2.25e-23	79.7591	nucleotide binding protein	t1552mBot_S027RuonanNODE_1410_length_1160_cov_11.332690_g619_i1	Astroviridae	3	1160	1	Partial	No
t16100mBot_S09RuonanNODE_16653_length_438_cov_1.079365_g16281_i0_1	8.22e-19	64.6638	nucleotide binding protein	t16100mBot_S09RuonanNODE_16653_length_438_cov_1.079365_g16281_i0	Astroviridae	3	437	-1	Partial	No
t16100mBot_S09RuonanNODE_46444_length_388_cov_0.694340_g46048_i0_1	2.5e-17	59.8	nucleotide binding protein	t16100mBot_S09RuonanNODE_46444_length_388_cov_0.694340_g46048_i0	Astroviridae	3	386	-1	Partial	No
t164mBot_S020RuonanNODE_42688_length_419_cov_0.665541_g41434_i0_1	4.38e-18	62.3574	nucleotide binding protein	t164mBot_S020RuonanNODE_42688_length_419_cov_0.665541_g41434_i0	Astroviridae	2	418	-1	Partial	No
t1552mBot_S027RuonanNODE_545578_length_265_cov_32.345070_g538152_i0_1	7.1e-06	22.0209	nucleotide binding protein	t1552mBot_S027RuonanNODE_545578_length_265_cov_32.345070_g538152_i0	Nodaviridae	1	264	-1	Partial	No
t1644mBot_S01RuonanNODE_1486_length_658_cov_4.272897_g1376_i1_1	2.17e-11	40.0492	nucleotide binding protein	t1644mBot_S01RuonanNODE_1486_length_658_cov_4.272897_g1376_i1	Partitiviridae	68	658	-1	Partial	No
t1592mBot_S010RuonanNODE_13_length_2377_cov_12.001331_g6_i1_1	2.13e-66	220.472	nucleotide binding protein	t1592mBot_S010RuonanNODE_13_length_2377_cov_12.001331_g6_i1	Partitiviridae	1	2298	1	Partial	No
t1764mBot_S05RuonanNODE_75865_length_337_cov_2.056075_g75082_i0_1	5.37e-15	52.3023	nucleotide binding protein	t1764mBot_S05RuonanNODE_75865_length_337_cov_2.056075_g75082_i0	Partitiviridae	3	287	-1	Partial	No
t1484mBot_S015RuonanNODE_24719_length_400_cov_1.462094_g24364_i0_1	1.24e-08	31.2301	nucleotide binding protein	t1484mBot_S015RuonanNODE_24719_length_400_cov_1.462094_g24364_i0	Partitiviridae	2	400	-1	Partial	No
t1592mBot_S010RuonanNODE_2683_length_620_cov_1.706237_g2506_i1_1	6.56e-26	86.5832	nucleotide binding protein	t1592mBot_S010RuonanNODE_2683_length_620_cov_1.706237_g2506_i1	Partitiviridae	3	620	1	Partial	No
t1644mBot_S01RuonanNODE_94089_length_323_cov_3.100000_g93708_i0_1	6.22e-09	31.1515	nucleotide binding protein	t1644mBot_S01RuonanNODE_94089_length_323_cov_3.100000_g93708_i0	Partitiviridae	2	322	1	Partial	No
t1720mBot_S033RuonanNODE_101728_length_382_cov_2.787645_g99794_i0_1	4.93e-17	58.9313	nucleotide binding protein	t1720mBot_S033RuonanNODE_101728_length_382_cov_2.787645_g99794_i0	Partitiviridae	2	382	1	Partial	No
t1760mBot_S028RuonanNODE_4610_length_639_cov_0.875969_g3814_i1_1	1.42e-09	32.3861	nucleotide binding protein	t1760mBot_S028RuonanNODE_4610_length_639_cov_0.875969_g3814_i1	Partitiviridae	3	638	-1	Partial	No
t1720mBot_S033RuonanNODE_27551_length_465_cov_3.026316_g26272_i0_1	7.26e-15	51.7529	nucleotide binding protein	t1720mBot_S033RuonanNODE_27551_length_465_cov_3.026316_g26272_i0	Picobirnaviridae	3	464	1	Partial	No
t1760mBot_S028RuonanNODE_63207_length_353_cov_1.195652_g61740_i0_1	7.64e-16	54.9922	nucleotide binding protein	t1760mBot_S028RuonanNODE_63207_length_353_cov_1.195652_g61740_i0	Picobirnaviridae	1	351	1	Partial	No
t1552mBot_S027RuonanNODE_1717_length_1103_cov_33.221429_g742_i1_1	4.31e-50	167.557	nucleotide binding protein	t1552mBot_S027RuonanNODE_1717_length_1103_cov_33.221429_g742_i1	Solemoviridae	1	816	1	Partial	No
t140mBot_S016RuonanNODE_255_length_1048_cov_2.185946_g190_i1_1	4.81e-26	88.6462	nucleotide binding protein	t140mBot_S016RuonanNODE_255_length_1048_cov_2.185946_g190_i1	Tombusviridae	2	1048	-1	Partial	No
t174mBot_S011RuonanNODE_2331_length_543_cov_1.138095_g2254_i1_1	2.9e-20	69.5295	nucleotide binding protein	t174mBot_S011RuonanNODE_2331_length_543_cov_1.138095_g2254_i1	Tombusviridae	2	541	-1	Partial	No
t1552mBot_S027RuonanNODE_521602_length_268_cov_12.234483_g514182_i0_1	5.9e-38	124.2	pantetheine-phosphate adenylyltransferase	t1552mBot_S027RuonanNODE_521602_length_268_cov_12.234483_g514182_i0	Solemoviridae	9	224	-1	Intact	Yes
t1424mBot_S08RuonanNODE_1_length_4143_cov_39.734826_g0_i1_1	1.2e-06	27.8	Phage maturation protein	t1424mBot_S08RuonanNODE_1_length_4143_cov_39.734826_g0_i1	Leviviridae	99	1451	1	Intact	No
t1552mBot_S027RuonanNODE_4_length_3607_cov_76.503731_g3_i1_4	9.3e-08	31.4	Phage maturation protein	t1552mBot_S027RuonanNODE_4_length_3607_cov_76.503731_g3_i1	Leviviridae	2179	3531	-1	Intact	No
t1580mBot_S013RuonanNODE_6_length_3930_cov_18.873916_g5_i1_3	3.6e-07	29.5	Phage maturation protein	t1580mBot_S013RuonanNODE_6_length_3930_cov_18.873916_g5_i1	Leviviridae	2678	3907	-1	Intact	No
t1532mBot_S023RuonanNODE_463_length_788_cov_10.526316_g298_i1_1	3e-07	29.8	Phage maturation protein	t1532mBot_S023RuonanNODE_463_length_788_cov_10.526316_g298_i1	Leviviridae	2	787	-1	Partial	No
t16100mBot_S09RuonanNODE_34715_length_403_cov_0.589286_g34325_i0_1	3.3e-50	161.3	Phasin	t16100mBot_S09RuonanNODE_34715_length_403_cov_0.589286_g34325_i0	Endornaviridae	25	402	-1	Partial	No
t1720mBot_S033RuonanNODE_4146_length_704_cov_6.913941_g3530_i1_1	2.6e-82	266.7	Phasin	t1720mBot_S033RuonanNODE_4146_length_704_cov_6.913941_g3530_i1	Endornaviridae	140	703	-1	Partial	No
t140mBot_S016RuonanNODE_74332_length_316_cov_4.616580_g74133_i0_1	1.2e-54	174	Phasin	t140mBot_S016RuonanNODE_74332_length_316_cov_4.616580_g74133_i0	Endornaviridae	2	292	-1	Partial	No
t1492mBot_S04RuonanNODE_10441_length_425_cov_3.344371_g10171_i0_1	9.4e-41	129.6	Phasin	t1492mBot_S04RuonanNODE_10441_length_425_cov_3.344371_g10171_i0	Endornaviridae	2	268	-1	Partial	No
t16100mBot_S09RuonanNODE_78289_length_332_cov_1.602871_g77730_i0_1	7.8e-59	187.8	Phasin	t16100mBot_S09RuonanNODE_78289_length_332_cov_1.602871_g77730_i0	Endornaviridae	2	307	-1	Partial	No
t1484mBot_S015RuonanNODE_30661_length_380_cov_1.622568_g30166_i0_1	4e-70	222.5	photosystem II P680 reaction center D1 protein	t1484mBot_S015RuonanNODE_30661_length_380_cov_1.622568_g30166_i0	Potyviridae	1	378	1	Partial	Yes
t1424mBot_S08RuonanNODE_52330_length_356_cov_3.729614_g51488_i0_1	1.2e-22	67.7	Pilin	t1424mBot_S08RuonanNODE_52330_length_356_cov_3.729614_g51488_i0	Cystoviridae	131	355	1	Partial	No
t1472mBot_S02RuonanNODE_24738_length_387_cov_3.428030_g24252_i0_1	4.3e-24	72.4	Pilin	t1472mBot_S02RuonanNODE_24738_length_387_cov_3.428030_g24252_i0	Cystoviridae	134	385	1	Partial	No
t164mBot_S020RuonanNODE_234677_length_277_cov_2.084416_g233223_i0_1	4.2e-25	75.9	Pilin	t164mBot_S020RuonanNODE_234677_length_277_cov_2.084416_g233223_i0	Cystoviridae	33	275	1	Partial	No
t1732mBot_S06RuonanNODE_34048_length_382_cov_0.640927_g33470_i0_1	1.2e-24	74.8	Pilin	t1732mBot_S06RuonanNODE_34048_length_382_cov_0.640927_g33470_i0	Cystoviridae	40	381	1	Partial	No
t1732mBot_S06RuonanNODE_9570_length_470_cov_1.714697_g9197_i0_1	1.6e-29	90.8	Pilin	t1732mBot_S06RuonanNODE_9570_length_470_cov_1.714697_g9197_i0	Cystoviridae	37	468	1	Partial	No
t1760mBot_S028RuonanNODE_52088_length_376_cov_6.276680_g50655_i0_1	4.9e-23	68.9	Pilin	t1760mBot_S028RuonanNODE_52088_length_376_cov_6.276680_g50655_i0	Cystoviridae	144	374	1	Partial	No
t140mBot_S016RuonanNODE_104104_length_271_cov_3.398649_g103905_i0_1	9.5e-23	68.1	Pilin	t140mBot_S016RuonanNODE_104104_length_271_cov_3.398649_g103905_i0	Cystoviridae	2	232	-1	Partial	No
t15104mBot_S031RuonanNODE_132446_length_268_cov_4.303448_g131828_i0_1	3.8e-23	69.3	Pilin	t15104mBot_S031RuonanNODE_132446_length_268_cov_4.303448_g131828_i0	Cystoviridae	2	232	-1	Partial	No
t15104mBot_S031RuonanNODE_71714_length_362_cov_3.317992_g71100_i0_1	7.2e-24	71.6	Pilin	t15104mBot_S031RuonanNODE_71714_length_362_cov_3.317992_g71100_i0	Cystoviridae	2	232	-1	Partial	No
t1532mBot_S023RuonanNODE_39013_length_348_cov_12.537778_g36896_i0_1	5.6e-23	68.8	Pilin	t1532mBot_S023RuonanNODE_39013_length_348_cov_12.537778_g36896_i0	Cystoviridae	1	249	-1	Partial	No
t1560mBot_S025RuonanNODE_161509_length_268_cov_9.620690_g160010_i0_1	4.3e-23	69.1	Pilin	t1560mBot_S025RuonanNODE_161509_length_268_cov_9.620690_g160010_i0	Cystoviridae	2	232	-1	Partial	No
t16104mBot_S021RuonanNODE_65018_length_264_cov_5.326241_g64644_i0_1	2.5e-23	69.8	Pilin	t16104mBot_S021RuonanNODE_65018_length_264_cov_5.326241_g64644_i0	Cystoviridae	1	228	-1	Partial	No
t174mBot_S011RuonanNODE_3083_length_513_cov_1.864103_g2993_i1_1	1.6e-26	81.2	Pilin	t174mBot_S011RuonanNODE_3083_length_513_cov_1.864103_g2993_i1	Cystoviridae	1	414	-1	Partial	No
t1760mBot_S028RuonanNODE_110651_length_293_cov_15.676471_g109164_i0_1	2.4e-23	69.8	Pilin	t1760mBot_S028RuonanNODE_110651_length_293_cov_15.676471_g109164_i0	Cystoviridae	1	228	-1	Partial	No
t1760mBot_S028RuonanNODE_19947_length_439_cov_1.547468_g18755_i0_1	4.7e-28	86.2	Pilin	t1760mBot_S028RuonanNODE_19947_length_439_cov_1.547468_g18755_i0	Cystoviridae	2	370	-1	Partial	No
t1760mBot_S028RuonanNODE_9608_length_522_cov_5.035088_g8601_i1_1	1.6e-29	90.8	Pilin	t1760mBot_S028RuonanNODE_9608_length_522_cov_5.035088_g8601_i1	Cystoviridae	3	434	-1	Partial	No
t1764mBot_S05RuonanNODE_117226_length_290_cov_2.808383_g116440_i0_1	2e-23	70.3	Pilin	t1764mBot_S05RuonanNODE_117226_length_290_cov_2.808383_g116440_i0	Cystoviridae	2	253	-1	Partial	No
t140mBot_S016RuonanNODE_109662_length_264_cov_2.014184_g109463_i0_1	7.8e-27	81.5	Pilin	t140mBot_S016RuonanNODE_109662_length_264_cov_2.014184_g109463_i0	Cystoviridae	1	264	-1	Partial	No
t1424mBot_S08RuonanNODE_22975_length_410_cov_1.205575_g22347_i0_1	9.4e-26	78.7	Pilin	t1424mBot_S08RuonanNODE_22975_length_410_cov_1.205575_g22347_i0	Cystoviridae	3	410	-1	Partial	No
t1472mBot_S02RuonanNODE_27700_length_380_cov_0.595331_g26969_i0_1	9.1e-22	65.7	Pilin	t1472mBot_S02RuonanNODE_27700_length_380_cov_0.595331_g26969_i0	Cystoviridae	3	380	1	Partial	No
t1624mBot_S024RuonanNODE_3948_length_392_cov_0.843866_g3841_i0_1	1.8e-27	84.1	Pilin	t1624mBot_S024RuonanNODE_3948_length_392_cov_0.843866_g3841_i0	Cystoviridae	2	391	-1	Partial	No
t1720mBot_S033RuonanNODE_40506_length_440_cov_4.041009_g39028_i0_1	1.4e-29	91.1	Pilin	t1720mBot_S033RuonanNODE_40506_length_440_cov_4.041009_g39028_i0	Cystoviridae	3	440	1	Partial	No
t1764mBot_S05RuonanNODE_13366_length_478_cov_2.453521_g13013_i0_1	1.7e-29	90.8	Pilin	t1764mBot_S05RuonanNODE_13366_length_478_cov_2.453521_g13013_i0	Cystoviridae	2	478	-1	Partial	No
t1552mBot_S027RuonanNODE_439700_length_282_cov_10.949686_g432299_i0_1	9.7e-25	80.9	PilT protein	t1552mBot_S027RuonanNODE_439700_length_282_cov_10.949686_g432299_i0	Solemoviridae	1	282	1	Partial	No
t140mBot_S016RuonanNODE_1_length_3680_cov_10.842283_g0_i1_1	1.52e-24	82.8675	Pilus-adsorption protein	t140mBot_S016RuonanNODE_1_length_3680_cov_10.842283_g0_i1	Leviviridae	64	1332	1	Intact	No
t1424mBot_S08RuonanNODE_2_length_4134_cov_22.799551_g1_i1_1	2.74e-07	21.7538	Pilus-adsorption protein	t1424mBot_S08RuonanNODE_2_length_4134_cov_22.799551_g1_i1	Leviviridae	104	1423	1	Intact	No
t1532mBot_S023RuonanNODE_1_length_4121_cov_75.051526_g0_i1_1	2.74e-07	21.7538	Pilus-adsorption protein	t1532mBot_S023RuonanNODE_1_length_4121_cov_75.051526_g0_i1	Leviviridae	90	1409	1	Intact	No
t14100mBot_S030RuonanNODE_8998_length_541_cov_4.356459_g8248_i1_1	6.15e-06	22.7461	Pilus-adsorption protein	t14100mBot_S030RuonanNODE_8998_length_541_cov_4.356459_g8248_i1	Leviviridae	26	541	-1	Partial	No
t1552mBot_S027RuonanNODE_27449_length_472_cov_22.177650_g21220_i1_2	4.82e-07	26.6309	Pilus-adsorption protein	t1552mBot_S027RuonanNODE_27449_length_472_cov_22.177650_g21220_i1	Leviviridae	88	471	-1	Partial	No
t140mBot_S016RuonanNODE_30151_length_394_cov_2.317343_g30006_i0_1	7.93e-12	41.6744	Pilus-adsorption protein	t140mBot_S016RuonanNODE_30151_length_394_cov_2.317343_g30006_i0	Leviviridae	2	355	1	Partial	No
t1552mBot_S027RuonanNODE_7518_length_674_cov_10.150635_g4253_i1_1	3.74e-07	26.9018	Pilus-adsorption protein	t1552mBot_S027RuonanNODE_7518_length_674_cov_10.150635_g4253_i1	Leviviridae	3	407	1	Partial	No
t16100mBot_S09RuonanNODE_6668_length_542_cov_1.766110_g6344_i1_1	5.76e-06	22.8568	Pilus-adsorption protein	t16100mBot_S09RuonanNODE_6668_length_542_cov_1.766110_g6344_i1	Leviviridae	3	500	1	Partial	No
t1552mBot_S027RuonanNODE_397566_length_291_cov_13.488095_g390176_i0_1	9.6e-10	35.3211	Pilus-adsorption protein	t1552mBot_S027RuonanNODE_397566_length_291_cov_13.488095_g390176_i0	Leviviridae	2	289	1	Partial	No
t15104mBot_S031RuonanNODE_54174_length_389_cov_0.000000_g53832_i0_1	5.6e-25	76	Polygalacturonase 1	t15104mBot_S031RuonanNODE_54174_length_389_cov_0.000000_g53832_i0	Rhabdoviridae	1	159	1	Partial	Yes
t1532mBot_S023RuonanNODE_51858_length_323_cov_0.910000_g49716_i0_1	1.5e-25	77.8	Polygalacturonase 1	t1532mBot_S023RuonanNODE_51858_length_323_cov_0.910000_g49716_i0	Rhabdoviridae	1	159	1	Partial	Yes
t1444mBot_S032RuonanNODE_7950_length_418_cov_0.000000_g7383_i0_1	1.5e-27	84.3	Polygalacturonase 1	t1444mBot_S032RuonanNODE_7950_length_418_cov_0.000000_g7383_i0	Rhabdoviridae	2	172	1	Partial	Yes
t1492mBot_S04RuonanNODE_34200_length_333_cov_8.633333_g33910_i0_1	1.5e-27	84.3	Polygalacturonase 1	t1492mBot_S04RuonanNODE_34200_length_333_cov_8.633333_g33910_i0	Rhabdoviridae	3	173	1	Partial	Yes
t174mBot_S011RuonanNODE_9243_length_427_cov_9.789474_g9117_i0_1	8.8e-27	81.9	Polygalacturonase 1	t174mBot_S011RuonanNODE_9243_length_427_cov_9.789474_g9117_i0	Rhabdoviridae	3	173	1	Partial	Yes
t1692mBot_S026RuonanNODE_40114_length_343_cov_4.681818_g39121_i0_1	4.1e-24	73.5	Polygalacturonase 1	t1692mBot_S026RuonanNODE_40114_length_343_cov_4.681818_g39121_i0	Rhabdoviridae	1	174	1	Partial	Yes
t1720mBot_S033RuonanNODE_39425_length_442_cov_1.410658_g37951_i0_1	1.6e-26	81.1	Polygalacturonase 1	t1720mBot_S033RuonanNODE_39425_length_442_cov_1.410658_g37951_i0	Rhabdoviridae	3	176	1	Partial	Yes
t1720mBot_S033RuonanNODE_50385_length_428_cov_0.642623_g48781_i0_1	4.2e-27	83.1	Polygalacturonase 1	t1720mBot_S033RuonanNODE_50385_length_428_cov_0.642623_g48781_i0	Rhabdoviridae	3	176	1	Partial	Yes
t1460mBot_S029RuonanNODE_7522_length_427_cov_11.213816_g7003_i0_1	1e-26	82	Polygalacturonase 1	t1460mBot_S029RuonanNODE_7522_length_427_cov_11.213816_g7003_i0	Rhabdoviridae	1	177	1	Partial	Yes
t16100mBot_S09RuonanNODE_73359_length_339_cov_4.143519_g72800_i0_1	6.5e-30	92.3	Polygalacturonase 1	t16100mBot_S09RuonanNODE_73359_length_339_cov_4.143519_g72800_i0	Rhabdoviridae	3	197	1	Partial	Yes
t1632mBot_S012RuonanNODE_27223_length_473_cov_6.342857_g26145_i0_1	2.6e-33	103.3	Polygalacturonase 1	t1632mBot_S012RuonanNODE_27223_length_473_cov_6.342857_g26145_i0	Rhabdoviridae	1	201	1	Partial	Yes
t1592mBot_S010RuonanNODE_51221_length_342_cov_14.716895_g50656_i0_1	1.8e-26	81.6	Polygalacturonase 1	t1592mBot_S010RuonanNODE_51221_length_342_cov_14.716895_g50656_i0	Rhabdoviridae	1	204	1	Partial	Yes
t1692mBot_S026RuonanNODE_72212_length_280_cov_9.643312_g71204_i0_1	3.4e-21	65.4	Polygalacturonase 1	t1692mBot_S026RuonanNODE_72212_length_280_cov_9.643312_g71204_i0	Rhabdoviridae	3	278	1	Partial	Yes
t1480mBot_S03RuonanNODE_140986_length_287_cov_10.243902_g139970_i0_1	7.3e-21	62.8	Polygalacturonase 1	t1480mBot_S03RuonanNODE_140986_length_287_cov_10.243902_g139970_i0	Rhabdoviridae	140	286	-1	Partial	Yes
t1424mBot_S08RuonanNODE_92332_length_301_cov_7.151685_g91448_i0_1	3.6e-30	94.3	Polygalacturonase 1	t1424mBot_S08RuonanNODE_92332_length_301_cov_7.151685_g91448_i0	Rhabdoviridae	2	301	1	Partial	Yes
t15104mBot_S031RuonanNODE_106211_length_310_cov_3.347594_g105594_i0_1	1.3e-27	84.7	Polygalacturonase 1	t15104mBot_S031RuonanNODE_106211_length_310_cov_3.347594_g105594_i0	Rhabdoviridae	135	308	-1	Partial	Yes
t1552mBot_S027RuonanNODE_309934_length_314_cov_19.581152_g302699_i0_1	4.4e-30	94.2	Polygalacturonase 1	t1552mBot_S027RuonanNODE_309934_length_314_cov_19.581152_g302699_i0	Rhabdoviridae	1	312	-1	Partial	Yes
t1552mBot_S027RuonanNODE_309936_length_314_cov_19.492147_g302701_i0_1	8.8e-31	96.5	Polygalacturonase 1	t1552mBot_S027RuonanNODE_309936_length_314_cov_19.492147_g302701_i0	Rhabdoviridae	1	312	-1	Partial	Yes
t1464mBot_S07RuonanNODE_60725_length_314_cov_5.890052_g60220_i0_1	2.9e-30	94.6	Polygalacturonase 1	t1464mBot_S07RuonanNODE_60725_length_314_cov_5.890052_g60220_i0	Rhabdoviridae	3	314	1	Partial	Yes
t1552mBot_S027RuonanNODE_309940_length_314_cov_19.429319_g302705_i0_1	6.6e-29	90.3	Polygalacturonase 1	t1552mBot_S027RuonanNODE_309940_length_314_cov_19.429319_g302705_i0	Rhabdoviridae	3	314	1	Partial	Yes
t164mBot_S020RuonanNODE_172062_length_314_cov_4.450262_g170616_i0_1	9.4e-30	93	Polygalacturonase 1	t164mBot_S020RuonanNODE_172062_length_314_cov_4.450262_g170616_i0	Rhabdoviridae	3	314	1	Partial	Yes
t1752mBot_S018RuonanNODE_45695_length_320_cov_3.593909_g45431_i0_1	6.8e-31	96.6	Polygalacturonase 1	t1752mBot_S018RuonanNODE_45695_length_320_cov_3.593909_g45431_i0	Rhabdoviridae	2	319	1	Partial	Yes
t1532mBot_S023RuonanNODE_45016_length_336_cov_1.004695_g42885_i0_1	1.4e-26	81.6	Polygalacturonase 1	t1532mBot_S023RuonanNODE_45016_length_336_cov_1.004695_g42885_i0	Rhabdoviridae	161	334	-1	Partial	Yes
t1684mBot_S019RuonanNODE_32018_length_343_cov_2.704545_g31636_i0_1	1.6e-27	84.3	Polygalacturonase 1	t1684mBot_S019RuonanNODE_32018_length_343_cov_2.704545_g31636_i0	Rhabdoviridae	170	343	-1	Partial	Yes
t1592mBot_S010RuonanNODE_44322_length_359_cov_2.572034_g43761_i0_1	2.5e-21	66.2	Polygalacturonase 1	t1592mBot_S010RuonanNODE_44322_length_359_cov_2.572034_g43761_i0	Rhabdoviridae	3	359	-1	Partial	Yes
t164mBot_S020RuonanNODE_52181_length_409_cov_0.727273_g50898_i0_1	1.1e-28	90	Polygalacturonase 1	t164mBot_S020RuonanNODE_52181_length_409_cov_0.727273_g50898_i0	Rhabdoviridae	75	407	-1	Partial	Yes
t164mBot_S020RuonanNODE_52288_length_409_cov_0.650350_g51005_i0_1	9.2e-27	84.1	Polygalacturonase 1	t164mBot_S020RuonanNODE_52288_length_409_cov_0.650350_g51005_i0	Rhabdoviridae	3	407	-1	Partial	Yes
t1580mBot_S013RuonanNODE_36625_length_412_cov_367.010381_g35840_i0_1	3.3e-30	95.2	Polygalacturonase 1	t1580mBot_S013RuonanNODE_36625_length_412_cov_367.010381_g35840_i0	Rhabdoviridae	1	411	1	Partial	Yes
t1580mBot_S013RuonanNODE_37164_length_411_cov_368.409722_g35840_i3_1	3e-30	95.2	Polygalacturonase 1	t1580mBot_S013RuonanNODE_37164_length_411_cov_368.409722_g35840_i3	Rhabdoviridae	1	411	1	Partial	Yes
t1580mBot_S013RuonanNODE_37165_length_411_cov_368.138889_g35840_i4_1	3e-30	95.2	Polygalacturonase 1	t1580mBot_S013RuonanNODE_37165_length_411_cov_368.138889_g35840_i4	Rhabdoviridae	1	411	1	Partial	Yes
t1580mBot_S013RuonanNODE_36626_length_412_cov_366.913495_g35840_i1_1	3e-30	95.2	Polygalacturonase 1	t1580mBot_S013RuonanNODE_36626_length_412_cov_366.913495_g35840_i1	Rhabdoviridae	2	412	-1	Partial	Yes
t1580mBot_S013RuonanNODE_36627_length_412_cov_366.847751_g35840_i2_1	3e-30	95.2	Polygalacturonase 1	t1580mBot_S013RuonanNODE_36627_length_412_cov_366.847751_g35840_i2	Rhabdoviridae	2	412	-1	Partial	Yes
t1720mBot_S033RuonanNODE_52137_length_426_cov_0.636964_g50478_i0_1	7.7e-29	90.5	Polygalacturonase 1	t1720mBot_S033RuonanNODE_52137_length_426_cov_0.636964_g50478_i0	Rhabdoviridae	2	424	1	Partial	Yes
t1532mBot_S023RuonanNODE_12673_length_428_cov_0.727869_g11581_i0_1	2.6e-26	82.4	Polygalacturonase 1	t1532mBot_S023RuonanNODE_12673_length_428_cov_0.727869_g11581_i0	Rhabdoviridae	1	426	-1	Partial	Yes
t1632mBot_S012RuonanNODE_42044_length_429_cov_1.241830_g40726_i0_1	8.7e-29	90.5	Polygalacturonase 1	t1632mBot_S012RuonanNODE_42044_length_429_cov_1.241830_g40726_i0	Rhabdoviridae	3	428	1	Partial	Yes
t15104mBot_S031RuonanNODE_23237_length_435_cov_0.000000_g22917_i0_1	3.1e-26	80.1	Polygalacturonase 1	t15104mBot_S031RuonanNODE_23237_length_435_cov_0.000000_g22917_i0	Rhabdoviridae	269	433	-1	Partial	Yes
t15104mBot_S031RuonanNODE_15720_length_468_cov_0.110145_g15465_i0_1	6e-23	71.5	Polygalacturonase 1	t15104mBot_S031RuonanNODE_15720_length_468_cov_0.110145_g15465_i0	Rhabdoviridae	53	466	-1	Partial	Yes
t1660mBot_S022RuonanNODE_272_length_1005_cov_13.306122_g234_i1_1	4e-29	90.4	Polygalacturonase 1	t1660mBot_S022RuonanNODE_272_length_1005_cov_13.306122_g234_i1	Phasmaviridae	466	720	1	Intact	Yes
t16104mBot_S021RuonanNODE_1547_length_622_cov_1.452906_g1435_i1_1	1e-77	249.2	Polygalacturonase 1	t16104mBot_S021RuonanNODE_1547_length_622_cov_1.452906_g1435_i1	Phasmaviridae	197	622	1	Partial	Yes
t1720mBot_S033RuonanNODE_147165_length_345_cov_8.927928_g145054_i0_1	1.2e-34	105.6	protein FMN transferase	t1720mBot_S033RuonanNODE_147165_length_345_cov_8.927928_g145054_i0	Solemoviridae	3	218	-1	Partial	Yes
t1720mBot_S033RuonanNODE_74731_length_403_cov_2.239286_g72919_i0_2	1.1e-19	70.6	RdRP	t1720mBot_S033RuonanNODE_74731_length_403_cov_2.239286_g72919_i0	Arenaviridae	240	401	1	Partial	No
t16100mBot_S09RuonanNODE_60653_length_366_cov_1.481481_g60097_i0_1	7.86e-08	26.6656	RdRP	t16100mBot_S09RuonanNODE_60653_length_366_cov_1.481481_g60097_i0	Arenaviridae	3	338	-1	Partial	No
t1644mBot_S01RuonanNODE_6039_length_486_cov_9.559229_g5826_i1_1	1e-18	67.4	RdRP	t1644mBot_S01RuonanNODE_6039_length_486_cov_9.559229_g5826_i1	Arenaviridae	3	470	1	Partial	No
t1720mBot_S033RuonanNODE_1362_length_958_cov_4.234731_g986_i1_1	1.66e-20	68.5484	RdRP	t1720mBot_S033RuonanNODE_1362_length_958_cov_4.234731_g986_i1	Arenaviridae	2	715	-1	Partial	No
t1720mBot_S033RuonanNODE_69403_length_408_cov_1.214035_g67620_i0_1	4.1e-08	32.1	RdRP	t1720mBot_S033RuonanNODE_69403_length_408_cov_1.214035_g67620_i0	Arenaviridae	2	199	1	Partial	No
t1720mBot_S033RuonanNODE_74731_length_403_cov_2.239286_g72919_i0_1	3.5e-20	72.2	RdRP	t1720mBot_S033RuonanNODE_74731_length_403_cov_2.239286_g72919_i0	Arenaviridae	3	203	1	Partial	No
t14100mBot_S030RuonanNODE_3494_length_718_cov_4.134454_g2861_i1_1	7.4e-06	24.7	RdRP	t14100mBot_S030RuonanNODE_3494_length_718_cov_4.134454_g2861_i1	Arenaviridae	1	717	1	Partial	No
t1480mBot_S03RuonanNODE_24210_length_464_cov_1.360704_g23594_i0_1	2e-08	33.1	RdRP	t1480mBot_S03RuonanNODE_24210_length_464_cov_1.360704_g23594_i0	Arenaviridae	3	464	-1	Partial	No
t1480mBot_S03RuonanNODE_26812_length_453_cov_6.948485_g26191_i0_1	1.52e-11	38.798	RdRP	t1480mBot_S03RuonanNODE_26812_length_453_cov_6.948485_g26191_i0	Arenaviridae	1	453	-1	Partial	No
t1480mBot_S03RuonanNODE_87468_length_347_cov_3.066964_g86475_i0_1	4.1e-06	25.5	RdRP	t1480mBot_S03RuonanNODE_87468_length_347_cov_3.066964_g86475_i0	Arenaviridae	1	345	-1	Partial	No
t1552mBot_S027RuonanNODE_122893_length_393_cov_0.777778_g116175_i0_1	3.26e-13	44.3666	RdRP	t1552mBot_S027RuonanNODE_122893_length_393_cov_0.777778_g116175_i0	Arenaviridae	2	391	1	Partial	No
t1552mBot_S027RuonanNODE_342574_length_306_cov_1.224044_g335237_i0_1	2.1e-06	26.5	RdRP	t1552mBot_S027RuonanNODE_342574_length_306_cov_1.224044_g335237_i0	Arenaviridae	1	306	-1	Partial	No
t1560mBot_S025RuonanNODE_10704_length_459_cov_3.937500_g9382_i1_1	2.99e-17	57.669	RdRP	t1560mBot_S025RuonanNODE_10704_length_459_cov_3.937500_g9382_i1	Arenaviridae	1	459	-1	Partial	No
t1560mBot_S025RuonanNODE_113202_length_306_cov_2.065574_g111727_i0_1	1.46e-11	38.9304	RdRP	t1560mBot_S025RuonanNODE_113202_length_306_cov_2.065574_g111727_i0	Arenaviridae	3	305	1	Partial	No
t1560mBot_S025RuonanNODE_133736_length_288_cov_6.260606_g132246_i0_1	5.56e-10	33.6525	RdRP	t1560mBot_S025RuonanNODE_133736_length_288_cov_6.260606_g132246_i0	Arenaviridae	2	286	1	Partial	No
t1560mBot_S025RuonanNODE_68121_length_348_cov_1.528889_g66681_i0_1	4.4e-06	25.4	RdRP	t1560mBot_S025RuonanNODE_68121_length_348_cov_1.528889_g66681_i0	Arenaviridae	2	346	1	Partial	No
t1560mBot_S025RuonanNODE_7117_length_499_cov_1.627660_g5942_i1_1	1.5e-07	30.2	RdRP	t1560mBot_S025RuonanNODE_7117_length_499_cov_1.627660_g5942_i1	Arenaviridae	2	499	-1	Partial	No
t1560mBot_S025RuonanNODE_92936_length_321_cov_5.848485_g91484_i0_1	6.92e-06	20.2369	RdRP	t1560mBot_S025RuonanNODE_92936_length_321_cov_5.848485_g91484_i0	Arenaviridae	1	321	1	Partial	No
t1644mBot_S01RuonanNODE_27044_length_410_cov_0.818815_g26780_i0_1	4.42e-11	37.4781	RdRP	t1644mBot_S01RuonanNODE_27044_length_410_cov_0.818815_g26780_i0	Arenaviridae	1	408	-1	Partial	No
t1644mBot_S01RuonanNODE_59230_length_369_cov_1.678862_g58853_i0_1	2.76e-08	28.1269	RdRP	t1644mBot_S01RuonanNODE_59230_length_369_cov_1.678862_g58853_i0	Arenaviridae	1	369	1	Partial	No
t164mBot_S020RuonanNODE_90946_length_378_cov_0.784314_g89564_i0_1	1.4e-07	30.3	RdRP	t164mBot_S020RuonanNODE_90946_length_378_cov_0.784314_g89564_i0	Arenaviridae	3	377	-1	Partial	No
t164mBot_S020RuonanNODE_91583_length_377_cov_3.133858_g90201_i0_1	3.02e-18	61.4207	RdRP	t164mBot_S020RuonanNODE_91583_length_377_cov_3.133858_g90201_i0	Arenaviridae	2	376	1	Partial	No
t1720mBot_S033RuonanNODE_120089_length_367_cov_4.627049_g118037_i0_1	6.42e-09	30.1634	RdRP	t1720mBot_S033RuonanNODE_120089_length_367_cov_4.627049_g118037_i0	Arenaviridae	1	366	-1	Partial	No
t1720mBot_S033RuonanNODE_153774_length_341_cov_2.651376_g151660_i0_1	2.8e-10	34.7183	RdRP	t1720mBot_S033RuonanNODE_153774_length_341_cov_2.651376_g151660_i0	Arenaviridae	1	339	-1	Partial	No
t1720mBot_S033RuonanNODE_5967_length_639_cov_3.837209_g5295_i1_1	2.78e-23	77.6237	RdRP	t1720mBot_S033RuonanNODE_5967_length_639_cov_3.837209_g5295_i1	Arenaviridae	1	639	-1	Partial	No
t1760mBot_S028RuonanNODE_11379_length_500_cov_1.066313_g10271_i1_1	5.64e-15	50.3463	RdRP	t1760mBot_S028RuonanNODE_11379_length_500_cov_1.066313_g10271_i1	Arenaviridae	1	498	1	Partial	No
t1760mBot_S028RuonanNODE_2699_length_758_cov_2.311811_g1946_i1_1	1.41e-16	55.4131	RdRP	t1760mBot_S028RuonanNODE_2699_length_758_cov_2.311811_g1946_i1	Arenaviridae	3	758	-1	Partial	No
t15104mBot_S031RuonanNODE_22912_length_435_cov_1.695513_g22592_i0_1	3.8e-18	65.3	RdRP	t15104mBot_S031RuonanNODE_22912_length_435_cov_1.695513_g22592_i0	Astroviridae	2	433	1	Partial	No
t1552mBot_S027RuonanNODE_230715_length_342_cov_1.684932_g223544_i0_1	1.2e-15	57	RdRP	t1552mBot_S027RuonanNODE_230715_length_342_cov_1.684932_g223544_i0	Astroviridae	1	342	1	Partial	No
t1552mBot_S027RuonanNODE_259128_length_331_cov_2.004808_g251911_i0_1	1.64e-15	53.9338	RdRP	t1552mBot_S027RuonanNODE_259128_length_331_cov_2.004808_g251911_i0	Astroviridae	3	329	-1	Partial	No
t1552mBot_S027RuonanNODE_430526_length_284_cov_6.913043_g423128_i0_1	1.6e-16	59.9	RdRP	t1552mBot_S027RuonanNODE_430526_length_284_cov_6.913043_g423128_i0	Astroviridae	2	283	-1	Partial	No
t1552mBot_S027RuonanNODE_451108_length_280_cov_11.898089_g443705_i0_1	1.3e-15	56.9	RdRP	t1552mBot_S027RuonanNODE_451108_length_280_cov_11.898089_g443705_i0	Astroviridae	1	279	1	Partial	No
t1580mBot_S013RuonanNODE_14467_length_485_cov_2.500000_g13480_i1_1	5.5e-27	94.5	RdRP	t1580mBot_S013RuonanNODE_14467_length_485_cov_2.500000_g13480_i1	Astroviridae	3	485	-1	Partial	No
t16100mBot_S09RuonanNODE_83608_length_325_cov_1.797030_g83049_i0_1	1.6e-15	56.7	RdRP	t16100mBot_S09RuonanNODE_83608_length_325_cov_1.797030_g83049_i0	Astroviridae	3	323	-1	Partial	No
t164mBot_S020RuonanNODE_4394_length_617_cov_3.350202_g3869_i1_1	4.3e-18	65.3	RdRP	t164mBot_S020RuonanNODE_4394_length_617_cov_3.350202_g3869_i1	Astroviridae	2	616	1	Partial	No
t1720mBot_S033RuonanNODE_131126_length_358_cov_1.931915_g129048_i0_1	7e-22	77.6	RdRP	t1720mBot_S033RuonanNODE_131126_length_358_cov_1.931915_g129048_i0	Astroviridae	2	358	-1	Partial	No
t1612mBot_S014RuonanNODE_11914_length_413_cov_2.624138_g11769_i0_1	1.7e-13	50.2	RdRP	t1612mBot_S014RuonanNODE_11914_length_413_cov_2.624138_g11769_i0	Cystoviridae	3	398	1	Partial	No
t1732mBot_S06RuonanNODE_45501_length_350_cov_4.123348_g44915_i0_1	9.6e-20	70.8	RdRP	t1732mBot_S06RuonanNODE_45501_length_350_cov_4.123348_g44915_i0	Cystoviridae	1	348	-1	Partial	No
t1720mBot_S033RuonanNODE_4262_length_699_cov_20.210069_g3644_i1_1	2.6e-35	122.1	RdRP	t1720mBot_S033RuonanNODE_4262_length_699_cov_20.210069_g3644_i1	Endornaviridae	3	476	1	Partial	No
t1632mBot_S012RuonanNODE_925_length_1244_cov_3.683318_g763_i1_1	1.9e-22	79.8	RdRP	t1632mBot_S012RuonanNODE_925_length_1244_cov_3.683318_g763_i1	Endornaviridae	2	1243	-1	Partial	No
t1732mBot_S06RuonanNODE_23581_length_403_cov_5.996429_g23092_i0_1	6.7e-14	51.7	RdRP	t1732mBot_S06RuonanNODE_23581_length_403_cov_5.996429_g23092_i0	Endornaviridae	3	401	-1	Partial	No
t16100mBot_S09RuonanNODE_130016_length_265_cov_4.007042_g129454_i0_1	2.2e-23	82.8	RdRP	t16100mBot_S09RuonanNODE_130016_length_265_cov_4.007042_g129454_i0	Flaviviridae	1	252	1	Partial	No
t1644mBot_S01RuonanNODE_86309_length_331_cov_4.139423_g85928_i0_1	6.6e-18	64.7	RdRP	t1644mBot_S01RuonanNODE_86309_length_331_cov_4.139423_g85928_i0	Flaviviridae	2	331	1	Partial	No
t1552mBot_S027RuonanNODE_560577_length_264_cov_13.368794_g553151_i0_1	2e-28	99.4	RdRP	t1552mBot_S027RuonanNODE_560577_length_264_cov_13.368794_g553151_i0	Flaviviridae	2	262	1	Partial	No
t1720mBot_S033RuonanNODE_140368_length_350_cov_17.665198_g138268_i0_1	8.5e-42	143.5	RdRP	t1720mBot_S033RuonanNODE_140368_length_350_cov_17.665198_g138268_i0	Flaviviridae	3	350	-1	Partial	No
t1720mBot_S033RuonanNODE_200503_length_314_cov_2.675393_g198361_i0_1	4.8e-19	68.5	RdRP	t1720mBot_S033RuonanNODE_200503_length_314_cov_2.675393_g198361_i0	Flaviviridae	2	313	-1	Partial	No
t140mBot_S016RuonanNODE_1_length_3680_cov_10.842283_g0_i1_2	2.4e-06	27.7	RdRP	t140mBot_S016RuonanNODE_1_length_3680_cov_10.842283_g0_i1	Leviviridae	1364	1780	1	Intact	No
t140mBot_S016RuonanNODE_1_length_3680_cov_10.842283_g0_i1_3	1.1e-116	390.5	RdRP	t140mBot_S016RuonanNODE_1_length_3680_cov_10.842283_g0_i1	Leviviridae	1832	3610	1	Intact	No
t1424mBot_S08RuonanNODE_1_length_4143_cov_39.734826_g0_i1_4	8.9e-39	133.4	RdRP	t1424mBot_S08RuonanNODE_1_length_4143_cov_39.734826_g0_i1	Leviviridae	2295	4139	1	Intact	No
t1424mBot_S08RuonanNODE_2_length_4134_cov_22.799551_g1_i1_4	5.6e-49	167.1	RdRP	t1424mBot_S08RuonanNODE_2_length_4134_cov_22.799551_g1_i1	Leviviridae	2587	3984	1	Intact	No
t1532mBot_S023RuonanNODE_1_length_4121_cov_75.051526_g0_i1_4	5.6e-49	167.1	RdRP	t1532mBot_S023RuonanNODE_1_length_4121_cov_75.051526_g0_i1	Leviviridae	2573	3970	1	Intact	No
t1580mBot_S013RuonanNODE_6_length_3930_cov_18.873916_g5_i1_1	1.1e-46	159.5	RdRP	t1580mBot_S013RuonanNODE_6_length_3930_cov_18.873916_g5_i1	Leviviridae	120	2009	-1	Intact	No
t140mBot_S016RuonanNODE_271_length_1027_cov_7.806416_g206_i1_2	1.5e-46	159	RdRP	t140mBot_S016RuonanNODE_271_length_1027_cov_7.806416_g206_i1	Leviviridae	123	1025	1	Partial	No
t1424mBot_S08RuonanNODE_145_length_1403_cov_7.322656_g71_i1_3	1e-58	199.2	RdRP	t1424mBot_S08RuonanNODE_145_length_1403_cov_7.322656_g71_i1	Leviviridae	395	1402	1	Partial	No
t1424mBot_S08RuonanNODE_5727_length_484_cov_1.368421_g5047_i1_1	8.8e-16	57.5	RdRP	t1424mBot_S08RuonanNODE_5727_length_484_cov_1.368421_g5047_i1	Leviviridae	161	484	-1	Partial	No
t15104mBot_S031RuonanNODE_1483_length_875_cov_10.356383_g1359_i1_1	1.7e-27	96.2	RdRP	t15104mBot_S031RuonanNODE_1483_length_875_cov_10.356383_g1359_i1	Leviviridae	24	875	-1	Partial	No
t1532mBot_S023RuonanNODE_4233_length_482_cov_17.476323_g3140_i1_1	1.8e-24	86.2	RdRP	t1532mBot_S023RuonanNODE_4233_length_482_cov_17.476323_g3140_i1	Leviviridae	6	482	-1	Partial	No
t1532mBot_S023RuonanNODE_4236_length_482_cov_12.704735_g3141_i1_1	1.3e-23	83.4	RdRP	t1532mBot_S023RuonanNODE_4236_length_482_cov_12.704735_g3141_i1	Leviviridae	95	481	1	Partial	No
t1552mBot_S027RuonanNODE_17799_length_521_cov_6.283920_g12811_i1_1	1.7e-47	162.2	RdRP	t1552mBot_S027RuonanNODE_17799_length_521_cov_6.283920_g12811_i1	Leviviridae	55	519	1	Partial	No
t1552mBot_S027RuonanNODE_218_length_1852_cov_35.820706_g90_i1_2	1.2e-53	182.5	RdRP	t1552mBot_S027RuonanNODE_218_length_1852_cov_35.820706_g90_i1	Leviviridae	438	1850	1	Partial	No
t1552mBot_S027RuonanNODE_3123_length_934_cov_12.119605_g1348_i1_1	2e-21	76.1	RdRP	t1552mBot_S027RuonanNODE_3123_length_934_cov_12.119605_g1348_i1	Leviviridae	209	934	-1	Partial	No
t1552mBot_S027RuonanNODE_41895_length_448_cov_5.209231_g36485_i0_1	1.1e-23	83.6	RdRP	t1552mBot_S027RuonanNODE_41895_length_448_cov_5.209231_g36485_i0	Leviviridae	4	447	-1	Partial	No
t1552mBot_S027RuonanNODE_63_length_2494_cov_54.399410_g24_i1_3	2.9e-48	164.7	RdRP	t1552mBot_S027RuonanNODE_63_length_2494_cov_54.399410_g24_i1	Leviviridae	948	2492	1	Partial	No
t164mBot_S020RuonanNODE_171_length_1740_cov_10.157699_g103_i1_1	3.1e-104	349.4	RdRP	t164mBot_S020RuonanNODE_171_length_1740_cov_10.157699_g103_i1	Leviviridae	136	1740	1	Partial	No
t1684mBot_S019RuonanNODE_261_length_1112_cov_7.879676_g141_i1_1	1.6e-15	57.1	RdRP	t1684mBot_S019RuonanNODE_261_length_1112_cov_7.879676_g141_i1	Leviviridae	70	1110	1	Partial	No
t1720mBot_S033RuonanNODE_50784_length_427_cov_2.723684_g49145_i0_1	2.9e-14	52.7	RdRP	t1720mBot_S033RuonanNODE_50784_length_427_cov_2.723684_g49145_i0	Leviviridae	103	426	1	Partial	No
t14-104mBot_S017RuonanNODE_55798_length_350_cov_1.154185_g55670_i0_1	3.4e-14	52.2	RdRP	t14-104mBot_S017RuonanNODE_55798_length_350_cov_1.154185_g55670_i0	Leviviridae	1	231	-1	Partial	No
t1424mBot_S08RuonanNODE_28081_length_401_cov_1.471223_g27441_i0_1	2.7e-21	75.9	RdRP	t1424mBot_S08RuonanNODE_28081_length_401_cov_1.471223_g27441_i0	Leviviridae	3	359	-1	Partial	No
t1424mBot_S08RuonanNODE_74750_length_319_cov_2.244898_g73867_i0_1	1.3e-16	60.3	RdRP	t1424mBot_S08RuonanNODE_74750_length_319_cov_2.244898_g73867_i0	Leviviridae	2	268	-1	Partial	No
t1484mBot_S015RuonanNODE_438_length_1457_cov_9.498501_g402_i1_1	7.2e-15	54.7	RdRP	t1484mBot_S015RuonanNODE_438_length_1457_cov_9.498501_g402_i1	Leviviridae	2	307	-1	Partial	No
t1532mBot_S023RuonanNODE_33_length_1465_cov_82.701192_g17_i2_1	6.3e-06	25	RdRP	t1532mBot_S023RuonanNODE_33_length_1465_cov_82.701192_g17_i2	Leviviridae	1	948	-1	Partial	No
t1532mBot_S023RuonanNODE_39_length_1463_cov_81.871642_g17_i3_1	7.2e-06	24.8	RdRP	t1532mBot_S023RuonanNODE_39_length_1463_cov_81.871642_g17_i3	Leviviridae	2	946	-1	Partial	No
t1552mBot_S027RuonanNODE_16511_length_533_cov_2.495122_g11609_i1_1	1.8e-18	66.3	RdRP	t1552mBot_S027RuonanNODE_16511_length_533_cov_2.495122_g11609_i1	Leviviridae	1	420	1	Partial	No
t1552mBot_S027RuonanNODE_2083_length_1050_cov_22.645092_g889_i1_1	2.2e-38	132.1	RdRP	t1552mBot_S027RuonanNODE_2083_length_1050_cov_22.645092_g889_i1	Leviviridae	3	956	1	Partial	No
t1552mBot_S027RuonanNODE_258_length_1782_cov_33.961423_g112_i1_1	3.6e-48	164.4	RdRP	t1552mBot_S027RuonanNODE_258_length_1782_cov_33.961423_g112_i1	Leviviridae	2	1567	-1	Partial	No
t1552mBot_S027RuonanNODE_358_length_1629_cov_15.337317_g164_i1_1	9.4e-66	222.4	RdRP	t1552mBot_S027RuonanNODE_358_length_1629_cov_15.337317_g164_i1	Leviviridae	2	1255	-1	Partial	No
t1552mBot_S027RuonanNODE_4_length_3607_cov_76.503731_g3_i1_1	3.2e-40	138.2	RdRP	t1552mBot_S027RuonanNODE_4_length_3607_cov_76.503731_g3_i1	Leviviridae	2	1441	-1	Partial	No
t1552mBot_S027RuonanNODE_5789_length_743_cov_11.383871_g3022_i1_1	4.7e-22	78.2	RdRP	t1552mBot_S027RuonanNODE_5789_length_743_cov_11.383871_g3022_i1	Leviviridae	2	688	1	Partial	No
t1580mBot_S013RuonanNODE_2932_length_746_cov_12.081862_g2746_i1_1	2e-34	119.2	RdRP	t1580mBot_S013RuonanNODE_2932_length_746_cov_12.081862_g2746_i1	Leviviridae	1	582	1	Partial	No
t1632mBot_S012RuonanNODE_813_length_1301_cov_3.360781_g653_i1_1	6.2e-14	51.4	RdRP	t1632mBot_S012RuonanNODE_813_length_1301_cov_3.360781_g653_i1	Leviviridae	2	1054	-1	Partial	No
t1720mBot_S033RuonanNODE_5074_length_667_cov_6.409926_g4428_i1_1	8.3e-32	110.4	RdRP	t1720mBot_S033RuonanNODE_5074_length_667_cov_6.409926_g4428_i1	Leviviridae	2	457	-1	Partial	No
t14-104mBot_S017RuonanNODE_17998_length_423_cov_2.393333_g17877_i0_1	1.5e-20	73.2	RdRP	t14-104mBot_S017RuonanNODE_17998_length_423_cov_2.393333_g17877_i0	Leviviridae	3	422	1	Partial	No
t14-104mBot_S017RuonanNODE_54405_length_353_cov_1.030435_g54277_i0_1	1.1e-24	86.9	RdRP	t14-104mBot_S017RuonanNODE_54405_length_353_cov_1.030435_g54277_i0	Leviviridae	3	353	1	Partial	No
t14-104mBot_S017RuonanNODE_6222_length_510_cov_2.304910_g6108_i1_1	1.8e-31	109.3	RdRP	t14-104mBot_S017RuonanNODE_6222_length_510_cov_2.304910_g6108_i1	Leviviridae	3	509	-1	Partial	No
t14-104mBot_S017RuonanNODE_91293_length_294_cov_2.742690_g91164_i0_1	1.2e-18	66.9	RdRP	t14-104mBot_S017RuonanNODE_91293_length_294_cov_2.742690_g91164_i0	Leviviridae	1	294	-1	Partial	No
t140mBot_S016RuonanNODE_3814_length_519_cov_0.997475_g3710_i1_1	1.2e-51	175.9	RdRP	t140mBot_S016RuonanNODE_3814_length_519_cov_0.997475_g3710_i1	Leviviridae	1	519	-1	Partial	No
t14100mBot_S030RuonanNODE_2226_length_846_cov_5.467497_g1632_i1_1	5.4e-24	84.6	RdRP	t14100mBot_S030RuonanNODE_2226_length_846_cov_5.467497_g1632_i1	Leviviridae	3	845	-1	Partial	No
t1424mBot_S08RuonanNODE_103467_length_282_cov_4.937107_g102574_i0_1	8.9e-20	70.7	RdRP	t1424mBot_S08RuonanNODE_103467_length_282_cov_4.937107_g102574_i0	Leviviridae	1	282	1	Partial	No
t1424mBot_S08RuonanNODE_1243_length_684_cov_4.978610_g1090_i1_1	4.8e-39	134.3	RdRP	t1424mBot_S08RuonanNODE_1243_length_684_cov_4.978610_g1090_i1	Leviviridae	1	684	1	Partial	No
t1424mBot_S08RuonanNODE_1289_length_676_cov_9.164557_g1134_i1_1	1.6e-70	238.1	RdRP	t1424mBot_S08RuonanNODE_1289_length_676_cov_9.164557_g1134_i1	Leviviridae	1	675	1	Partial	No
t1424mBot_S08RuonanNODE_13380_length_433_cov_1.925806_g12797_i0_1	1.5e-36	126.2	RdRP	t1424mBot_S08RuonanNODE_13380_length_433_cov_1.925806_g12797_i0	Leviviridae	3	431	-1	Partial	No
t1424mBot_S08RuonanNODE_17706_length_421_cov_4.204698_g17091_i0_1	9.5e-18	64	RdRP	t1424mBot_S08RuonanNODE_17706_length_421_cov_4.204698_g17091_i0	Leviviridae	3	419	1	Partial	No
t1424mBot_S08RuonanNODE_18107_length_420_cov_2.989899_g17491_i0_1	1.8e-17	63.1	RdRP	t1424mBot_S08RuonanNODE_18107_length_420_cov_2.989899_g17491_i0	Leviviridae	3	419	1	Partial	No
t1424mBot_S08RuonanNODE_28080_length_401_cov_1.471223_g27440_i0_1	1.3e-07	30.6	RdRP	t1424mBot_S08RuonanNODE_28080_length_401_cov_1.471223_g27440_i0	Leviviridae	2	400	1	Partial	No
t1424mBot_S08RuonanNODE_2819_length_569_cov_1.641256_g2565_i1_1	1e-37	129.9	RdRP	t1424mBot_S08RuonanNODE_2819_length_569_cov_1.641256_g2565_i1	Leviviridae	3	569	-1	Partial	No
t1424mBot_S08RuonanNODE_437_length_905_cov_0.861893_g333_i1_1	7.2e-48	163.4	RdRP	t1424mBot_S08RuonanNODE_437_length_905_cov_0.861893_g333_i1	Leviviridae	2	904	1	Partial	No
t1424mBot_S08RuonanNODE_592_length_834_cov_8.447257_g477_i1_1	5.5e-46	157.2	RdRP	t1424mBot_S08RuonanNODE_592_length_834_cov_8.447257_g477_i1	Leviviridae	2	832	-1	Partial	No
t1424mBot_S08RuonanNODE_63185_length_335_cov_1.976415_g62307_i0_1	8.3e-18	64.2	RdRP	t1424mBot_S08RuonanNODE_63185_length_335_cov_1.976415_g62307_i0	Leviviridae	2	334	-1	Partial	No
t1424mBot_S08RuonanNODE_73790_length_320_cov_3.096447_g72908_i0_1	1.1e-18	67	RdRP	t1424mBot_S08RuonanNODE_73790_length_320_cov_3.096447_g72908_i0	Leviviridae	1	318	1	Partial	No
t1424mBot_S08RuonanNODE_80781_length_312_cov_4.116402_g79898_i0_1	9e-19	67.4	RdRP	t1424mBot_S08RuonanNODE_80781_length_312_cov_4.116402_g79898_i0	Leviviridae	1	312	1	Partial	No
t1424mBot_S08RuonanNODE_8588_length_454_cov_1.320242_g8106_i0_1	1.5e-18	66.7	RdRP	t1424mBot_S08RuonanNODE_8588_length_454_cov_1.320242_g8106_i0	Leviviridae	1	453	-1	Partial	No
t1424mBot_S08RuonanNODE_90898_length_303_cov_1.138889_g90014_i0_1	8.6e-19	67.4	RdRP	t1424mBot_S08RuonanNODE_90898_length_303_cov_1.138889_g90014_i0	Leviviridae	3	302	-1	Partial	No
t1460mBot_S029RuonanNODE_281_length_1104_cov_5.359837_g87_i1_1	1.3e-29	103.2	RdRP	t1460mBot_S029RuonanNODE_281_length_1104_cov_5.359837_g87_i1	Leviviridae	1	1104	-1	Partial	No
t1464mBot_S07RuonanNODE_3766_length_521_cov_2.942211_g3500_i1_1	4.5e-37	127.8	RdRP	t1464mBot_S07RuonanNODE_3766_length_521_cov_2.942211_g3500_i1	Leviviridae	1	519	1	Partial	No
t1484mBot_S015RuonanNODE_15693_length_439_cov_0.642405_g15371_i0_1	6.33e-16	55.0248	RdRP	t1484mBot_S015RuonanNODE_15693_length_439_cov_0.642405_g15371_i0	Leviviridae	1	438	1	Partial	No
t1492mBot_S04RuonanNODE_3107_length_480_cov_10.450980_g2852_i1_1	4.9e-55	187	RdRP	t1492mBot_S04RuonanNODE_3107_length_480_cov_10.450980_g2852_i1	Leviviridae	3	479	1	Partial	No
t15104mBot_S031RuonanNODE_1986_length_804_cov_5.804699_g1840_i1_1	2.4e-16	59.4	RdRP	t15104mBot_S031RuonanNODE_1986_length_804_cov_5.804699_g1840_i1	Leviviridae	1	804	1	Partial	No
t1532mBot_S023RuonanNODE_102972_length_266_cov_12.405594_g100800_i0_1	1.2e-14	53.8	RdRP	t1532mBot_S023RuonanNODE_102972_length_266_cov_12.405594_g100800_i0	Leviviridae	2	265	1	Partial	No
t1532mBot_S023RuonanNODE_103689_length_265_cov_27.147887_g101515_i0_1	5.2e-14	51.7	RdRP	t1532mBot_S023RuonanNODE_103689_length_265_cov_27.147887_g101515_i0	Leviviridae	2	265	-1	Partial	No
t1532mBot_S023RuonanNODE_1192_length_621_cov_17.098394_g879_i1_1	3.33e-23	78.9058	RdRP	t1532mBot_S023RuonanNODE_1192_length_621_cov_17.098394_g879_i1	Leviviridae	2	619	1	Partial	No
t1532mBot_S023RuonanNODE_18225_length_406_cov_17.646643_g17012_i0_1	1.3e-12	47.1	RdRP	t1532mBot_S023RuonanNODE_18225_length_406_cov_17.646643_g17012_i0	Leviviridae	1	405	-1	Partial	No
t1532mBot_S023RuonanNODE_19996_length_400_cov_12.815884_g18765_i0_1	1.7e-17	63.2	RdRP	t1532mBot_S023RuonanNODE_19996_length_400_cov_12.815884_g18765_i0	Leviviridae	2	400	1	Partial	No
t1532mBot_S023RuonanNODE_23231_length_390_cov_28.730337_g21942_i0_1	1.1e-24	86.9	RdRP	t1532mBot_S023RuonanNODE_23231_length_390_cov_28.730337_g21942_i0	Leviviridae	2	388	-1	Partial	No
t1532mBot_S023RuonanNODE_23580_length_389_cov_32.018797_g22284_i0_1	2.8e-09	36.1	RdRP	t1532mBot_S023RuonanNODE_23580_length_389_cov_32.018797_g22284_i0	Leviviridae	1	387	1	Partial	No
t1532mBot_S023RuonanNODE_2463_length_538_cov_7.619277_g1902_i1_1	3.3e-24	85.3	RdRP	t1532mBot_S023RuonanNODE_2463_length_538_cov_7.619277_g1902_i1	Leviviridae	2	538	1	Partial	No
t1532mBot_S023RuonanNODE_267_length_907_cov_10.151786_g151_i1_1	3.6e-24	85.2	RdRP	t1532mBot_S023RuonanNODE_267_length_907_cov_10.151786_g151_i1	Leviviridae	2	907	-1	Partial	No
t1532mBot_S023RuonanNODE_5169_length_470_cov_6.400576_g3800_i14_1	2.7e-19	69.1	RdRP	t1532mBot_S023RuonanNODE_5169_length_470_cov_6.400576_g3800_i14	Leviviridae	1	468	1	Partial	No
t1532mBot_S023RuonanNODE_71631_length_292_cov_31.769231_g69478_i0_1	1.5e-17	63.4	RdRP	t1532mBot_S023RuonanNODE_71631_length_292_cov_31.769231_g69478_i0	Leviviridae	3	290	1	Partial	No
t1532mBot_S023RuonanNODE_73363_length_291_cov_2.767857_g71210_i0_1	1e-11	44.1	RdRP	t1532mBot_S023RuonanNODE_73363_length_291_cov_2.767857_g71210_i0	Leviviridae	1	291	1	Partial	No
t1552mBot_S027RuonanNODE_10123_length_608_cov_10.043299_g6384_i1_1	3.5e-53	180.9	RdRP	t1552mBot_S027RuonanNODE_10123_length_608_cov_10.043299_g6384_i1	Leviviridae	1	606	1	Partial	No
t1552mBot_S027RuonanNODE_112821_length_398_cov_1.254545_g106166_i0_1	3.1e-16	59	RdRP	t1552mBot_S027RuonanNODE_112821_length_398_cov_1.254545_g106166_i0	Leviviridae	1	396	1	Partial	No
t1552mBot_S027RuonanNODE_11491_length_588_cov_5.047312_g7480_i1_1	6.1e-27	94.3	RdRP	t1552mBot_S027RuonanNODE_11491_length_588_cov_5.047312_g7480_i1	Leviviridae	2	586	1	Partial	No
t1552mBot_S027RuonanNODE_12105_length_580_cov_8.509847_g7940_i1_1	3.3e-22	78.7	RdRP	t1552mBot_S027RuonanNODE_12105_length_580_cov_8.509847_g7940_i1	Leviviridae	2	580	1	Partial	No
t1552mBot_S027RuonanNODE_13534_length_564_cov_3.678005_g9015_i1_1	1.5e-40	139.3	RdRP	t1552mBot_S027RuonanNODE_13534_length_564_cov_3.678005_g9015_i1	Leviviridae	1	564	-1	Partial	No
t1552mBot_S027RuonanNODE_165539_length_373_cov_2.524000_g158532_i0_1	2.8e-19	69	RdRP	t1552mBot_S027RuonanNODE_165539_length_373_cov_2.524000_g158532_i0	Leviviridae	2	373	-1	Partial	No
t1552mBot_S027RuonanNODE_16606_length_532_cov_2.574572_g11700_i1_1	1.9e-22	79.5	RdRP	t1552mBot_S027RuonanNODE_16606_length_532_cov_2.574572_g11700_i1	Leviviridae	1	531	1	Partial	No
t1552mBot_S027RuonanNODE_16935_length_529_cov_3.317734_g12016_i1_1	2e-38	132.2	RdRP	t1552mBot_S027RuonanNODE_16935_length_529_cov_3.317734_g12016_i1	Leviviridae	1	528	1	Partial	No
t1552mBot_S027RuonanNODE_189051_length_360_cov_10.755274_g181960_i0_1	2.8e-25	88.8	RdRP	t1552mBot_S027RuonanNODE_189051_length_360_cov_10.755274_g181960_i0	Leviviridae	1	360	1	Partial	No
t1552mBot_S027RuonanNODE_214991_length_348_cov_8.786667_g207836_i0_1	4.3e-39	134.4	RdRP	t1552mBot_S027RuonanNODE_214991_length_348_cov_8.786667_g207836_i0	Leviviridae	1	348	1	Partial	No
t1552mBot_S027RuonanNODE_24822_length_481_cov_4.304469_g18705_i1_1	3.8e-30	104.9	RdRP	t1552mBot_S027RuonanNODE_24822_length_481_cov_4.304469_g18705_i1	Leviviridae	1	480	1	Partial	No
t1552mBot_S027RuonanNODE_258687_length_331_cov_4.100962_g251470_i0_1	2.7e-18	65.8	RdRP	t1552mBot_S027RuonanNODE_258687_length_331_cov_4.100962_g251470_i0	Leviviridae	2	331	-1	Partial	No
t1552mBot_S027RuonanNODE_351579_length_303_cov_14.566667_g344223_i0_1	1.5e-16	60	RdRP	t1552mBot_S027RuonanNODE_351579_length_303_cov_14.566667_g344223_i0	Leviviridae	2	301	-1	Partial	No
t1552mBot_S027RuonanNODE_3561_length_893_cov_4.771429_g1588_i1_1	8e-35	120.3	RdRP	t1552mBot_S027RuonanNODE_3561_length_893_cov_4.771429_g1588_i1	Leviviridae	3	893	-1	Partial	No
t1552mBot_S027RuonanNODE_40946_length_449_cov_14.263804_g33933_i1_1	2.6e-27	95.6	RdRP	t1552mBot_S027RuonanNODE_40946_length_449_cov_14.263804_g33933_i1	Leviviridae	1	447	1	Partial	No
t1552mBot_S027RuonanNODE_421882_length_286_cov_3.907975_g414485_i0_1	1.4e-16	60.1	RdRP	t1552mBot_S027RuonanNODE_421882_length_286_cov_3.907975_g414485_i0	Leviviridae	2	286	1	Partial	No
t1552mBot_S027RuonanNODE_52319_length_438_cov_0.812698_g46521_i0_1	2.7e-18	65.8	RdRP	t1552mBot_S027RuonanNODE_52319_length_438_cov_0.812698_g46521_i0	Leviviridae	1	438	-1	Partial	No
t1552mBot_S027RuonanNODE_540_length_1444_cov_25.912945_g264_i1_1	4.3e-43	147.6	RdRP	t1552mBot_S027RuonanNODE_540_length_1444_cov_25.912945_g264_i1	Leviviridae	3	1442	1	Partial	No
t1552mBot_S027RuonanNODE_545609_length_265_cov_30.908451_g538183_i0_1	8.2e-19	67.5	RdRP	t1552mBot_S027RuonanNODE_545609_length_265_cov_30.908451_g538183_i0	Leviviridae	1	264	-1	Partial	No
t1552mBot_S027RuonanNODE_575_length_1413_cov_50.633333_g289_i1_1	1.7e-43	149	RdRP	t1552mBot_S027RuonanNODE_575_length_1413_cov_50.633333_g289_i1	Leviviridae	2	1411	-1	Partial	No
t1552mBot_S027RuonanNODE_60361_length_431_cov_0.886364_g54459_i0_1	2.2e-09	36.4	RdRP	t1552mBot_S027RuonanNODE_60361_length_431_cov_0.886364_g54459_i0	Leviviridae	3	431	1	Partial	No
t1552mBot_S027RuonanNODE_6107_length_730_cov_104.446458_g3212_i1_1	3.6e-14	52.2	RdRP	t1552mBot_S027RuonanNODE_6107_length_730_cov_104.446458_g3212_i1	Leviviridae	1	729	1	Partial	No
t1552mBot_S027RuonanNODE_6971_length_693_cov_13.207018_g3847_i1_1	3.8e-40	137.9	RdRP	t1552mBot_S027RuonanNODE_6971_length_693_cov_13.207018_g3847_i1	Leviviridae	1	693	-1	Partial	No
t1552mBot_S027RuonanNODE_74680_length_420_cov_2.383838_g68538_i0_1	8.5e-09	34.5	RdRP	t1552mBot_S027RuonanNODE_74680_length_420_cov_2.383838_g68538_i0	Leviviridae	1	420	-1	Partial	No
t1552mBot_S027RuonanNODE_75214_length_420_cov_0.703704_g69072_i0_1	1.3e-29	103.2	RdRP	t1552mBot_S027RuonanNODE_75214_length_420_cov_0.703704_g69072_i0	Leviviridae	2	418	-1	Partial	No
t1552mBot_S027RuonanNODE_9634_length_618_cov_15.367677_g5973_i1_1	3.5e-28	98.4	RdRP	t1552mBot_S027RuonanNODE_9634_length_618_cov_15.367677_g5973_i1	Leviviridae	2	616	1	Partial	No
t1580mBot_S013RuonanNODE_140631_length_267_cov_10.361111_g139767_i0_1	2.6e-21	75.8	RdRP	t1580mBot_S013RuonanNODE_140631_length_267_cov_10.361111_g139767_i0	Leviviridae	2	265	-1	Partial	No
t1580mBot_S013RuonanNODE_41453_length_404_cov_3.348754_g40656_i0_1	8.1e-27	93.9	RdRP	t1580mBot_S013RuonanNODE_41453_length_404_cov_3.348754_g40656_i0	Leviviridae	1	402	1	Partial	No
t1580mBot_S013RuonanNODE_42027_length_403_cov_8.010714_g41226_i0_1	3.4e-26	91.9	RdRP	t1580mBot_S013RuonanNODE_42027_length_403_cov_8.010714_g41226_i0	Leviviridae	1	402	-1	Partial	No
t1580mBot_S013RuonanNODE_5296_length_629_cov_7.102767_g5075_i1_1	2e-41	142.1	RdRP	t1580mBot_S013RuonanNODE_5296_length_629_cov_7.102767_g5075_i1	Leviviridae	1	627	-1	Partial	No
t1580mBot_S013RuonanNODE_59641_length_379_cov_0.894531_g58802_i0_1	1.2e-47	162.6	RdRP	t1580mBot_S013RuonanNODE_59641_length_379_cov_0.894531_g58802_i0	Leviviridae	3	377	1	Partial	No
t1580mBot_S013RuonanNODE_90741_length_326_cov_1.167488_g89882_i0_1	8.88e-22	74.5992	RdRP	t1580mBot_S013RuonanNODE_90741_length_326_cov_1.167488_g89882_i0	Leviviridae	2	325	-1	Partial	No
t16100mBot_S09RuonanNODE_113488_length_291_cov_2.625000_g112927_i0_1	1.6e-21	76.4	RdRP	t16100mBot_S09RuonanNODE_113488_length_291_cov_2.625000_g112927_i0	Leviviridae	3	290	-1	Partial	No
t16100mBot_S09RuonanNODE_3316_length_668_cov_2.611009_g3070_i1_1	1.9e-40	138.9	RdRP	t16100mBot_S09RuonanNODE_3316_length_668_cov_2.611009_g3070_i1	Leviviridae	2	667	1	Partial	No
t1624mBot_S024RuonanNODE_5060_length_379_cov_12.773438_g4951_i0_1	4.8e-21	74.9	RdRP	t1624mBot_S024RuonanNODE_5060_length_379_cov_12.773438_g4951_i0	Leviviridae	2	379	-1	Partial	No
t1644mBot_S01RuonanNODE_16130_length_430_cov_1.394137_g15881_i0_1	4.2e-25	88.3	RdRP	t1644mBot_S01RuonanNODE_16130_length_430_cov_1.394137_g15881_i0	Leviviridae	2	430	-1	Partial	No
t1644mBot_S01RuonanNODE_43660_length_388_cov_8.415094_g43390_i0_1	3.5e-50	171.2	RdRP	t1644mBot_S01RuonanNODE_43660_length_388_cov_8.415094_g43390_i0	Leviviridae	3	386	1	Partial	No
t164mBot_S020RuonanNODE_142782_length_333_cov_2.328571_g141356_i0_1	1.4e-21	76.7	RdRP	t164mBot_S020RuonanNODE_142782_length_333_cov_2.328571_g141356_i0	Leviviridae	1	333	-1	Partial	No
t1660mBot_S022RuonanNODE_23227_length_388_cov_6.249057_g22786_i0_1	2.8e-11	42.6	RdRP	t1660mBot_S022RuonanNODE_23227_length_388_cov_6.249057_g22786_i0	Leviviridae	3	386	1	Partial	No
t1720mBot_S033RuonanNODE_2394_length_812_cov_11.509434_g1951_i1_1	3.7e-76	256.8	RdRP	t1720mBot_S033RuonanNODE_2394_length_812_cov_11.509434_g1951_i1	Leviviridae	3	812	-1	Partial	No
t1732mBot_S06RuonanNODE_56152_length_327_cov_1.205882_g55558_i0_1	9.1e-07	27.8	RdRP	t1732mBot_S06RuonanNODE_56152_length_327_cov_1.205882_g55558_i0	Leviviridae	2	325	1	Partial	No
t1752mBot_S018RuonanNODE_26947_length_380_cov_1.190661_g26692_i0_1	3.6e-26	91.8	RdRP	t1752mBot_S018RuonanNODE_26947_length_380_cov_1.190661_g26692_i0	Leviviridae	3	380	-1	Partial	No
t1760mBot_S028RuonanNODE_3926_length_672_cov_9.635701_g3154_i1_1	7.2e-23	80.9	RdRP	t1760mBot_S028RuonanNODE_3926_length_672_cov_9.635701_g3154_i1	Leviviridae	1	672	-1	Partial	No
t1684mBot_S019RuonanNODE_174_length_1367_cov_3.389068_g64_i1_1	8.7e-12	45	RdRP	t1684mBot_S019RuonanNODE_174_length_1367_cov_3.389068_g64_i1	Mitoviridae	90	761	-1	Intact	No
t1684mBot_S019RuonanNODE_174_length_1367_cov_3.389068_g64_i1_2	5.9e-69	233.6	RdRP	t1684mBot_S019RuonanNODE_174_length_1367_cov_3.389068_g64_i1	Mitoviridae	837	1367	-1	Partial	No
t14100mBot_S030RuonanNODE_50450_length_392_cov_0.657993_g49591_i0_1	7.9e-28	97.4	RdRP	t14100mBot_S030RuonanNODE_50450_length_392_cov_0.657993_g49591_i0	Mitoviridae	1	390	1	Partial	No
t1492mBot_S04RuonanNODE_392_length_885_cov_7.186352_g291_i1_1	9.2e-29	101	RdRP	t1492mBot_S04RuonanNODE_392_length_885_cov_7.186352_g291_i1	Mitoviridae	3	884	-1	Partial	No
t16100mBot_S09RuonanNODE_4646_length_600_cov_2.689727_g4372_i1_1	6.1e-71	240.1	RdRP	t16100mBot_S09RuonanNODE_4646_length_600_cov_2.689727_g4372_i1	Mitoviridae	1	600	1	Partial	No
t1684mBot_S019RuonanNODE_13279_length_413_cov_3.500000_g13004_i0_1	1.3e-25	90.6	RdRP	t1684mBot_S019RuonanNODE_13279_length_413_cov_3.500000_g13004_i0	Mitoviridae	3	413	1	Partial	No
t1552mBot_S027RuonanNODE_15463_length_542_cov_5.085919_g10743_i1_1	3.3e-22	78.7	RdRP	t1552mBot_S027RuonanNODE_15463_length_542_cov_5.085919_g10743_i1	Partitiviridae	2	541	-1	Partial	No
t1480mBot_S03RuonanNODE_117183_length_313_cov_1.431579_g116169_i0_1	3.8e-36	124.9	RdRP	t1480mBot_S03RuonanNODE_117183_length_313_cov_1.431579_g116169_i0	Partitiviridae	2	313	1	Partial	No
t1720mBot_S033RuonanNODE_1590_length_912_cov_12.392902_g1204_i1_1	1.1e-18	67.1	RdRP	t1720mBot_S033RuonanNODE_1590_length_912_cov_12.392902_g1204_i1	Picobirnaviridae	3	794	1	Partial	No
t1484mBot_S015RuonanNODE_3198_length_734_cov_2.710311_g3040_i1_1	3.5e-14	52.4	RdRP	t1484mBot_S015RuonanNODE_3198_length_734_cov_2.710311_g3040_i1	Picornaviridae	2	358	1	Partial	No
t164mBot_S020RuonanNODE_25622_length_444_cov_2.915888_g24515_i0_1	1.17e-21	74.176	RdRP	t164mBot_S020RuonanNODE_25622_length_444_cov_2.915888_g24515_i0	Picornaviridae	1	387	-1	Partial	No
t1484mBot_S015RuonanNODE_31852_length_377_cov_0.704724_g31356_i0_1	1.33e-21	74.0212	RdRP	t1484mBot_S015RuonanNODE_31852_length_377_cov_0.704724_g31356_i0	Picornaviridae	2	376	-1	Partial	No
t1552mBot_S027RuonanNODE_25108_length_480_cov_3.955182_g34712_i0_1	2.91e-26	89.1448	RdRP	t1552mBot_S027RuonanNODE_25108_length_480_cov_3.955182_g34712_i0	Picornaviridae	3	479	-1	Partial	No
t1552mBot_S027RuonanNODE_274707_length_325_cov_13.712871_g267481_i0_1	1.99e-27	93.2703	RdRP	t1552mBot_S027RuonanNODE_274707_length_325_cov_13.712871_g267481_i0	Picornaviridae	3	323	-1	Partial	No
t1552mBot_S027RuonanNODE_286516_length_322_cov_1.005025_g279287_i0_1	4.49e-27	92.0031	RdRP	t1552mBot_S027RuonanNODE_286516_length_322_cov_1.005025_g279287_i0	Picornaviridae	2	322	1	Partial	No
t1552mBot_S027RuonanNODE_33660_length_459_cov_7.654762_g26671_i1_1	1.63e-23	80.1095	RdRP	t1552mBot_S027RuonanNODE_33660_length_459_cov_7.654762_g26671_i1	Picornaviridae	1	459	-1	Partial	No
t1552mBot_S027RuonanNODE_3722_length_874_cov_8.900133_g1700_i1_1	7.92e-62	206.624	RdRP	t1552mBot_S027RuonanNODE_3722_length_874_cov_8.900133_g1700_i1	Picornaviridae	1	873	-1	Partial	No
t1552mBot_S027RuonanNODE_386201_length_294_cov_8.023392_g378816_i0_1	5.98e-22	75.2218	RdRP	t1552mBot_S027RuonanNODE_386201_length_294_cov_8.023392_g378816_i0	Picornaviridae	3	293	-1	Partial	No
t1552mBot_S027RuonanNODE_6309_length_721_cov_6.429766_g3381_i1_1	4.23e-48	161.352	RdRP	t1552mBot_S027RuonanNODE_6309_length_721_cov_6.429766_g3381_i1	Picornaviridae	1	720	1	Partial	No
t1552mBot_S027RuonanNODE_6359_length_719_cov_10.964765_g3417_i1_1	2.38e-39	132.408	RdRP	t1552mBot_S027RuonanNODE_6359_length_719_cov_10.964765_g3417_i1	Picornaviridae	3	719	-1	Partial	No
t1552mBot_S027RuonanNODE_64558_length_427_cov_6.858553_g58588_i0_1	6e-54	183.6	RdRP	t1552mBot_S027RuonanNODE_64558_length_427_cov_6.858553_g58588_i0	Picornaviridae	2	427	1	Partial	No
t1552mBot_S027RuonanNODE_6790_length_700_cov_45.623917_g3718_i1_1	1.04e-24	84.0562	RdRP	t1552mBot_S027RuonanNODE_6790_length_700_cov_45.623917_g3718_i1	Picornaviridae	3	698	1	Partial	No
t1552mBot_S027RuonanNODE_69864_length_423_cov_7.136667_g63791_i0_1	4e-15	55.3	RdRP	t1552mBot_S027RuonanNODE_69864_length_423_cov_7.136667_g63791_i0	Picornaviridae	3	422	-1	Partial	No
t1552mBot_S027RuonanNODE_7101_length_688_cov_13.504425_g3954_i1_1	1.15e-35	120.201	RdRP	t1552mBot_S027RuonanNODE_7101_length_688_cov_13.504425_g3954_i1	Picornaviridae	3	686	-1	Partial	No
t1552mBot_S027RuonanNODE_735_length_1330_cov_37.850041_g367_i1_1	1.81e-50	169.112	RdRP	t1552mBot_S027RuonanNODE_735_length_1330_cov_37.850041_g367_i1	Picornaviridae	1	1329	1	Partial	No
t1580mBot_S013RuonanNODE_40900_length_405_cov_1.982270_g40104_i0_1	3.79e-32	108.843	RdRP	t1580mBot_S013RuonanNODE_40900_length_405_cov_1.982270_g40104_i0	Picornaviridae	3	404	-1	Partial	No
t1580mBot_S013RuonanNODE_56905_length_382_cov_2.833977_g56067_i0_1	1.06e-29	100.833	RdRP	t1580mBot_S013RuonanNODE_56905_length_382_cov_2.833977_g56067_i0	Picornaviridae	1	381	1	Partial	No
t1644mBot_S01RuonanNODE_55691_length_375_cov_1.615079_g55314_i0_1	3.55e-32	108.951	RdRP	t1644mBot_S01RuonanNODE_55691_length_375_cov_1.615079_g55314_i0	Picornaviridae	2	373	-1	Partial	No
t164mBot_S020RuonanNODE_37479_length_425_cov_1.496689_g36251_i0_1	1.2e-29	103.5	RdRP	t164mBot_S020RuonanNODE_37479_length_425_cov_1.496689_g36251_i0	Picornaviridae	2	424	1	Partial	No
t1532mBot_S023RuonanNODE_54295_length_318_cov_11.728205_g52152_i0_1	8.3e-36	123.8	RdRP	t1532mBot_S023RuonanNODE_54295_length_318_cov_11.728205_g52152_i0	Rhabdoviridae	1	318	1	Partial	No
t1580mBot_S013RuonanNODE_27_length_2739_cov_11.398318_g25_i1_2	1.4e-148	495.6	RdRP	t1580mBot_S013RuonanNODE_27_length_2739_cov_11.398318_g25_i1	Tombusviridae	1189	2730	1	Intact	No
t1592mBot_S010RuonanNODE_1_length_3485_cov_12.771862_g0_i1_2	5.4e-73	246.4	RdRP	t1592mBot_S010RuonanNODE_1_length_3485_cov_12.771862_g0_i1	Tombusviridae	635	2185	1	Intact	No
t1552mBot_S027RuonanNODE_10362_length_604_cov_21.906445_g6587_i1_1	4.6e-46	157.6	RdRP	t1552mBot_S027RuonanNODE_10362_length_604_cov_21.906445_g6587_i1	Tombusviridae	2	604	-1	Partial	No
t1552mBot_S027RuonanNODE_1532_length_1132_cov_18.183350_g671_i1_2	5e-68	230	RdRP	t1552mBot_S027RuonanNODE_1532_length_1132_cov_18.183350_g671_i1	Tombusviridae	319	1131	1	Partial	No
t1552mBot_S027RuonanNODE_6146_length_729_cov_5.318482_g3247_i1_1	9.7e-51	173	RdRP	t1552mBot_S027RuonanNODE_6146_length_729_cov_5.318482_g3247_i1	Tombusviridae	282	728	1	Partial	No
t1560mBot_S025RuonanNODE_8455_length_480_cov_5.098039_g7261_i1_1	2.2e-20	72.9	RdRP	t1560mBot_S025RuonanNODE_8455_length_480_cov_5.098039_g7261_i1	Tombusviridae	20	478	-1	Partial	No
t1592mBot_S010RuonanNODE_109_length_1558_cov_10.908014_g63_i1_2	2e-16	59.9	RdRP	t1592mBot_S010RuonanNODE_109_length_1558_cov_10.908014_g63_i1	Tombusviridae	1219	1557	1	Partial	No
t16100mBot_S09RuonanNODE_23516_length_421_cov_0.724832_g23131_i0_2	1.3e-15	57.1	RdRP	t16100mBot_S09RuonanNODE_23516_length_421_cov_0.724832_g23131_i0	Tombusviridae	273	419	1	Partial	No
t16104mBot_S021RuonanNODE_1163_length_669_cov_2.324176_g1070_i1_2	6.5e-35	120.8	RdRP	t16104mBot_S021RuonanNODE_1163_length_669_cov_2.324176_g1070_i1	Tombusviridae	98	667	-1	Partial	No
t16104mBot_S021RuonanNODE_204_length_1079_cov_8.608787_g176_i1_2	9e-19	67.6	RdRP	t16104mBot_S021RuonanNODE_204_length_1079_cov_8.608787_g176_i1	Tombusviridae	893	1078	-1	Partial	No
t1644mBot_S01RuonanNODE_1042_length_730_cov_9.672158_g941_i1_1	2.1e-57	195	RdRP	t1644mBot_S01RuonanNODE_1042_length_730_cov_9.672158_g941_i1	Tombusviridae	16	729	-1	Partial	No
t1644mBot_S01RuonanNODE_2355_length_591_cov_11.837607_g2224_i2_1	5.7e-35	121	RdRP	t1644mBot_S01RuonanNODE_2355_length_591_cov_11.837607_g2224_i2	Tombusviridae	20	589	-1	Partial	No
t1644mBot_S01RuonanNODE_2356_length_591_cov_11.762821_g2224_i3_1	5.7e-35	121	RdRP	t1644mBot_S01RuonanNODE_2356_length_591_cov_11.762821_g2224_i3	Tombusviridae	20	589	-1	Partial	No
t1644mBot_S01RuonanNODE_686_length_815_cov_9.440751_g621_i1_2	2.5e-44	151.9	RdRP	t1644mBot_S01RuonanNODE_686_length_815_cov_9.440751_g621_i1	Tombusviridae	269	814	1	Partial	No
t1484mBot_S015RuonanNODE_241_length_1786_cov_4.324113_g215_i1_1	4.5e-147	490.7	RdRP	t1484mBot_S015RuonanNODE_241_length_1786_cov_4.324113_g215_i1	Tombusviridae	1	1515	1	Partial	No
t1484mBot_S015RuonanNODE_3483_length_714_cov_3.824027_g3310_i1_1	8e-33	113.9	RdRP	t1484mBot_S015RuonanNODE_3483_length_714_cov_3.824027_g3310_i1	Tombusviridae	1	558	1	Partial	No
t1492mBot_S04RuonanNODE_7413_length_442_cov_8.398119_g7150_i0_1	1.4e-47	162.6	RdRP	t1492mBot_S04RuonanNODE_7413_length_442_cov_8.398119_g7150_i0	Tombusviridae	3	413	-1	Partial	No
t1552mBot_S027RuonanNODE_3134_length_932_cov_17.663782_g1357_i2_1	4.7e-59	200.4	RdRP	t1552mBot_S027RuonanNODE_3134_length_932_cov_17.663782_g1357_i2	Tombusviridae	3	815	1	Partial	No
t1552mBot_S027RuonanNODE_458298_length_279_cov_6.570513_g450895_i0_1	8.9e-25	87.4	RdRP	t1552mBot_S027RuonanNODE_458298_length_279_cov_6.570513_g450895_i0	Tombusviridae	1	201	-1	Partial	No
t1580mBot_S013RuonanNODE_37_length_2611_cov_7.897508_g35_i1_1	2.8e-66	224.3	RdRP	t1580mBot_S013RuonanNODE_37_length_2611_cov_7.897508_g35_i1	Tombusviridae	1	762	1	Partial	No
t1580mBot_S013RuonanNODE_6222_length_602_cov_8.444676_g5992_i1_1	8e-35	120.5	RdRP	t1580mBot_S013RuonanNODE_6222_length_602_cov_8.444676_g5992_i1	Tombusviridae	1	582	1	Partial	No
t16100mBot_S09RuonanNODE_1233_length_961_cov_5.169451_g1048_i1_1	1.5e-78	264.7	RdRP	t16100mBot_S09RuonanNODE_1233_length_961_cov_5.169451_g1048_i1	Tombusviridae	1	825	1	Partial	No
t16100mBot_S09RuonanNODE_23516_length_421_cov_0.724832_g23131_i0_1	8.6e-27	94	RdRP	t16100mBot_S09RuonanNODE_23516_length_421_cov_0.724832_g23131_i0	Tombusviridae	3	251	1	Partial	No
t16104mBot_S021RuonanNODE_204_length_1079_cov_8.608787_g176_i1_1	1.3e-62	212.2	RdRP	t16104mBot_S021RuonanNODE_204_length_1079_cov_8.608787_g176_i1	Tombusviridae	2	679	-1	Partial	No
t16104mBot_S021RuonanNODE_40_length_1533_cov_10.072340_g33_i1_1	3.4e-147	491.1	RdRP	t16104mBot_S021RuonanNODE_40_length_1533_cov_10.072340_g33_i1	Tombusviridae	3	1517	1	Partial	No
t16104mBot_S021RuonanNODE_52_length_1474_cov_5.178386_g40_i1_1	1.1e-14	54	RdRP	t16104mBot_S021RuonanNODE_52_length_1474_cov_5.178386_g40_i1	Tombusviridae	3	329	-1	Partial	No
t1612mBot_S014RuonanNODE_16706_length_394_cov_0.782288_g16556_i0_1	4.9e-35	121.2	RdRP	t1612mBot_S014RuonanNODE_16706_length_394_cov_0.782288_g16556_i0	Tombusviridae	2	304	1	Partial	No
t1644mBot_S01RuonanNODE_182_length_1217_cov_6.542962_g155_i1_1	9.3e-126	420.4	RdRP	t1644mBot_S01RuonanNODE_182_length_1217_cov_6.542962_g155_i1	Tombusviridae	2	1114	1	Partial	No
t1644mBot_S01RuonanNODE_235_length_1126_cov_3.079761_g205_i1_1	3.2e-15	55.9	RdRP	t1644mBot_S01RuonanNODE_235_length_1126_cov_3.079761_g205_i1	Tombusviridae	1	375	-1	Partial	No
t174mBot_S011RuonanNODE_57914_length_317_cov_3.293814_g57659_i0_1	8.4e-21	74.3	RdRP	t174mBot_S011RuonanNODE_57914_length_317_cov_3.293814_g57659_i0	Tombusviridae	2	253	1	Partial	No
t174mBot_S011RuonanNODE_618_length_708_cov_1.186325_g576_i1_1	3.3e-53	181.2	RdRP	t174mBot_S011RuonanNODE_618_length_708_cov_1.186325_g576_i1	Tombusviridae	3	701	1	Partial	No
t140mBot_S016RuonanNODE_45904_length_369_cov_3.284553_g45707_i0_1	1.5e-19	70.1	RdRP	t140mBot_S016RuonanNODE_45904_length_369_cov_3.284553_g45707_i0	Tombusviridae	1	369	1	Partial	No
t140mBot_S016RuonanNODE_65448_length_329_cov_1.747573_g65249_i0_1	1.6e-35	122.8	RdRP	t140mBot_S016RuonanNODE_65448_length_329_cov_1.747573_g65249_i0	Tombusviridae	2	328	1	Partial	No
t1424mBot_S08RuonanNODE_71884_length_323_cov_1.080000_g71002_i0_1	2.7e-43	148.4	RdRP	t1424mBot_S08RuonanNODE_71884_length_323_cov_1.080000_g71002_i0	Tombusviridae	2	322	1	Partial	No
t1460mBot_S029RuonanNODE_21910_length_360_cov_1.320675_g21308_i0_1	7.7e-44	150.3	RdRP	t1460mBot_S029RuonanNODE_21910_length_360_cov_1.320675_g21308_i0	Tombusviridae	1	360	-1	Partial	No
t1460mBot_S029RuonanNODE_8268_length_422_cov_2.742475_g7749_i0_1	1.3e-36	126.4	RdRP	t1460mBot_S029RuonanNODE_8268_length_422_cov_2.742475_g7749_i0	Tombusviridae	1	420	1	Partial	No
t1464mBot_S07RuonanNODE_19257_length_410_cov_1.470383_g18847_i0_1	1e-53	182.8	RdRP	t1464mBot_S07RuonanNODE_19257_length_410_cov_1.470383_g18847_i0	Tombusviridae	1	408	1	Partial	No
t1464mBot_S07RuonanNODE_32118_length_382_cov_2.876448_g31679_i0_1	3.2e-24	85.6	RdRP	t1464mBot_S07RuonanNODE_32118_length_382_cov_2.876448_g31679_i0	Tombusviridae	2	382	1	Partial	No
t1464mBot_S07RuonanNODE_4054_length_513_cov_1.807692_g3758_i1_1	1e-16	60.8	RdRP	t1464mBot_S07RuonanNODE_4054_length_513_cov_1.807692_g3758_i1	Tombusviridae	2	511	1	Partial	No
t1464mBot_S07RuonanNODE_42879_length_353_cov_1.339130_g42383_i0_1	3e-46	158.2	RdRP	t1464mBot_S07RuonanNODE_42879_length_353_cov_1.339130_g42383_i0	Tombusviridae	1	351	1	Partial	No
t1464mBot_S07RuonanNODE_6087_length_474_cov_0.894587_g5723_i0_1	5e-49	167.3	RdRP	t1464mBot_S07RuonanNODE_6087_length_474_cov_0.894587_g5723_i0	Tombusviridae	2	472	1	Partial	No
t1464mBot_S07RuonanNODE_6088_length_474_cov_0.894587_g5724_i0_1	9.9e-51	173	RdRP	t1464mBot_S07RuonanNODE_6088_length_474_cov_0.894587_g5724_i0	Tombusviridae	2	472	1	Partial	No
t1464mBot_S07RuonanNODE_936_length_709_cov_3.486348_g778_i1_1	2.3e-95	320.2	RdRP	t1464mBot_S07RuonanNODE_936_length_709_cov_3.486348_g778_i1	Tombusviridae	1	708	1	Partial	No
t1472mBot_S02RuonanNODE_30186_length_371_cov_5.262097_g29399_i0_1	2.8e-16	59.3	RdRP	t1472mBot_S02RuonanNODE_30186_length_371_cov_5.262097_g29399_i0	Tombusviridae	1	369	1	Partial	No
t1472mBot_S02RuonanNODE_40772_length_338_cov_4.320930_g39976_i0_1	1.8e-15	56.7	RdRP	t1472mBot_S02RuonanNODE_40772_length_338_cov_4.320930_g39976_i0	Tombusviridae	2	337	-1	Partial	No
t1480mBot_S03RuonanNODE_60501_length_388_cov_3.690566_g59806_i0_1	4e-59	200.6	RdRP	t1480mBot_S03RuonanNODE_60501_length_388_cov_3.690566_g59806_i0	Tombusviridae	2	388	-1	Partial	No
t1484mBot_S015RuonanNODE_33380_length_367_cov_3.790984_g32882_i0_1	8e-51	173.3	RdRP	t1484mBot_S015RuonanNODE_33380_length_367_cov_3.790984_g32882_i0	Tombusviridae	2	367	-1	Partial	No
t1484mBot_S015RuonanNODE_9420_length_505_cov_2.594241_g9126_i1_1	4.2e-46	157.7	RdRP	t1484mBot_S015RuonanNODE_9420_length_505_cov_2.594241_g9126_i1	Tombusviridae	2	505	1	Partial	No
t1484mBot_S015RuonanNODE_9624_length_501_cov_6.629630_g9326_i1_1	4.1e-35	121.5	RdRP	t1484mBot_S015RuonanNODE_9624_length_501_cov_6.629630_g9326_i1	Tombusviridae	3	500	1	Partial	No
t1492mBot_S04RuonanNODE_1343_length_592_cov_5.511727_g1112_i1_1	2.1e-63	214.8	RdRP	t1492mBot_S04RuonanNODE_1343_length_592_cov_5.511727_g1112_i1	Tombusviridae	3	590	-1	Partial	No
t1492mBot_S04RuonanNODE_2610_length_494_cov_7.676550_g2344_i1_1	1.3e-42	146.2	RdRP	t1492mBot_S04RuonanNODE_2610_length_494_cov_7.676550_g2344_i1	Tombusviridae	3	494	1	Partial	No
t1492mBot_S04RuonanNODE_41581_length_316_cov_4.854922_g41290_i0_1	2.8e-18	65.9	RdRP	t1492mBot_S04RuonanNODE_41581_length_316_cov_4.854922_g41290_i0	Tombusviridae	1	315	1	Partial	No
t1492mBot_S04RuonanNODE_4667_length_461_cov_12.221893_g4409_i0_1	2.3e-35	122.3	RdRP	t1492mBot_S04RuonanNODE_4667_length_461_cov_12.221893_g4409_i0	Tombusviridae	2	460	1	Partial	No
t1492mBot_S04RuonanNODE_7566_length_441_cov_7.842767_g7303_i0_1	1.3e-32	113.2	RdRP	t1492mBot_S04RuonanNODE_7566_length_441_cov_7.842767_g7303_i0	Tombusviridae	2	439	1	Partial	No
t15104mBot_S031RuonanNODE_41248_length_403_cov_1.153571_g40912_i0_1	1.2e-23	83.6	RdRP	t15104mBot_S031RuonanNODE_41248_length_403_cov_1.153571_g40912_i0	Tombusviridae	3	401	-1	Partial	No
t1532mBot_S023RuonanNODE_26707_length_380_cov_10.035019_g25391_i0_1	1.1e-48	166.3	RdRP	t1532mBot_S023RuonanNODE_26707_length_380_cov_10.035019_g25391_i0	Tombusviridae	3	380	-1	Partial	No
t1552mBot_S027RuonanNODE_107721_length_400_cov_14.859206_g101105_i0_1	5.9e-29	101.1	RdRP	t1552mBot_S027RuonanNODE_107721_length_400_cov_14.859206_g101105_i0	Tombusviridae	2	400	-1	Partial	No
t1552mBot_S027RuonanNODE_235463_length_340_cov_2.046083_g228290_i0_1	1e-22	80.6	RdRP	t1552mBot_S027RuonanNODE_235463_length_340_cov_2.046083_g228290_i0	Tombusviridae	3	338	1	Partial	No
t1552mBot_S027RuonanNODE_31357_length_463_cov_6.873529_g24361_i1_1	2.16e-25	86.3739	RdRP	t1552mBot_S027RuonanNODE_31357_length_463_cov_6.873529_g24361_i1	Tombusviridae	3	461	-1	Partial	No
t1552mBot_S027RuonanNODE_72576_length_421_cov_22.946309_g66456_i0_1	1.5e-35	123	RdRP	t1552mBot_S027RuonanNODE_72576_length_421_cov_22.946309_g66456_i0	Tombusviridae	1	420	-1	Partial	No
t1552mBot_S027RuonanNODE_7982_length_658_cov_23.457944_g1357_i3_1	1.8e-54	185.3	RdRP	t1552mBot_S027RuonanNODE_7982_length_658_cov_23.457944_g1357_i3	Tombusviridae	3	656	1	Partial	No
t1560mBot_S025RuonanNODE_145086_length_280_cov_2.159236_g143590_i0_1	6.9e-27	94.3	RdRP	t1560mBot_S025RuonanNODE_145086_length_280_cov_2.159236_g143590_i0	Tombusviridae	2	280	1	Partial	No
t1560mBot_S025RuonanNODE_165407_length_266_cov_8.132867_g163908_i0_1	2.7e-31	108.9	RdRP	t1560mBot_S025RuonanNODE_165407_length_266_cov_8.132867_g163908_i0	Tombusviridae	1	264	1	Partial	No
t1560mBot_S025RuonanNODE_24358_length_412_cov_3.228374_g23165_i0_1	2e-53	181.9	RdRP	t1560mBot_S025RuonanNODE_24358_length_412_cov_3.228374_g23165_i0	Tombusviridae	1	411	1	Partial	No
t1560mBot_S025RuonanNODE_27678_length_406_cov_2.922261_g26448_i0_1	2.2e-53	181.7	RdRP	t1560mBot_S025RuonanNODE_27678_length_406_cov_2.922261_g26448_i0	Tombusviridae	1	405	-1	Partial	No
t1560mBot_S025RuonanNODE_95289_length_319_cov_18.938776_g93837_i0_1	4.7e-18	65.2	RdRP	t1560mBot_S025RuonanNODE_95289_length_319_cov_18.938776_g93837_i0	Tombusviridae	1	318	1	Partial	No
t1580mBot_S013RuonanNODE_110482_length_306_cov_1.759563_g109621_i0_1	1.9e-38	132.5	RdRP	t1580mBot_S013RuonanNODE_110482_length_306_cov_1.759563_g109621_i0	Tombusviridae	2	304	-1	Partial	No
t1580mBot_S013RuonanNODE_2525_length_780_cov_5.429224_g2347_i1_1	4.6e-108	362.1	RdRP	t1580mBot_S013RuonanNODE_2525_length_780_cov_5.429224_g2347_i1	Tombusviridae	1	780	-1	Partial	No
t1580mBot_S013RuonanNODE_42052_length_403_cov_4.389286_g41251_i0_1	1.1e-52	179.5	RdRP	t1580mBot_S013RuonanNODE_42052_length_403_cov_4.389286_g41251_i0	Tombusviridae	3	401	-1	Partial	No
t1580mBot_S013RuonanNODE_96487_length_319_cov_3.209184_g95628_i0_1	4.9e-18	65.1	RdRP	t1580mBot_S013RuonanNODE_96487_length_319_cov_3.209184_g95628_i0	Tombusviridae	1	318	1	Partial	No
t1592mBot_S010RuonanNODE_1315_length_746_cov_1.966292_g1184_i1_1	1e-74	252.1	RdRP	t1592mBot_S010RuonanNODE_1315_length_746_cov_1.966292_g1184_i1	Tombusviridae	3	746	-1	Partial	No
t1592mBot_S010RuonanNODE_1764_length_690_cov_4.485009_g1620_i1_1	1.4e-93	314.3	RdRP	t1592mBot_S010RuonanNODE_1764_length_690_cov_4.485009_g1620_i1	Tombusviridae	3	689	1	Partial	No
t1592mBot_S010RuonanNODE_22357_length_410_cov_1.073171_g21906_i0_1	5.4e-54	183.7	RdRP	t1592mBot_S010RuonanNODE_22357_length_410_cov_1.073171_g21906_i0	Tombusviridae	3	410	-1	Partial	No
t1592mBot_S010RuonanNODE_36040_length_380_cov_6.447471_g35560_i0_1	6.1e-18	64.8	RdRP	t1592mBot_S010RuonanNODE_36040_length_380_cov_6.447471_g35560_i0	Tombusviridae	2	379	1	Partial	No
t16100mBot_S09RuonanNODE_14028_length_449_cov_2.036810_g13659_i0_1	5.2e-29	101.3	RdRP	t16100mBot_S09RuonanNODE_14028_length_449_cov_2.036810_g13659_i0	Tombusviridae	2	448	1	Partial	No
t16100mBot_S09RuonanNODE_19716_length_429_cov_2.892157_g19339_i0_1	1.4e-36	126.3	RdRP	t16100mBot_S09RuonanNODE_19716_length_429_cov_2.892157_g19339_i0	Tombusviridae	3	428	-1	Partial	No
t16100mBot_S09RuonanNODE_39323_length_396_cov_3.190476_g38930_i0_1	2e-15	56.5	RdRP	t16100mBot_S09RuonanNODE_39323_length_396_cov_3.190476_g38930_i0	Tombusviridae	2	394	1	Partial	No
t16104mBot_S021RuonanNODE_2785_length_542_cov_6.854415_g2638_i1_1	2e-62	211.6	RdRP	t16104mBot_S021RuonanNODE_2785_length_542_cov_6.854415_g2638_i1	Tombusviridae	3	542	1	Partial	No
t16104mBot_S021RuonanNODE_38189_length_326_cov_1.857143_g37824_i0_1	1.2e-42	146.3	RdRP	t16104mBot_S021RuonanNODE_38189_length_326_cov_1.857143_g37824_i0	Tombusviridae	1	324	1	Partial	No
t16104mBot_S021RuonanNODE_39108_length_324_cov_1.159204_g38743_i0_1	1e-21	77.3	RdRP	t16104mBot_S021RuonanNODE_39108_length_324_cov_1.159204_g38743_i0	Tombusviridae	1	324	1	Partial	No
t1612mBot_S014RuonanNODE_13743_length_405_cov_1.418440_g13597_i0_1	4.6e-52	177.4	RdRP	t1612mBot_S014RuonanNODE_13743_length_405_cov_1.418440_g13597_i0	Tombusviridae	2	403	1	Partial	No
t1612mBot_S014RuonanNODE_2723_length_533_cov_1.214634_g2619_i1_1	6.4e-60	203.3	RdRP	t1612mBot_S014RuonanNODE_2723_length_533_cov_1.214634_g2619_i1	Tombusviridae	2	532	1	Partial	No
t1612mBot_S014RuonanNODE_51968_length_267_cov_2.534722_g51647_i0_1	2.2e-36	125.7	RdRP	t1612mBot_S014RuonanNODE_51968_length_267_cov_2.534722_g51647_i0	Tombusviridae	2	265	1	Partial	No
t1612mBot_S014RuonanNODE_9781_length_424_cov_0.807309_g9640_i0_1	3.6e-29	101.9	RdRP	t1612mBot_S014RuonanNODE_9781_length_424_cov_0.807309_g9640_i0	Tombusviridae	2	424	1	Partial	No
t1632mBot_S012RuonanNODE_39128_length_435_cov_1.323718_g37841_i0_1	1.7e-25	89.8	RdRP	t1632mBot_S012RuonanNODE_39128_length_435_cov_1.323718_g37841_i0	Tombusviridae	3	434	-1	Partial	No
t1644mBot_S01RuonanNODE_154_length_1276_cov_8.706852_g135_i1_1	6.8e-137	457.1	RdRP	t1644mBot_S01RuonanNODE_154_length_1276_cov_8.706852_g135_i1	Tombusviridae	2	1276	-1	Partial	No
t1644mBot_S01RuonanNODE_35369_length_398_cov_8.323636_g35100_i0_1	2.2e-59	201.5	RdRP	t1644mBot_S01RuonanNODE_35369_length_398_cov_8.323636_g35100_i0	Tombusviridae	2	397	1	Partial	No
t1644mBot_S01RuonanNODE_43905_length_388_cov_1.743396_g43635_i0_1	2.1e-18	66.4	RdRP	t1644mBot_S01RuonanNODE_43905_length_388_cov_1.743396_g43635_i0	Tombusviridae	2	388	-1	Partial	No
t1644mBot_S01RuonanNODE_66927_length_356_cov_8.317597_g66547_i0_1	1.9e-47	162.2	RdRP	t1644mBot_S01RuonanNODE_66927_length_356_cov_8.317597_g66547_i0	Tombusviridae	3	356	-1	Partial	No
t1644mBot_S01RuonanNODE_746_length_803_cov_4.983824_g676_i1_1	4.8e-75	253.2	RdRP	t1644mBot_S01RuonanNODE_746_length_803_cov_4.983824_g676_i1	Tombusviridae	3	803	-1	Partial	No
t164mBot_S020RuonanNODE_11356_length_504_cov_1.629921_g10398_i1_1	2.3e-43	148.7	RdRP	t164mBot_S020RuonanNODE_11356_length_504_cov_1.629921_g10398_i1	Tombusviridae	2	502	1	Partial	No
t164mBot_S020RuonanNODE_2199_length_746_cov_5.491172_g1774_i1_1	1.7e-110	370.1	RdRP	t164mBot_S020RuonanNODE_2199_length_746_cov_5.491172_g1774_i1	Tombusviridae	3	746	1	Partial	No
t164mBot_S020RuonanNODE_24630_length_446_cov_3.808050_g23537_i0_1	1.6e-21	76.6	RdRP	t164mBot_S020RuonanNODE_24630_length_446_cov_3.808050_g23537_i0	Tombusviridae	2	445	1	Partial	No
t1720mBot_S033RuonanNODE_11673_length_547_cov_10.962264_g10594_i1_1	2.8e-78	263.8	RdRP	t1720mBot_S033RuonanNODE_11673_length_547_cov_10.962264_g10594_i1	Tombusviridae	1	546	1	Partial	No
t1720mBot_S033RuonanNODE_160232_length_336_cov_14.619718_g158108_i0_1	6.1e-16	58.2	RdRP	t1720mBot_S033RuonanNODE_160232_length_336_cov_14.619718_g158108_i0	Tombusviridae	1	336	-1	Partial	No
t1720mBot_S033RuonanNODE_6278_length_631_cov_3.968504_g5602_i1_1	2.1e-86	290.6	RdRP	t1720mBot_S033RuonanNODE_6278_length_631_cov_3.968504_g5602_i1	Tombusviridae	3	629	1	Partial	No
t174mBot_S011RuonanNODE_391_length_787_cov_3.462349_g355_i1_1	3.6e-74	250.3	RdRP	t174mBot_S011RuonanNODE_391_length_787_cov_3.462349_g355_i1	Tombusviridae	2	787	1	Partial	No
t174mBot_S011RuonanNODE_90299_length_268_cov_2.434483_g90043_i0_1	2.2e-24	86.1	RdRP	t174mBot_S011RuonanNODE_90299_length_268_cov_2.434483_g90043_i0	Tombusviridae	2	268	1	Partial	No
t1752mBot_S018RuonanNODE_2856_length_540_cov_1.294964_g2731_i1_1	1.8e-62	211.7	RdRP	t1752mBot_S018RuonanNODE_2856_length_540_cov_1.294964_g2731_i1	Tombusviridae	3	539	-1	Partial	No
t1752mBot_S018RuonanNODE_38107_length_339_cov_4.560185_g37844_i0_1	1.7e-46	159	RdRP	t1752mBot_S018RuonanNODE_38107_length_339_cov_4.560185_g37844_i0	Tombusviridae	1	339	1	Partial	No
t1760mBot_S028RuonanNODE_80503_length_326_cov_2.197044_g79021_i0_1	1.7e-41	142.5	RdRP	t1760mBot_S028RuonanNODE_80503_length_326_cov_2.197044_g79021_i0	Tombusviridae	1	324	1	Partial	No
t1764mBot_S05RuonanNODE_18285_length_448_cov_1.907692_g17880_i0_1	9.4e-22	77.4	RdRP	t1764mBot_S05RuonanNODE_18285_length_448_cov_1.907692_g17880_i0	Tombusviridae	3	446	-1	Partial	No
t1764mBot_S05RuonanNODE_52503_length_377_cov_1.385827_g51747_i0_1	2.1e-18	66.4	RdRP	t1764mBot_S05RuonanNODE_52503_length_377_cov_1.385827_g51747_i0	Tombusviridae	2	376	-1	Partial	No
t1592mBot_S010RuonanNODE_3_length_2868_cov_5.074317_g2_i1_1	2.8e-22	79.3	RdRP	t1592mBot_S010RuonanNODE_3_length_2868_cov_5.074317_g2_i1	Totiviridae	1	2298	-1	Partial	No
t1552mBot_S027RuonanNODE_157260_length_377_cov_5.059055_g150279_i0_1	4.6e-18	65.4	RdRP	t1552mBot_S027RuonanNODE_157260_length_377_cov_5.059055_g150279_i0	Totiviridae	1	375	-1	Partial	No
t1692mBot_S026RuonanNODE_36743_length_352_cov_11.467249_g35753_i0_1	1.93e-44	148.11	RdRP	t1692mBot_S026RuonanNODE_36743_length_352_cov_11.467249_g35753_i0	Virgaviridae	2	334	1	Partial	No
t1444mBot_S032RuonanNODE_13000_length_389_cov_0.000000_g12426_i0_1	1.4e-20	73.7	RdRP	t1444mBot_S032RuonanNODE_13000_length_389_cov_0.000000_g12426_i0	Virgaviridae	3	389	-1	Partial	No
t164mBot_S020RuonanNODE_106161_length_363_cov_4.662500_g104768_i0_1	2.82e-51	170.969	RdRP	t164mBot_S020RuonanNODE_106161_length_363_cov_4.662500_g104768_i0	Virgaviridae	1	363	-1	Partial	No
t164mBot_S020RuonanNODE_18420_length_465_cov_1.456140_g17419_i0_1	1.4e-24	86.9	RdRP	t164mBot_S020RuonanNODE_18420_length_465_cov_1.456140_g17419_i0	Virgaviridae	3	464	-1	Partial	No
t174mBot_S011RuonanNODE_5555_length_457_cov_0.877246_g5442_i0_1	2.5e-32	112.4	RdRP	t174mBot_S011RuonanNODE_5555_length_457_cov_0.877246_g5442_i0	Virgaviridae	1	456	1	Partial	No
t1632mBot_S012RuonanNODE_179574_length_293_cov_10.052941_g177651_i0_1	2.4e-25	79.5	ribosomal protein	t1632mBot_S012RuonanNODE_179574_length_293_cov_10.052941_g177651_i0	Caliciviridae	20	292	-1	Partial	No
t1644mBot_S01RuonanNODE_43929_length_388_cov_1.637736_g43659_i0_1	2.4e-70	230.2	ribosomal protein	t1644mBot_S01RuonanNODE_43929_length_388_cov_1.637736_g43659_i0	Mitoviridae	38	388	1	Partial	No
t1720mBot_S033RuonanNODE_62450_length_415_cov_0.702055_g60714_i0_1	3.4e-63	206.9	ribosomal protein	t1720mBot_S033RuonanNODE_62450_length_415_cov_0.702055_g60714_i0	Mitoviridae	94	414	1	Partial	No
t14100mBot_S030RuonanNODE_8427_length_552_cov_0.694639_g7690_i1_1	1e-58	194	ribosomal protein	t14100mBot_S030RuonanNODE_8427_length_552_cov_0.694639_g7690_i1	Mitoviridae	1	423	1	Partial	No
t1552mBot_S027RuonanNODE_344186_length_305_cov_10.609890_g336849_i0_1	8.8e-54	176.5	ribosomal protein	t1552mBot_S027RuonanNODE_344186_length_305_cov_10.609890_g336849_i0	Mitoviridae	2	304	1	Partial	No
t1592mBot_S010RuonanNODE_61581_length_323_cov_1.905000_g61011_i0_1	4e-58	190.5	ribosomal protein	t1592mBot_S010RuonanNODE_61581_length_323_cov_1.905000_g61011_i0	Mitoviridae	1	321	-1	Partial	No
t1644mBot_S01RuonanNODE_128340_length_291_cov_5.684524_g127956_i0_1	6.5e-55	179.9	ribosomal protein	t1644mBot_S01RuonanNODE_128340_length_291_cov_5.684524_g127956_i0	Mitoviridae	2	289	-1	Partial	No
t1644mBot_S01RuonanNODE_72380_length_348_cov_3.293333_g71999_i0_1	7e-59	193.1	ribosomal protein	t1644mBot_S01RuonanNODE_72380_length_348_cov_3.293333_g71999_i0	Mitoviridae	2	346	-1	Partial	No
t164mBot_S020RuonanNODE_102424_length_367_cov_1.790984_g101034_i0_1	3.3e-46	153.1	ribosomal protein	t164mBot_S020RuonanNODE_102424_length_367_cov_1.790984_g101034_i0	Mitoviridae	1	366	-1	Partial	No
t164mBot_S020RuonanNODE_103135_length_366_cov_3.251029_g101743_i0_1	2e-66	217.6	ribosomal protein	t164mBot_S020RuonanNODE_103135_length_366_cov_3.251029_g101743_i0	Mitoviridae	2	364	-1	Partial	No
t1720mBot_S033RuonanNODE_121266_length_366_cov_3.979424_g119214_i0_1	1e-60	199.4	ribosomal protein	t1720mBot_S033RuonanNODE_121266_length_366_cov_3.979424_g119214_i0	Mitoviridae	3	365	-1	Partial	No
t1720mBot_S033RuonanNODE_30741_length_457_cov_4.643713_g29410_i0_1	8.5e-58	191.4	ribosomal protein	t1720mBot_S033RuonanNODE_30741_length_457_cov_4.643713_g29410_i0	Mitoviridae	2	457	-1	Partial	No
t1764mBot_S05RuonanNODE_105224_length_305_cov_2.043956_g104440_i0_1	1.6e-56	185.1	ribosomal protein	t1764mBot_S05RuonanNODE_105224_length_305_cov_2.043956_g104440_i0	Mitoviridae	2	304	-1	Partial	No
t1552mBot_S027RuonanNODE_13032_length_569_cov_13.289238_g8638_i1_1	6e-47	152.3	ribosomal protein	t1552mBot_S027RuonanNODE_13032_length_569_cov_13.289238_g8638_i1	Picornaviridae	3	569	-1	Partial	No
t1552mBot_S027RuonanNODE_14171_length_556_cov_6.334873_g9580_i1_1	1.5e-45	145.8	ribosomal protein	t1552mBot_S027RuonanNODE_14171_length_556_cov_6.334873_g9580_i1	Picornaviridae	3	554	1	Partial	No
t1760mBot_S028RuonanNODE_81071_length_325_cov_3.564356_g79589_i0_1	2.1e-41	136.3	ribosomal protein	t1760mBot_S028RuonanNODE_81071_length_325_cov_3.564356_g79589_i0	Potyviridae	2	289	-1	Partial	No
t1764mBot_S05RuonanNODE_762_length_1057_cov_20.652034_g599_i1_1	2.1e-18	60.3	ribosomal protein	t1764mBot_S05RuonanNODE_762_length_1057_cov_20.652034_g599_i1	Rhabdoviridae	1	114	-1	Partial	No
t1552mBot_S027RuonanNODE_425551_length_285_cov_7.808642_g418154_i0_1	1.5e-28	86.2	ribosomal protein	t1552mBot_S027RuonanNODE_425551_length_285_cov_7.808642_g418154_i0	Solemoviridae	34	267	-1	Intact	No
t1720mBot_S033RuonanNODE_320663_length_264_cov_12.134752_g318482_i0_1	6.7e-24	74.9	ribosomal protein	t1720mBot_S033RuonanNODE_320663_length_264_cov_12.134752_g318482_i0	Solemoviridae	3	263	1	Partial	No
t1732mBot_S06RuonanNODE_26_length_2086_cov_10.637799_g24_i2_1	2e-257	850.3	RNA-directed DNA polymerase	t1732mBot_S06RuonanNODE_26_length_2086_cov_10.637799_g24_i2	Cystoviridae	29	1414	-1	Intact	No
t1732mBot_S06RuonanNODE_38_length_1936_cov_11.517926_g24_i3_1	2e-257	850.3	RNA-directed DNA polymerase	t1732mBot_S06RuonanNODE_38_length_1936_cov_11.517926_g24_i3	Cystoviridae	29	1414	-1	Intact	No
t1732mBot_S06RuonanNODE_245_length_1162_cov_10.670837_g222_i1_2	1e-86	286.2	RNA-directed DNA polymerase	t1732mBot_S06RuonanNODE_245_length_1162_cov_10.670837_g222_i1	Cystoviridae	529	1161	1	Partial	No
t1764mBot_S05RuonanNODE_2511_length_736_cov_1.698206_g2293_i1_1	1.1e-53	177.8	RNA-directed DNA polymerase	t1764mBot_S05RuonanNODE_2511_length_736_cov_1.698206_g2293_i1	Cystoviridae	247	735	1	Partial	No
t1480mBot_S03RuonanNODE_854_length_1408_cov_8.635798_g774_i1_1	3.8e-232	766.2	RNA-directed DNA polymerase	t1480mBot_S03RuonanNODE_854_length_1408_cov_8.635798_g774_i1	Cystoviridae	1	1233	-1	Partial	No
t1632mBot_S012RuonanNODE_1459_length_1078_cov_4.692147_g1288_i1_1	3.26e-61	204.347	RNA-protein covalent cross-linking	t1632mBot_S012RuonanNODE_1459_length_1078_cov_4.692147_g1288_i1	Leviviridae	2	847	1	Partial	No
t1612mBot_S014RuonanNODE_9759_length_424_cov_1.096346_g9618_i0_1	6.57e-50	167.237	RNA-protein covalent cross-linking	t1612mBot_S014RuonanNODE_9759_length_424_cov_1.096346_g9618_i0	Tombusviridae	3	422	1	Partial	No
t14100mBot_S030RuonanNODE_60275_length_381_cov_1.263566_g59128_i0_1	7.2e-29	100.5	serine/threonine protein kinase	t14100mBot_S030RuonanNODE_60275_length_381_cov_1.263566_g59128_i0	Endornaviridae	2	379	-1	Partial	Yes
t1552mBot_S027RuonanNODE_139966_length_385_cov_0.721374_g133148_i0_1	2e-23	74.1	Sulfatase	t1552mBot_S027RuonanNODE_139966_length_385_cov_0.721374_g133148_i0	Reoviridae	89	385	1	Partial	Yes
t1552mBot_S027RuonanNODE_14170_length_556_cov_6.588915_g9579_i1_1	6.76e-48	159.925	TBSV core protein P21/P22	t1552mBot_S027RuonanNODE_14170_length_556_cov_6.588915_g9579_i1	Tombusviridae	2	298	1	Partial	No
t1552mBot_S027RuonanNODE_429005_length_284_cov_12.099379_g421607_i0_1	7.8e-26	81.4	TonB-linked outer membrane protein	t1552mBot_S027RuonanNODE_429005_length_284_cov_12.099379_g421607_i0	Solemoviridae	1	282	1	Partial	No
t1560mBot_S025RuonanNODE_150174_length_276_cov_3.509804_g148675_i0_1	6.5e-37	116.1	transcriptional factor	t1560mBot_S025RuonanNODE_150174_length_276_cov_3.509804_g148675_i0	Endornaviridae	2	274	-1	Partial	No
t1492mBot_S04RuonanNODE_46401_length_307_cov_4.048913_g46110_i0_1	1.3e-28	90.7	transcriptional factor	t1492mBot_S04RuonanNODE_46401_length_307_cov_4.048913_g46110_i0	Phasmaviridae	3	170	-1	Partial	No
t1552mBot_S027RuonanNODE_504450_length_270_cov_20.578231_g497033_i0_1	3e-30	98.2	transposase	t1552mBot_S027RuonanNODE_504450_length_270_cov_20.578231_g497033_i0	Solemoviridae	1	255	1	Partial	No
t1644mBot_S01RuonanNODE_133568_length_285_cov_4.845679_g133183_i0_1	1.34e-50	165.516	Ubiquitin family	t1644mBot_S01RuonanNODE_133568_length_285_cov_4.845679_g133183_i0	Astroviridae	1	252	-1	Partial	Yes
t1644mBot_S01RuonanNODE_4909_length_507_cov_3.976562_g4684_i1_1	2.68e-103	323.413	Ubiquitin family	t1644mBot_S01RuonanNODE_4909_length_507_cov_3.976562_g4684_i1	Astroviridae	2	505	-1	Partial	Yes
t1552mBot_S027RuonanNODE_360065_length_301_cov_14.280899_g352687_i0_1	6.16e-44	139	ubiquitine ligase	t1552mBot_S027RuonanNODE_360065_length_301_cov_14.280899_g352687_i0	Mitoviridae	1	300	-1	Partial	Yes
t1552mBot_S027RuonanNODE_545393_length_265_cov_63.267606_g537967_i0_1	4.9e-16	67.4	ubiquitine ligase	t1552mBot_S027RuonanNODE_545393_length_265_cov_63.267606_g537967_i0	Mitoviridae	2	265	-1	Partial	Yes
t174mBot_S011RuonanNODE_58718_length_316_cov_5.259067_g58463_i0_1	7.42e-56	169	ubiquitine ligase	t174mBot_S011RuonanNODE_58718_length_316_cov_5.259067_g58463_i0	Mitoviridae	3	314	-1	Partial	Yes
t1580mBot_S013RuonanNODE_37_length_2611_cov_7.897508_g35_i1_2	4.5e-09	36.5	viral coat	t1580mBot_S013RuonanNODE_37_length_2611_cov_7.897508_g35_i1	Tombusviridae	1031	2296	1	Intact	No
t1732mBot_S06RuonanNODE_26_length_2086_cov_10.637799_g24_i2_2	1.5e-33	104.2	Xylose Isomerase Domain-Containing protein	t1732mBot_S06RuonanNODE_26_length_2086_cov_10.637799_g24_i2	Cystoviridae	1907	2086	-1	Partial	Yes
